# Supplementary material for: High-throughput novel microsatellite marker of faba bean via next generation sequencing
Source: BMC Genomics. 2012 Nov 8;13:602. doi: 10.1186/1471-2164-13-602 (PMC3542174; doi:10.1186/1471-2164-13-602)
Supplement: Additional file 1 — Table S1. The information of Vicia faba L. germplasm used in this study. [file 1471-2164-13-602-S1.xls]

## Sheet: 247 accessions
Taxa used in this study were obtained from the National Genebank of China, Institute of Crop Sciences (ICS), Chinese Academy of Agricultural Sciences, Beijing, China
The Vicia faba L. germplasm used in this study.
1-247 accessions used in next generation sequencing.
Voucher number	Names	Collection locale	Continent
H0000049	DA CAN DOU	Shanxi, China	Asia
H0000052	CAN DOU	Shanxi, China	Asia
H0000097	DA LU CAN DOU	Shanghai, China	Asia
H0000147	TU DOU ZI	Fujian, China	Asia
H0000150	XIA PU	Fujian, China	Asia
H0000151	QING PI DOU	Hubei, China	Asia
H0000152	QING PI DA JIAO BAN	Hubei, China	Asia
H0000180	CAN DOU	Yunnan, China	Asia
H0000182	CAN DOU	Yunnan, China	Asia
H0000186	LU PI DOU	Yunnan, China	Asia
H0000195	LIAN FENG CAN DOU	Yunnan, China	Asia
H0000197	DA BAI HU DOU	Yunnan, China	Asia
H0000249	DA WAN DOU	Sha'anxi, China	Asia
H0000250	CAN DOU	Sha'anxi, China	Asia
H0000251	CAN DOU	Sha'anxi, China	Asia
H0000292	5MCI	Syria	Asia
H0000296	24481	Syria	Asia
H0000319	24059	Syria	Asia
H0000333	LATK,Loc	Syria	Asia
H0000374	Faba bean	Syria	Asia
H0000393	23731	Syria	Asia
H0000431	Turkishloc	Turkey	Asia
H0000434	74TA109	Iraq	Asia
H0000441	76TA56356	Lebanon	Asia
H0000444	77TA88311	Spain	Europe
H0000498	8049	Iran	Asia
H0000506	8012	Iraq	Asia
H0000507	8013	Iraq	Asia
H0000508	8008	Iraq	Asia
H0000509	7011	Iraq	Asia
H0000518	8060	Lebanon	Asia
H0000520	8059	Lebanon	Asia
H0000521	7027	Lebanon	Asia
H0000522	7029	Lebanon	Asia
H0000523	7030	Lebanon	Asia
H0000524	7065	Lebanon	Asia
H0000525	7066	Lebanon	Asia
H0000526	7068	Lebanon	Asia
H0000527	8022	Lebanon	Asia
H0000528	7031	Lebanon	Asia
H0000533	8051	Egypt	Africa
H0000542	7034	Algeria	Africa
H0000543	7036	Algeria	Africa
H0000553	7060	Spain	Europe
H0000554	7020	Spain	Europe
H0000555	7021	Spain	Europe
H0000556	7058	Spain	Europe
H0000557	7059	Spain	Europe
H0000569	7046	UK	Europe
H0000575	7042	Canada	America
H0000576	8042	Sweden	Europe
H0000577	8033	Uruguay	America
H0000578	7003	Jordan	Asia
H0000602	309179	Germany	Europe
H0000636	319	Japan	Asia
H0000640	96	Iran	Asia
H0000641	337	Iran	Asia
H0000642	421	Iran	Asia
H0000646	933	Iran	Asia
H0000670	242	Turkey	Asia
H0000671	244	Turkey	Asia
H0000688	856	Turkey	Asia
H0000695	492	Afghanistan	Asia
H0000696	511	Afghanistan	Asia
H0000697	943	Afghanistan	Asia
H0000698	944	Afghanistan	Asia
H0000699	496	Afghanistan	Asia
H0000700	949	Afghanistan	Asia
H0000732	343	Egypt	Africa
H0000733	345	Egypt	Africa
H0000734	346	Egypt	Africa
H0000735	348	Egypt	Africa
H0000764	95	Ethiopia	Africa
H0000766	132	Ethiopia	Africa
H0000767	467	Ethiopia	Africa
H0000768	468	Ethiopia	Africa
H0000770	470	Ethiopia	Africa
H0000771	471	Ethiopia	Africa
H0000772	472	Ethiopia	Africa
H0000773	475	Ethiopia	Africa
H0000774	478	Ethiopia	Africa
H0000783	428	Sudan	Africa
H0000784	429	Sudan	Africa
H0000785	430	Sudan	Africa
H0000786	452	Sudan	Africa
H0000792	459	Sudan	Africa
H0000801	367	Algeria	Africa
H0000809	402	Tunisia	Africa
H0000811	922	Tunisia	Africa
H0000812	925	Tunisia	Africa
H0000814	927	Tunisia	Africa
H0000820	136	Morocco	Africa
H0000822	138	Morocco	Africa
H0000823	142	Morocco	Africa
H0000824	143	Morocco	Africa
H0000826	256	Spain	Europe
H0000828	261	Spain	Europe
H0000829	262	Spain	Europe
H0000856	62	UK	Europe
H0000866	168	Holland	Europe
H0000868	170	Holland	Europe
H0000869	181	Holland	Europe
H0000870	183	Holland	Europe
H0000871	184	Holland	Europe
H0000875	289	India	Asia
H0000876	972	Poland	Europe
H0000877	94	Yemen	Asia
H0000878	6	Sikkim	Asia
H0000879	144	Portugal	Europe
H0000881	124	Yugoslavia	Europe
H0000882	324	USA	America
H0000983	MA YA CAN DOU	Inner Mongolia, China	Asia
H0001073	BAI ZHU DOU	Zhejiang, China	Asia
H0001122	LU PI XIANG ZHU DOU	Zhejiang, China	Asia
H0001123	KUO BAN DOU	Zhejiang, China	Asia
H0001124	QING PI DOU	Zhejiang, China	Asia
H0001125	XIAO LI CAN	Zhejiang, China	Asia
H0001126	LU CAN DOU	Zhejiang, China	Asia
H0001128	XIAO QING DOU	Zhejiang, China	Asia
H0001379	XIAO CAN DOU (1)	Anhui, China	Asia
H0001380	DA JIAO BAN	Anhui, China	Asia
H0001384	JIANG YIN XIAO LI	Fujian, China	Asia
H0001404	CAN DOU	Jiangxi,China	Asia
H0001410	TU CAN DOU	Jiangxi,China	Asia
H0001412	CAN DOU	Jiangxi,China	Asia
H0001531	HU DOU	Hubei, China	Asia
H0001532	XI HU DOU	Hubei, China	Asia
H0001561	CAN DOU	Hunan, China	Asia
H0001570	CAN DOU	Hunan, China	Asia
H0001579	CAN DOU	Hunan, China	Asia
H0001612	CAN DOU	Guangxi, China	Asia
H0001618	CAN DOU	Guangxi, China	Asia
H0001624	CAN DOU	Guangxi, China	Asia
H0001627	CAN DOU	Guangxi, China	Asia
H0001635	ER BAN DOU	Sichuan, China	Asia
H0001637	DA BAI HU DOU	Sichuan, China	Asia
H0001639	DA QING DOU	Sichuan, China	Asia
H0001726	TIAN HU DOU	Guizhou, China	Asia
H0001729	XI MI HU DOU	Guizhou, China	Asia
H0001730	ER SHUI HU DOU	Guizhou, China	Asia
H0001787	CAN DOU	Yunnan, China	Asia
H0001801	DA LI DOU	Yunnan, China	Asia
H0001861	WU DU CAN DOU	Gansu, China	Asia
H0001877	YU ZHONG CAN DOU	Gansu, China	Asia
H0001886	SA QUAN CAN DOU	Gansu, China	Asia
H0001888	DUN HUANG CAN DOU	Gansu, China	Asia
H0001912	CAN DOU	Qinghai, China	Asia
H0001965	85014	ICARDA
H0001979	85082	ICARDA
H0002009	85076	ICARDA
H0002012	85002	ICARDA
H0002020	85013	ICARDA
H0002152	85075	ICARDA
H0002161	85154	ICARDA
H0002258	4812	Syria	Asia
H0002281	88	Afghanistan	Asia
H0002282	89	Afghanistan	Asia
H0002283	92	Afghanistan	Asia
H0002284	490	Afghanistan	Asia
H0002285	491	Afghanistan	Asia
H0002301	882	Lebanon	Asia
H0002302	274	Lebanon	Asia
H0002303	275	Lebanon	Asia
H0002304	276	Lebanon	Asia
H0002316	5	Cyprus	Europe
H0002317	12	Cyprus	Europe
H0002323	620	Canada	America
H0002324	655	Canada	America
H0002325	660	Canada	America
H0002326	624	Canada	America
H0002327	625	Canada	America
H0002328	631	Canada	America
H0002329	633	Canada	America
H0002330	635	Canada	America
H0002382	508	Canada	America
H0002386	3009	Bulgaria	Europe
H0002407	819	France	Europe
H0002417	810102	Germany	Europe
H0002469	159	Greece	Europe
H0002474	247	Hungary	Europe
H0002475	259	Hungary	Europe
H0002476	813	Portugal	Europe
H0002477	PU TAO YA CUN CAN	Portugal	Europe
H0002478	463	Sweden	Europe
H0002481	New Zealand Faba Bean	New zealand	Oceania
H0002497	75	UK	Europe
H0002500	810101	Germany	Europe
H0002501	85	Afghanistan	Asia
H0002504	588	Canada	America
H0002509	810120	Germany	Europe
H0002617	MA YA CAN DOU	Qinghai, China	Asia
H0002619	HONG DA DOU	Qinghai, China	Asia
H0002622	ZI CAN DOU	Ningxia, China	Asia
H0002659	CAN DOU	Ningxia, China	Asia
H0002666	CAN DOU	Ningxia, China	Asia
H0002691	CAN DOU	Xinjiang, China	Asia
H0002695	CAN DOU	Xinjiang, China	Asia
H0002697	CAN DOU	Xinjiang, China	Asia
H0002714	CAN DOU	Xinjiang, China	Asia
H0002715	CAN DOU	Xinjiang, China	Asia
H0003154	DA MA YA CAN DOU	Inner Mongolia, China	Asia
H0003159	CAN DOU	Jiangsu, China	Asia
H0003537	CAN DOU	Hebei, China	Asia
H0003543	CAN DOU	Hebei, China	Asia
H0003547	CAN DOU	Hebei, China	Asia
H0003634	LU PI DOU	Zhejiang, China	Asia
H0003639	BAI PI DOU	Zhejiang, China	Asia
H0003643	BAI PI ZHONG	Zhejiang, China	Asia
H0003906	ZHONG LI CAN DOU	Guangxi, China	Asia
H0003908	CAN DOU	Guangxi, China	Asia
H0003942	BAI HU DOU	Sichuan, China	Asia
H0003970	XIAO HONG HU DOU	Sichuan, China	Asia
H0003971	HEI HU DOU	Sichuan, China	Asia
H0004230	MA YA DOU	Inner Mongolia, China	Asia
H0004236	CAN DOU	Inner Mongolia, China	Asia
H0004252	CAN DOU	Inner Mongolia, China	Asia
H0004255	DA BAN YA	Inner Mongolia, China	Asia
H0004263	DA CAN DOU	Inner Mongolia, China	Asia
H0004264	CAN DOU	Inner Mongolia, China	Asia
H0004272	DA LI CAN DOU	Inner Mongolia, China	Asia
H0004358	HAN JI CAN DOU	Guangxi, China	Asia
H0004453	DA HU DOU	Sichuan, China	Asia
H0004462	HU DOU	Sichuan, China	Asia
H0004483	HU DOU	Sichuan, China	Asia
H0004503	XIANG SHUI DOU	Yunnan, China	Asia
H0004505	BEI DA DOU	Yunnan, China	Asia
H0004509	YANG CUN DOU	Yunnan, China	Asia
H0004512	JIA NA DA DOU	Yunnan, China	Asia
H0004513	MA TANG DOU	Yunnan, China	Asia
H0004514	CAN DOU	Yunnan, China	Asia
H0004531	LV HU DOU	Sha'anxi, China	Asia
H0004558	Alfud	France	Europe
H0004559	ZI CAN DOU	Russia	Europe
H0004563	YIN 98-31	Japan	Asia
H0004570	YIN 98-10	ICARDA
H0004771	IG10942	ICARDA
H0004810	DA ZHUANG DOU	Yunnan, China	Asia
H0004820	MIAN HUA DOU	Yunnan, China	Asia
H0004949	F5762	France	Europe
H0005080	CAN DOU	Jiangsu, China	Asia
H0005081	SHI GANG DA HUAI DOU	Jiangsu, China	Asia
H0005082	MA TANG DA BAI PI	Jiangsu, China	Asia
H0005274	DIAO TAN CAN	Gansu, China	Asia
H0005350	WU SHAN CAN	Gansu, China	Asia
H0005353	JIA NA DA 60H	Canada	America
H0005359	PU TAO YA CUN DOU XUAN -1	Portugal	Europe
H0005386	MIN QIN CAN	Gansu, China	Asia

## Sheet: 32 accessions
These accessions used in SSR markers testing.
Voucher number	Names	Collection locale	Continent
H0000097	DA LU CAN DOU	Shanghai, China	Asia
H0001073	BAI ZHU DOU	Zhejiang, China	Asia
H0001612	CAN DOU	Guangxi, China	Asia
H0001787	CAN DOU	Yunnan, China	Asia
H0001912	CAN DOU	Qinghai, China	Asia
H0002691	CAN DOU	Xinjiang, China	Asia
H0003154	DA MA YA CAN DOU	Inner Mongolia, China	Asia
H0003159	CAN DOU	Jiangsu, China	Asia
H0003547	CAN DOU	Hebei, China	Asia
H0003942	BAI HU DOU	Sichuan, China	Asia
H0005350	WU SHAN CAN	Gansu, China	Asia
H0000292	5MCI	Syria	Asia
H0000431	Turkishloc	Turkey	Asia
H0000434	74TA109	Iraq	Asia
H0000441	76TA56356	Lebanon	Asia
H0000444	77TA88311	Spain	Europe
H0000533	8051	Egypt	Africa
H0000577	8033	Uruguay	America
H0000636	319	Japan	Asia
H0000764	95	Ethiopia	Africa
H0000792	459	Sudan	Africa
H0000801	367	Algeria	Africa
H0000809	402	Tunisia	Africa
H0000866	168	Holland	Europe
H0000875	289	India	Asia
H0000882	324	USA	America
H0002382	508	Canada	America
H0002407	819	France	Europe
H0002481	New Zealand Faba Bean	New zealand	Oceania
H0002501	85	Afghanistan	Asia
H0004559	ZI CAN DOU	Russia	Europe
H0005359	PU TAO YA CUN DOU XUAN -1	Portugal	Europe
