# Supplementary material for: High-throughput novel microsatellite marker of faba bean via next generation sequencing
Source: BMC Genomics. 2012 Nov 8;13:602. doi: 10.1186/1471-2164-13-602 (PMC3542174; doi:10.1186/1471-2164-13-602)
Supplement: Additional file 2 — Table S2. The primer pairs were successfully designed by Primer3. [file 1471-2164-13-602-S2.xls]

## Sheet: faba bean primers.all
Unigene	# of SSRs	Type	SSR				Primer Group	Forward Primer1 (5'-3')			Reverse Primer1 (5'-3')			Expected Product1			Forward Primer2 (5'-3')			Reverse Primer2 (5'-3')			Expected Product2			Forward Primer3 (5'-3')			Reverse Primer3 (5'-3')			Expected Product3			Forward Primer3 (5'-3')			Reverse Primer3 (5'-3')			Expected Product3			Forward Primer3 (5'-3')			Reverse Primer3 (5'-3')
			Type	Size	Start	End		Seq	Tm(℃)	Size	Seq	Tm(℃)	Size	Length	Start (bp)	End (bp)	Seq	Tm(℃)	Size	Seq	Tm(℃)	Size	Length	Start (bp)	End (bp)	Seq	Tm(℃)	Size	Seq	Tm(℃)	Size	Length	Start (bp)	End (bp)	Seq	Tm(℃)	Size	Seq	Tm(℃)	Size	Length	Start (bp)	End (bp)	Seq	Tm(℃)	Size	Seq	Tm(℃)	Size
GN7W91E01A00FO_rank=0392811_x=304.0_y=1762.5_length=333	1	p2	(GT)16	32	199	230	1	AGTCGTTGGCAATGAGATCC	60.08	20	TTGTTCTTTCTTTTCCTTTTACTTCT	57.6	26	141	157	297	AATGAGATCCGGAGTGGATG	59.89	20	TTGTTCTTTCTTTTCCTTTTACTTCT	57.6	26	131	167	297	CAATGAGATCCGGAGTGGAT	59.89	20	TTGTTCTTTCTTTTCCTTTTACTTCT	57.6	26	132	166	297	GGGCTCTTCATGAGGTTGAA	60.2	20	TTGTTCTTTCTTTTCCTTTTACTTCT	57.6	26	278	20	297	AGATCCGGAGTGGATGAAGA	59.61	20	TTGTTCTTTCTTTTCCTTTTACTTCT	57.6	26
GN7W91E01A00VQ_rank=0511611_x=304.0_y=2340.0_length=416	1	p3	(TCT)5	15	157	171	1	TTCCCAGATTTGCGTCTAGG	60.21	20	CGTTTATTTCAGCTCGCCAT	60.23	20	194	119	312	TCCCAACAGATGGGGTAGTC	59.78	20	CGTTTATTTCAGCTCGCCAT	60.23	20	238	75	312	CGGAGACCACTGGACTAGGA	60.25	20	CGTTTATTTCAGCTCGCCAT	60.23	20	283	30	312	TGTAATCGGTCTCGTTGTCG	59.72	20	CGTTTATTTCAGCTCGCCAT	60.23	20	301	12	312	TTCCCAGATTTGCGTCTAGG	60.21	20	GGCCAACAGGATTTGAAGAC	59.53	20
GN7W91E01A00ZR_rank=0962017_x=304.5_y=2485.0_length=257	1	p3	(AGA)5	15	71	85	1	ATCTGAAGAGGGGGAAGGAA	60.01	20	TCTTCAAAGTCCAACCCAGG	60.08	20	183	13	195	CTGAAGAGGGGGAAGGAAAG	60.18	20	TCTTCAAAGTCCAACCCAGG	60.08	20	181	15	195	ATCTGAAGAGGGGGAAGGAA	60.01	20	GGCCGGAGGATACTGCTATT	60.44	20	106	13	118	ACATCTGAAGAGGGGGAAGG	60.45	20	TCTTCAAAGTCCAACCCAGG	60.08	20	185	11	195	CTGAAGAGGGGGAAGGAAAG	60.18	20	GGCCGGAGGATACTGCTATT	60.44	20
GN7W91E01A01J0_rank=0305483_x=304.5_y=3214.0_length=411	1	p2	(GT)11	22	190	211	1	GGCAACATCAAAGGGTCATC	60.33	20	CCCCGAACGCATGTAATAGT	59.85	20	300	68	367	ATCCCACGTTCGAGAGACAT	59.54	20	CCCCGAACGCATGTAATAGT	59.85	20	240	128	367	GAAGGCAACATCAAAGGGTC	59.53	20	CCCCGAACGCATGTAATAGT	59.85	20	303	65	367	AAGGCAACATCAAAGGGTCA	60.5	20	CCCCGAACGCATGTAATAGT	59.85	20	302	66	367	AGGCAACATCAAAGGGTCAT	59.41	20	CCCCGAACGCATGTAATAGT	59.85	20
GN7W91E01A01Z0_rank=0576595_x=304.5_y=3790.0_length=499	1	p2	(GT)9	18	282	299	1	GTTTAGCAAGAGTCGCCACC	59.88	20	ATTACAACGGTTGCCTGGAC	59.86	20	276	71	346	GAGTCGCCACCGACTTTTTA	60.25	20	ATTACAACGGTTGCCTGGAC	59.86	20	267	80	346	TTGTATTCGCACTTGTTCGG	59.73	20	ATTACAACGGTTGCCTGGAC	59.86	20	295	52	346	GTTTAGCAAGAGTCGCCACC	59.88	20	GGACAAGGCGTCTTCTTCAA	60.38	20	260	71	330	TCGCCACCGACTTTTTATTT	59.59	20	ATTACAACGGTTGCCTGGAC	59.86	20
GN7W91E01A02CF_rank=0192757_x=305.0_y=141.0_length=438	1	p2	(CT)7	14	309	322	1	TTGGAGGGTTTGGTGTTCTC	59.94	20	GGGCCGACAATTTTAAGTCA	59.94	20	171	200	370	GGGTTATTTCTGCCTCCTCC	59.9	20	GGGCCGACAATTTTAAGTCA	59.94	20	143	228	370	AAGCCTAAGCCCTGTAAGCC	59.88	20	GGGCCGACAATTTTAAGTCA	59.94	20	88	283	370	TTGGAGGGTTTGGTGTTCTC	59.94	20	AGGGGCCGACAATTTTAAGT	59.84	20	173	200	372	GGGTTATTTCTGCCTCCTCC	59.9	20	AGGGGCCGACAATTTTAAGT	59.84	20
GN7W91E01A030T_rank=0167807_x=305.0_y=2315.0_length=521	1	p3	(TCT)11	33	136	168	1	ATCTCCCCCTCCAGATGAGT	59.89	20	GCCATCAAGGCTCTACAAGC	59.98	20	213	52	264	TAGGAGCCCTCCTTTCTTCC	59.78	20	GCCATCAAGGCTCTACAAGC	59.98	20	238	27	264	ATCTCCCCCTCCAGATGAGT	59.89	20	AGTTTGGCTAAGGGTCAGCA	59.88	20	162	52	213	TCCTGATTATCTCCCCCTCC	60.23	20	GCCATCAAGGCTCTACAAGC	59.98	20	221	44	264	ATCTCCCCCTCCAGATGAGT	59.89	20	TGGCTAAGGGTCAGCAAGAT	59.84	20
GN7W91E01A035H_rank=0813198_x=305.0_y=2483.0_length=143	1	p3	(AAC)5	15	92	106	1	GATCGCTCAGTCAGCCCC	61.96	18	TTGTTATTTGACGTTGTTGTTGT	57.24	23	133	0	132	GATCGCTCAGTCAGCCCC	61.96	18	GTTGTTATTTGACGTTGTTGTTG	57.24	23	134	0	133	GATCGCTCAGTCAGCCCC	61.96	18	AGTTGTTATTTGACGTTGTTGTTG	58.22	24	135	0	134	GATCGCTCAGTCAGCCCC	61.96	18	GTTGTTATTTGACGTTGTTGTTGT	58.09	24	134	0	133	GATCGCTCAGTCAGCCCC	61.96	18	AGTTGTTATTTGACGTTGTTGTTGT	59.01	25
GN7W91E01A03LB_rank=1096572_x=305.5_y=1757.0_length=220	1	c	(GA)14aagtaga(AG)7	49	104	152	1	TGGAAGGTTTTTGAAGCCAT	59.55	20	CTCTCTCTCTCCTCCTCTCTCTCT	58.3	24	108	72	179	ATGGAAGGTTTTTGAAGCCA	59.55	20	CTCTCTCTCTCCTCCTCTCTCTCT	58.3	24	109	71	179	CATGGAAGGTTTTTGAAGCC	59.55	20	CTCTCTCTCTCCTCCTCTCTCTCT	58.3	24	110	70	179	CCATGGAAGGTTTTTGAAGC	59.55	20	CTCTCTCTCTCCTCCTCTCTCTCT	58.3	24	111	69	179	GCCATGGAAGGTTTTTGAAG	59.55	20	CTCTCTCTCTCCTCCTCTCTCTCT	58.3	24
GN7W91E01A03N9_rank=0844257_x=305.0_y=1863.5_length=282	1	p2	(GT)11	22	72	93	1	TGGCACAACTACGAGACAATTT	59.68	22	TGACAAAGGGTTATAGGAAAGGA	59.04	23	198	5	202	TGGCACAACTACGAGACAATTT	59.68	22	CTGACAAAGGGTTATAGGAAAGGA	59.9	24	199	5	203	TGGCACAACTACGAGACAATTT	59.68	22	TCTGACAAAGGGTTATAGGAAAGG	59.9	24	200	5	204	TGGCACAACTACGAGACAATTT	59.68	22	TGACAAAGGGTTATAGGAAAGGAA	60.22	24	198	5	202	TGGCACAACTACGAGACAATTT	59.68	22	TGACAAAGGGTTATAGGAAAGG	57.33	22
GN7W91E01A0464_rank=0706025_x=305.0_y=3838.0_length=415	1	p2	(TG)15	30	203	232	1	CCTTCGTCTTCGGCTTGATA	60.34	20	CGGCCACTATTTGTTAAGGG	59.47	20	273	103	375	TTCTTCACCTTCGTCTTCGG	60.37	20	CGGCCACTATTTGTTAAGGG	59.47	20	280	96	375	TGTCAATGAGATCCGGAGTG	59.63	20	CGGCCACTATTTGTTAAGGG	59.47	20	212	164	375	CGACGGGTTCTTCATACGAT	59.96	20	TGGACGATTTTGTCCTTCAA	59.1	20	299	17	315	CGACGGGTTCTTCATACGAT	59.96	20	TTGGACGATTTTGTCCTTCA	59.1	20
GN7W91E01A048Q_rank=0860524_x=305.5_y=3896.0_length=347	1	c	(GAT)5gttactgacgatatc(AGA)5	45	110	154	1	TCGCTTTGTCTTCTTTGGCT	60.13	20	TCTCTCTCGTCCTTTCCCTG	59.52	20	247	60	306	TTTGGCTAGGACTTCGTTGG	60.24	20	TCTCTCTCGTCCTTTCCCTG	59.52	20	234	73	306	TTGGCTAGGACTTCGTTGGT	59.73	20	TCTCTCTCGTCCTTTCCCTG	59.52	20	233	74	306	ATCGCTTTGTCTTCTTTGGC	59.46	20	TCTCTCTCGTCCTTTCCCTG	59.52	20	248	59	306	TCGCTTTGTCTTCTTTGGCT	60.13	20	CGTCCTTTCCCTGCTTCTCT	60.89	20
GN7W91E01A04J3_rank=0266552_x=305.0_y=3009.0_length=457	1	p2	(CA)12	24	327	350	1	CCATTTCCTTGTCTCCTCCA	60.04	20	TGAGGCAACTTTTGTTGTGTG	59.79	21	149	227	375	CCATTTCCTTGTCTCCTCCA	60.04	20	CCCTTTTTCTTGAGGCAACTT	59.75	21	159	227	385	CCATTTCCTTGTCTCCTCCA	60.04	20	GCCCTTTTTCTTGAGGCAA	60.32	19	160	227	386	CCATTTCCTTGTCTCCTCCA	60.04	20	CCCTTTTTCTTGAGGCAACT	58.44	20	159	227	385	CCTTGTCTCCTCCACCTCCT	60.64	20	GCCCTTTTTCTTGAGGCAAC	61.1	20
GN7W91E01A04MX_rank=0635883_x=305.0_y=3111.0_length=407	1	p3	(AGA)7	21	129	149	1	GCGAAATGCTCAATTCCAAG	60.72	20	TTCCTGTCGCAACCTATTCC	60.07	20	151	51	201	GCGAAATGCTCAATTCCAAG	60.72	20	TCGCAACCTATTCCCAAATC	59.9	20	145	51	195	GCGAAATGCTCAATTCCAAG	60.72	20	TTCCCAAATCTGTGACCCAT	60.17	20	135	51	185	GCGAAATGCTCAATTCCAAG	60.72	20	ATTCCCAAATCTGTGACCCA	60.17	20	136	51	186	GCGAAATGCTCAATTCCAAG	60.72	20	CCATGGGACTAGGACCCTTT	60.18	20
GN7W91E01A04UT_rank=0215126_x=305.0_y=3395.0_length=199	1	c	(ACA)7acgacaacgacaacaacaacg(ACA)5	57	27	83	1	CAACAACAACGACAATAACAACAA	59.87	24	CTCAGTCAGCCCCGTCAG	60.57	18	156	0	155	CAACAACAACGACAATAACAACA	58.58	23	CTCAGTCAGCCCCGTCAG	60.57	18	156	0	155	AACAACAACGACAATAACAACAA	57.24	23	CTCAGTCAGCCCCGTCAG	60.57	18	155	1	155
GN7W91E01A059T_rank=0650331_x=306.0_y=1135.0_length=267	1	c	(CT)7cgtagggatctgtataatgagaggtaaggggtttgtaca(AG)15	83	148	230	2	GGTTGCTATTCAACGGGAAA	59.94	20	TTGTACAAACCCCTTACCTCTCA	59.91	23	166	35	200	TAACGATGGTTCAGGGTGGT	60.23	20	TTGTACAAACCCCTTACCTCTCA	59.91	23	127	74	200	TTCAACGGGAAAATTGGAAA	60.27	20	TTGTACAAACCCCTTACCTCTCA	59.91	23	158	43	200	GATGGTTCAGGGTGGTGTTT	59.68	20	TTGTACAAACCCCTTACCTCTCA	59.91	23	123	78	200	GGTTGCTATTCAACGGGAAA	59.94	20	TGTACAAACCCCTTACCTCTCA	58.63	22
GN7W91E01A05MU_rank=0292686_x=306.0_y=308.0_length=288	1	c	(AAC)5gtcaaataaacatcaacaacgtcaaaa(AAC)6atcaacaacaacaaaaacttcaaata(AAC)9atcgtcaacaacaacaactacgtcaaataaacaaccacaacaacgtcaaataaacaacaacgaacaacaacaatgt(CAA)5	204	1	204	3	CGTCAAATAAACATCAACAACG	58.15	22	TCACCTACGCTCTTGTGACG	60.05	20	236	14	249	ACGTCAAATAAACATCAACAACG	58.98	23	TCACCTACGCTCTTGTGACG	60.05	20	237	13	249	CGTCAAATAAACATCAACAACG	58.15	22	CTACGCTCTTGTGACGTTCG	59.66	20	232	14	245	AACGTCAAATAAACATCAACAACG	60.2	24	TCACCTACGCTCTTGTGACG	60.05	20	238	12	249	ACGTCAAATAAACATCAACAACG	58.98	23	CTACGCTCTTGTGACGTTCG	59.66	20
GN7W91E01A05MU_rank=0292686_x=306.0_y=308.0_length=288	1	c	(AAC)5gtcaaataaacatcaacaacgtcaaaa(AAC)6atcaacaacaacaaaaacttcaaata(AAC)9atcgtcaacaacaacaactacgtcaaataaacaaccacaacaacgtcaaataaacaacaacgaacaacaacaatgt(CAA)5	204	1	204	4	CAACAACAACATCAACAACAACA	59.44	23	TCACCTACGCTCTTGTGACG	60.05	20	200	50	249	CAACAACAACAACAACATCAACA	59.44	23	TCACCTACGCTCTTGTGACG	60.05	20	206	44	249	CAACAACAACATCAACAACAACA	59.44	23	TGCTCACCTACGCTCTTGTG	60.2	20	203	50	252	CAACAACAACAACATCAACAACA	59.44	23	TGCTCACCTACGCTCTTGTG	60.2	20	206	47	252	CAACAACAACAACAACATCAACA	59.44	23	TGCTCACCTACGCTCTTGTG	60.2	20
GN7W91E01A05MU_rank=0292686_x=306.0_y=308.0_length=288	1	c	(AAC)5gtcaaataaacatcaacaacgtcaaaa(AAC)6atcaacaacaacaaaaacttcaaata(AAC)9atcgtcaacaacaacaactacgtcaaataaacaaccacaacaacgtcaaataaacaacaacgaacaacaacaatgt(CAA)5	204	1	204	5	AACAACCACAACAACGTCAAA	58.99	21	GCTCACCTACGCTCTTGTGA	59.19	20	110	142	251	CAACATCGTCAACAACAACAAC	59	22	TCACCTACGCTCTTGTGACG	60.05	20	141	109	249	CAACATCGTCAACAACAACAACT	59.99	23	TCACCTACGCTCTTGTGACG	60.05	20	141	109	249	AAACAACCACAACAACGTCAA	58.99	21	GCTCACCTACGCTCTTGTGAC	60.07	21	111	141	251	CGTCAAATAAACAACAACGAACA	59.95	23	TCACCTACGCTCTTGTGACG	60.05	20
GN7W91E01A05MW_rank=0820811_x=306.5_y=310.0_length=461	1	p2	(CA)9	18	219	236	1	GAGGCACTTTGGTCCATTTG	60.5	20	CGGCTGGTTAATTGGACATT	59.82	20	265	59	323	AGGCACTTTGGTCCATTTGT	59.45	20	CGGCTGGTTAATTGGACATT	59.82	20	264	60	323	GAGGCACTTTGGTCCATTTG	60.5	20	TCGGCTGGTTAATTGGACAT	60.33	20	266	59	324	AGGCACTTTGGTCCATTTGT	59.45	20	TCGGCTGGTTAATTGGACAT	60.33	20	265	60	324	GAGGCACTTTGGTCCATTTG	60.5	20	TATTCTCGCCTTAGCCTTCG	59.59	20
GN7W91E01A063F_rank=0155722_x=306.0_y=2201.5_length=529	1	c	(TC)6ctttttacctcccttaacgtttttttcttctgtttgtga(AG)37	125	367	491	2	GGTGATTCTCGGTGAAGGAA	60.05	20	TCTCTCTCTCTCTTCACAAACAGAA	58.98	25	105	325	429	GGGTTCGTCACGCTTATGTT	60	20	TCTCTCTCTTCACAAACAGAAGAAAA	60.09	26	286	140	425	GGTGATTCTCGGTGAAGGAA	60.05	20	TCTCTCTCTTCACAAACAGAAGAAAA	60.09	26	101	325	425	GGTGATTCTCGGTGAAGGAA	60.05	20	CTCTCTCTCTCTCTTCACAAACAGAA	59.88	26	106	325	430	TTGGGGTTAAGGTTCATCCA	60.16	20	TCTCTCTCTCTCTTCACAAACAGAA	58.98	25
GN7W91E01A06K0_rank=0502021_x=306.0_y=1538.5_length=286	1	c	(AAC)7aataat(AAC)7gtgaaataaacaacagcaacaacaacgtcaacaacattaacaacgtcaaat(AAC)7gttaaata(AAC)7gt(ACA)5acgccaaat(AAC)6	193	30	222	3	ACAACGACAATGTCAAATAAACA	57.18	23	CGTTGTTGTTGTTGTTGTACG	57.67	21	188	10	197	CAACAACGACAATGTCAAATAAA	57.7	23	GACGTTGTTAATGTTGTTGACG	58.13	22	116	8	123	ACAACGACAATGTCAAATAAACA	57.18	23	GCGTTGTTGTTGTTGTTGTACG	61.42	22	189	10	198	AACAACGACAATGTCAAATAAACA	58.53	24	TGACGTTGTTAATGTTGTTGACG	60.86	23	116	9	124	AACAACGACAATGTCAAATAAACA	58.53	24	GACGTTGTTAATGTTGTTGACG	58.13	22
GN7W91E01A073X_rank=0319145_x=306.0_y=3515.0_length=302	1	p2	(CA)14	28	72	99	1	AAAATTGAGTTGAGGCTTGAGA	58.12	22	CTTCCTTGCCTTCGTCTTTG	59.99	20	181	23	203	AAAATTGAGTTGAGGCTTGAGA	58.12	22	TCACCTACGCTCTTGTGACG	60.05	20	242	23	264	TTGAGTTGAGGCTTGAGATTACA	59.03	23	CTTCCTTGCCTTCGTCTTTG	59.99	20	177	27	203	TTGAGTTGAGGCTTGAGATTACA	59.03	23	TCACCTACGCTCTTGTGACG	60.05	20	238	27	264	AAAATTGAGTTGAGGCTTGAGA	58.12	22	CAATCTTCCTTGCCTTCGTC	59.81	20
GN7W91E01A074O_rank=1081674_x=306.5_y=3542.5_length=446	1	p1	(A)10	10	220	229	1	AACGAATGGCACCAAAGAAG	60.11	20	AATTACAGTCAGCGGGATGC	60.1	20	163	157	319	AACGAATGGCACCAAAGAAG	60.11	20	CGGCCTTGTCTGATTTTTGT	60.11	20	220	157	376	AACGAATGGCACCAAAGAAG	60.11	20	TCCCTTTCTTTTTGCCTGAA	59.79	20	198	157	354	TGATAATCCCTCGTCAACCC	59.75	20	AATTACAGTCAGCGGGATGC	60.1	20	278	42	319	ATAATCCCTCGTCAACCCCT	59.65	20	AATTACAGTCAGCGGGATGC	60.1	20
GN7W91E01A079F_rank=0766847_x=306.0_y=3713.0_length=97	1	c	(AAC)5gtcaaataaacaacaacaccaacaacgc(CAA)5	58	32	89	2	CATTACGGCCCCAACGTC	62.28	18	TTGTTGTTGTTGGCGTTGTT	60.05	20	78	8	85	ATTACGGCCCCAACGTCA	62.28	18	GCGTTGTTGGTGTTGTTGTT	59.51	20	65	9	73	CATTACGGCCCCAACGTC	62.28	18	GCGTTGTTGGTGTTGTTGTT	59.51	20	66	8	73	CATTACGGCCCCAACGTC	62.28	18	ACGTTGTTGTTGTTGTTGGC	59.51	20	84	8	91	CGGCCCCAACGTCAAATA	62.77	18	GCGTTGTTGGTGTTGTTGTT	59.51	20
GN7W91E01A07DG_rank=0737133_x=306.0_y=2562.0_length=262	1	p2	(GT)20	40	129	168	1	ATCTTCGGCTTGGTTGATTG	60.07	20	TGTCATTTTCTAAAATAAGTACCACTG	57.27	27	173	37	209	CATCTTCGGCTTGGTTGATT	60.07	20	TGTCATTTTCTAAAATAAGTACCACTG	57.27	27	174	36	209	CTTCTTCGCCTTCATCTTCG	60.09	20	TGTCATTTTCTAAAATAAGTACCACTG	57.27	27	186	24	209	AATGAGATCCGGAGTGGATG	59.89	20	TGTCATTTTCTAAAATAAGTACCACTG	57.27	27	113	97	209	CAATGAGATCCGGAGTGGAT	59.89	20	TGTCATTTTCTAAAATAAGTACCACTG	57.27	27
GN7W91E01A07H8_rank=0738253_x=306.0_y=2734.0_length=367	1	c	(AAC)5agcaacgtcaaataaacaacaaatacaacaacgtcaaatgaat(AAC)5gtcaaataaacaacaacaataacaacaacgtcaaataatcaacaataacaacaacaacgtcaaataaacaacaacaacgttaaata(AAC)6gtcaaata(AAC)5gtcaaataaatagcaacaatagcaacaacgtcaaataag(CAA)5caccaacaaat(ACA)9	292	36	327	2	ACAACGTAAACTATAACTACAACGTCA	57.65	27	TGTTGCTATTGTTGCTATTTATTTGA	59.22	26	258	4	261	ACAACGTAAACTATAACTACAACGTCA	57.65	27	TTGTTGCTATTGTTGCTATTTATTTGA	60.29	27	259	4	262
GN7W91E01A07H8_rank=0738253_x=306.0_y=2734.0_length=367	1	c	(AAC)5agcaacgtcaaataaacaacaaatacaacaacgtcaaatgaat(AAC)5gtcaaataaacaacaacaataacaacaacgtcaaataatcaacaataacaacaacaacgtcaaataaacaacaacaacgttaaata(AAC)6gtcaaata(AAC)5gtcaaataaatagcaacaatagcaacaacgtcaaataag(CAA)5caccaacaaat(ACA)9	292	36	327	3	CAGCAACGTCAAATAAACAACAA	60.08	23	TGTGACGTTCGGCCATTAC	60.53	19	303	49	351	CAGCAACGTCAAATAAACAACA	58.8	22	TGTGACGTTCGGCCATTAC	60.53	19	303	49	351	ACAGCAACGTCAAATAAACAACA	59.61	23	TGTGACGTTCGGCCATTAC	60.53	19	304	48	351	CAGCAACGTCAAATAAACAACAA	60.08	23	TTGTGACGTTCGGCCATTAC	61.87	20	304	49	352	CAGCAACGTCAAATAAACAACAA	60.08	23	CTTGTGACGTTCGGCCATTA	61.99	20
GN7W91E01A07H8_rank=0738253_x=306.0_y=2734.0_length=367	1	c	(AAC)5agcaacgtcaaataaacaacaaatacaacaacgtcaaatgaat(AAC)5gtcaaataaacaacaacaataacaacaacgtcaaataatcaacaataacaacaacaacgtcaaataaacaacaacaacgttaaata(AAC)6gtcaaata(AAC)5gtcaaataaatagcaacaatagcaacaacgtcaaataag(CAA)5caccaacaaat(ACA)9	292	36	327	5	CAACAACAACAACAACGTCAAA	59.57	22	GCTCACCTACGCTCTTGTGA	59.19	20	171	196	366	CAACAACAACAACAACGTCAA	58.13	21	GCTCACCTACGCTCTTGTGA	59.19	20	171	196	366	ACAACAACAACAACAACGTCAA	59.05	22	GCTCACCTACGCTCTTGTGA	59.19	20	172	195	366	AACAACAACAACAACAACGTCA	59.05	22	GCTCACCTACGCTCTTGTGA	59.19	20	173	194	366	CGTCAAATAAACAACAACAACG	58.2	22	TCACCTACGCTCTTGTGACG	60.05	20
GN7W91E01A07WI_rank=0658663_x=306.0_y=3248.0_length=153	1	c	(AAC)6gt(CAA)5	35	41	75	1	AACCCCCGTCAACAACAAA	61.18	19	TGTTATTGTTTATTTGGCGTAGTTG	59.44	25	105	7	111	AACAACCCCCGTCAACAAC	60.66	19	GTTGTTATTGTTTATTTGGCGTAG	57.09	24	110	4	113	AACCCCCGTCAACAACAAA	61.18	19	TTGTTATTGTTTATTTGGCGTAGTTG	60.51	26	106	7	112	CCCCCGTCAACAACAAAAA	61.68	19	TGTTATTGTTTATTTGGCGTAGTTGT	60.11	26	103	9	111	AACCCCCGTCAACAACAAA	61.18	19	TTGTTATTGTTTATTTGGCGTAGTT	58.29	25
GN7W91E01A081E_rank=1036750_x=307.0_y=624.0_length=164	1	c	(GTT)5attgttttttatttgacgttgttaatgttgttgacgttattaatgttgttgac(GTT)5	83	8	90	3	TGACGTTGTTAATGTTGTTGACG	60.86	23	TCACCTACGCTCTTGTGACG	60.05	20	91	35	125	GACGTTGTTAATGTTGTTGACG	58.13	22	TCACCTACGCTCTTGTGACG	60.05	20	90	36	125	TGACGTTGTTAATGTTGTTGACG	60.86	23	TGCTCACCTACGCTCTTGTG	60.2	20	94	35	128	GACGTTGTTAATGTTGTTGACG	58.13	22	TGCTCACCTACGCTCTTGTG	60.2	20	93	36	128	TTGACGTTGTTGTTGTTGTTATTG	59.87	24	TCACCTACGCTCTTGTGACG	60.05	20
GN7W91E01A08YW_rank=0287086_x=307.0_y=534.0_length=490	1	p3	(TTG)10	30	257	286	1	TCGAATAATTACGCAGGACG	58.79	20	CCAATCCATGCCAATTTACC	60.02	20	287	76	362	CTCGAATAATTACGCAGGACG	59.75	21	CCAATCCATGCCAATTTACC	60.02	20	288	75	362	TCGAATAATTACGCAGGACG	58.79	20	TTTCCAATCCATGCCAATTT	60.13	20	290	76	365	TCGAATAATTACGCAGGACG	58.79	20	AATCCATGCCAATTTACCGA	60.15	20	285	76	360	CTCGAATAATTACGCAGGACG	59.75	21	TTTCCAATCCATGCCAATTT	60.13	20
GN7W91E01A094A_rank=0351564_x=307.0_y=2024.0_length=484	1	p2	(AC)11	22	336	357	1	TGGTCCATTTGTCAAGGGTT	60.21	20	TGGCAATGAGATCCAGAGTG	59.79	20	209	185	393	TGGTCCATTTGTCAAGGGTT	60.21	20	GGCAATGAGATCCAGAGTGG	60.62	20	208	185	392	TGGTCCATTTGTCAAGGGTT	60.21	20	GCCGTCGGCAATAGTAGAGT	59.36	20	232	185	416	ATGGTCCATTTGTCAAGGGT	59.12	20	TGGCAATGAGATCCAGAGTG	59.79	20	210	184	393	TGGTCCATTTGTCAAGGGTT	60.21	20	ATCCAGAGTGGATGAGGACC	58.9	20
GN7W91E01A09A8_rank=0325279_x=307.0_y=978.0_length=326	1	c	(CAA)7cgtcaaataaacaacaacaacgtcaaata(AAC)5aatgtacaaata(AAC)7aataacaacaacgccaaatat(ACA)6acgtcaaata(AAC)6gtcaaataaacaacaacaacatcaacaataacaaaatgtcaaata(AAC)6	228	1	228	6	CAACAATAACAACAACGCCAA	59.52	21	TCACCTACGCTCTTGTGACG	60.05	20	195	94	288	CAACAATAACAACAACGCCAA	59.52	21	CTACGCTCTTGTGACGTTCG	59.66	20	191	94	284	CAACAATAACAACAACGCCA	58.1	20	TCACCTACGCTCTTGTGACG	60.05	20	195	94	288	CAACAATAACAACAACGCCAA	59.52	21	GGCCATTACGGCTATTTGAC	59.44	20	172	94	265	ACAACAATAACAACAACGCCA	59	21	TCACCTACGCTCTTGTGACG	60.05	20
GN7W91E01A09A8_rank=0325279_x=307.0_y=978.0_length=326	1	c	(CAA)7cgtcaaataaacaacaacaacgtcaaata(AAC)5aatgtacaaata(AAC)7aataacaacaacgccaaatat(ACA)6acgtcaaata(AAC)6gtcaaataaacaacaacaacatcaacaataacaaaatgtcaaata(AAC)6	228	1	228	7	CAACAATAACAACAACGCCAA	59.52	21	TCACCTACGCTCTTGTGACG	60.05	20	195	94	288	CAACAATAACAACAACGCCAA	59.52	21	CTACGCTCTTGTGACGTTCG	59.66	20	191	94	284	CAACAATAACAACAACGCCA	58.1	20	TCACCTACGCTCTTGTGACG	60.05	20	195	94	288	CAACAATAACAACAACGCCAA	59.52	21	GGCCATTACGGCTATTTGAC	59.44	20	172	94	265	ACAACAATAACAACAACGCCA	59	21	TCACCTACGCTCTTGTGACG	60.05	20
GN7W91E01A09Y0_rank=0236323_x=307.5_y=1834.0_length=276	1	c	(CAA)5cgtcaaata(AAC)5aatgtcacccacaacaacgttaaataaataacaacaacaatgtcaaataaacaataatactaaaacaacgtcaaata(AAC)7gt(CAA)6	157	41	197	1	CAAATAAACAACGACAATGTCAAA	59	24	TCACCTACGCTCTTGTGACG	60.05	20	238	0	237	CAAATAAACAACGACAATGTCAAA	59	24	TGCTCACCTACGCTCTTGTG	60.2	20	241	0	240	AACGACAATGTCAAATAAACAACAA	59.75	25	TCACCTACGCTCTTGTGACG	60.05	20	229	9	237	AACAACGACAATGTCAAATAAACAA	59.75	25	TCACCTACGCTCTTGTGACG	60.05	20	232	6	237	AAACAACGACAATGTCAAATAAACA	59.75	25	TCACCTACGCTCTTGTGACG	60.05	20
GN7W91E01A09Y0_rank=0236323_x=307.5_y=1834.0_length=276	1	c	(CAA)5cgtcaaata(AAC)5aatgtcacccacaacaacgttaaataaataacaacaacaatgtcaaataaacaataatactaaaacaacgtcaaata(AAC)7gt(CAA)6	157	41	197	3	CGTCAACAACAACAACAACG	58.65	20	TCACCTACGCTCTTGTGACG	60.05	20	201	37	237	ACGTCAACAACAACAACAACG	59.57	21	TCACCTACGCTCTTGTGACG	60.05	20	202	36	237	CGTCAACAACAACAACAACG	58.65	20	GCTCACCTACGCTCTTGTGA	59.19	20	203	37	239	ACGTCAACAACAACAACAACG	59.57	21	GCTCACCTACGCTCTTGTGA	59.19	20	204	36	239	TCAACAACAACAACAACGTCAA	60.09	22	TGCTCACCTACGCTCTTGTG	60.2	20
GN7W91E01A0ACT_rank=1109837_x=296.0_y=731.5_length=193	1	c	(CA)11cg(CA)8	40	31	70	1	TTTTCCAAAATAGCCATGTATCTTA	58.3	25	AGTCATTGGCAACGAGATCC	60.08	20	113	1	113	TTTCCAAAATAGCCATGTATCTTA	57.09	24	AGTCATTGGCAACGAGATCC	60.08	20	112	2	113	TTTTCCAAAATAGCCATGTATCTTAC	59	26	AGTCATTGGCAACGAGATCC	60.08	20	113	1	113	TTTCCAAAATAGCCATGTATCTTAC	57.86	25	AGTCATTGGCAACGAGATCC	60.08	20	112	2	113	ATTTTCCAAAATAGCCATGTATCTTA	58.58	26	AGTCATTGGCAACGAGATCC	60.08	20
GN7W91E01A0AEM_rank=0180344_x=296.0_y=796.0_length=267	1	c	(CAA)12atg(CAA)5cgtaaaataacaaaacaacgtcaaataaacaacaataacaacgtcaaata(AAC)5	119	66	184	1	GCAACAATAACAACAACGTCAAA	59.96	23	GACGTTCGGCCATTACGG	62.41	18	194	38	231	CAATAACAACGTCAAATAAATAGCAA	58.72	26	TTACGGCCTTGTTGTTGTTG	59.63	20	204	16	219	GCAACAATAACAACAACGTCAA	58.66	22	GACGTTCGGCCATTACGG	62.41	18	194	38	231	AGCAACAATAACAACAACGTCAA	59.61	23	GACGTTCGGCCATTACGG	62.41	18	195	37	231	CAATAACAACGTCAAATAAATAGCA	57.56	25	TTACGGCCTTGTTGTTGTTG	59.63	20
GN7W91E01A0AEM_rank=0180344_x=296.0_y=796.0_length=267	1	c	(CAA)12atg(CAA)5cgtaaaataacaaaacaacgtcaaataaacaacaataacaacgtcaaata(AAC)5	119	66	184	3	AACAACAACGTCAAATAAGCAA	57.45	22	CCATTACGGCCTTGTTGTTG	61.3	20	177	46	222	GCAACAACAACAACAACAACAA	59.58	22	GACGTTCGGCCATTACGG	62.41	18	168	64	231	AGCAACAACAACAACAACAACA	59.19	22	GACGTTCGGCCATTACGG	62.41	18	169	63	231	GCAACAACAACAACAACAACA	58.13	21	GACGTTCGGCCATTACGG	62.41	18	168	64	231	AACAACAACGTCAAATAAGCAA	57.45	22	GGCCATTACGGCCTTGTT	60.86	18
GN7W91E01A0AEM_rank=0180344_x=296.0_y=796.0_length=267	1	c	(CAA)12atg(CAA)5cgtaaaataacaaaacaacgtcaaataaacaacaataacaacgtcaaata(AAC)5	119	66	184	4	CAACAACAACAACAAATGCAA	58.15	21	GGCCATTACGGCCTTGTT	60.86	18	139	86	224	CAACAACAACAACAAATGCAAC	59.04	22	GGCCATTACGGCCTTGTT	60.86	18	139	86	224	ACAACAACAACAACAAATGCAA	59.04	22	GGCCATTACGGCCTTGTT	60.86	18	140	85	224	AACAACAACGTCAAATAAGCAA	57.45	22	CCATTACGGCCTTGTTGTTG	61.3	20	177	46	222	AATGCAACAACAACAACAACG	59.54	21	GACGTTCGGCCATTACGG	62.41	18
GN7W91E01A0AOY_rank=0564100_x=296.0_y=1168.0_length=293	1	c	(AAC)6gtcaaataaacaacaatgtcaacaacaacgtcaagta(AAC)5aataacaacaacaacgtcaaata(AAC)5gtcaaataaaaacgacaacaacaacatcatcaacaaaaaaacgtcaaata(AAC)8	182	38	219	1	CGTCAACAACAACAACGTCA	59.19	20	GCTCACCTACGCTCTTGTGA	59.19	20	244	13	256	CGTCAACAACAACAACGTCAA	60.64	21	TGCTCACCTACGCTCTTGTG	60.2	20	245	13	257	ACGTCAACAACAACAACGTCA	60.1	21	GCTCACCTACGCTCTTGTGA	59.19	20	245	12	256	CAACGTCAACAACAACAACG	58.65	20	GCTCACCTACGCTCTTGTGA	59.19	20	247	10	256	ACAACGTCAACAACAACAACG	59.57	21	GCTCACCTACGCTCTTGTGA	59.19	20
GN7W91E01A0AOY_rank=0564100_x=296.0_y=1168.0_length=293	1	c	(AAC)6gtcaaataaacaacaatgtcaacaacaacgtcaagta(AAC)5aataacaacaacaacgtcaaata(AAC)5gtcaaataaaaacgacaacaacaacatcatcaacaaaaaaacgtcaaata(AAC)8	182	38	219	2	CGTCAACAACAACAACGTCA	59.19	20	GCTCACCTACGCTCTTGTGA	59.19	20	244	13	256	CGTCAACAACAACAACGTCAA	60.64	21	TGCTCACCTACGCTCTTGTG	60.2	20	245	13	257	ACGTCAACAACAACAACGTCA	60.1	21	GCTCACCTACGCTCTTGTGA	59.19	20	245	12	256	CAACGTCAACAACAACAACG	58.65	20	GCTCACCTACGCTCTTGTGA	59.19	20	247	10	256	ACAACGTCAACAACAACAACG	59.57	21	GCTCACCTACGCTCTTGTGA	59.19	20
GN7W91E01A0AOY_rank=0564100_x=296.0_y=1168.0_length=293	1	c	(AAC)6gtcaaataaacaacaatgtcaacaacaacgtcaagta(AAC)5aataacaacaacaacgtcaaata(AAC)5gtcaaataaaaacgacaacaacaacatcatcaacaaaaaaacgtcaaata(AAC)8	182	38	219	4	CGTCAACAACAACAACGTCA	59.19	20	GCTCACCTACGCTCTTGTGA	59.19	20	244	13	256	CGTCAACAACAACAACGTCAA	60.64	21	TGCTCACCTACGCTCTTGTG	60.2	20	245	13	257	ACGTCAACAACAACAACGTCA	60.1	21	GCTCACCTACGCTCTTGTGA	59.19	20	245	12	256	CAACGTCAACAACAACAACG	58.65	20	GCTCACCTACGCTCTTGTGA	59.19	20	247	10	256	ACAACGTCAACAACAACAACG	59.57	21	GCTCACCTACGCTCTTGTGA	59.19	20
GN7W91E01A0AOY_rank=0564100_x=296.0_y=1168.0_length=293	1	c	(AAC)6gtcaaataaacaacaatgtcaacaacaacgtcaagta(AAC)5aataacaacaacaacgtcaaata(AAC)5gtcaaataaaaacgacaacaacaacatcatcaacaaaaaaacgtcaaata(AAC)8	182	38	219	5	CGTCAACAACAACAACGTCA	59.19	20	GCTCACCTACGCTCTTGTGA	59.19	20	244	13	256	CGTCAACAACAACAACGTCAA	60.64	21	TGCTCACCTACGCTCTTGTG	60.2	20	245	13	257	ACGTCAACAACAACAACGTCA	60.1	21	GCTCACCTACGCTCTTGTGA	59.19	20	245	12	256	CAACGTCAACAACAACAACG	58.65	20	GCTCACCTACGCTCTTGTGA	59.19	20	247	10	256	ACAACGTCAACAACAACAACG	59.57	21	GCTCACCTACGCTCTTGTGA	59.19	20
GN7W91E01A0APO_rank=0524025_x=296.5_y=1194.0_length=411	1	p2	(GT)9	18	28	45	1	CCAGAGTGGACGAGGACCTA	60.25	20	GGCATTTTGGTCCATTTGTT	59.67	20	197	2	198	CCAGAGTGGACGAGGACCTA	60.25	20	TGCGTTTCTCAAAATAGCCA	59.44	20	77	2	78	CCAGAGTGGACGAGGACCTA	60.25	20	ATGCGTTTCTCAAAATAGCCA	59.73	21	78	2	79	CCAGAGTGGACGAGGACCTA	60.25	20	GGCATTTTGGTCCATTTGTTA	59.69	21	197	2	198	CAGAGTGGACGAGGACCTACA	60.31	21	GGCATTTTGGTCCATTTGTT	59.67	20
GN7W91E01A0BIY_rank=0257282_x=296.0_y=2248.0_length=249	1	c	(ACA)7acgtcaaataaacaacaacaacgtcaaataagcaacaacaacaacgtcaaataaat(AAC)5gtcaaataaataacaataacaacaacgtcgaaataacaacacgaacgtcaaataac(ACA)5	163	46	208	3	AACAACAACAACAACAACGTCA	59.05	22	TTCGTGTTGTTATTTCGACG	57.29	20	132	50	181	AATAAGCAACAACAACAACGTCA	59.61	23	TTCGTGTTGTTATTTCGACG	57.29	20	90	92	181	ATAAGCAACAACAACAACGTCA	58.28	22	TTCGTGTTGTTATTTCGACG	57.29	20	89	93	181	ATAAGCAACAACAACAACGTCA	58.28	22	GTTCGTGTTGTTATTTCGACG	58.21	21	90	93	182
GN7W91E01A0BJW_rank=0845349_x=296.0_y=2282.0_length=493	1	p3	(CAA)8	24	354	377	1	ACATGCTAATCCAGGCCAAC	59.96	20	GTGTTGTAGGCCTTTGGTCC	59.45	20	156	285	440	ACATGCTAATCCAGGCCAAC	59.96	20	TAGGCCTTTGGTCCAATGTT	59.43	20	150	285	434	CATGCTAATCCAGGCCAACT	60.1	20	GTGTTGTAGGCCTTTGGTCC	59.45	20	155	286	440	CATGCTAATCCAGGCCAACT	60.1	20	TAGGCCTTTGGTCCAATGTT	59.43	20	149	286	434	ATGTCAATCCAGGCCAACAT	60.2	20	GTGTTGTAGGCCTTTGGTCC	59.45	20
GN7W91E01A0BQM_rank=0257572_x=296.0_y=2524.0_length=346	1	c	(AAC)5gtcaaataaacaacaacaccaacaacgt(CAA)6tgtcaaataaacaacaacaacgt(CAA)5tgtcaaata(AAC)6atcaaataaacaactacaacaacgtcaaataaacaacaacaataacaacaacaacaatggcatataaacaacaacaacgtcaaata(AAC)9	239	19	257	5	CACCAACAACGTCAACAACA	59.03	20	GCGGCCTTATTTGTACGTTT	59.15	20	230	49	278	ACACCAACAACGTCAACAACA	59.95	21	GCGGCCTTATTTGTACGTTT	59.15	20	231	48	278	CACCAACAACGTCAACAACA	59.03	20	AGGCGGCCTTATTTGTACG	60.1	19	232	49	280	CAACACCAACAACGTCAACA	59.03	20	AGGCGGCCTTATTTGTACG	60.1	19	235	46	280	CAACAACACCAACAACGTCA	59.03	20	AGGCGGCCTTATTTGTACG	60.1	19
GN7W91E01A0BQM_rank=0257572_x=296.0_y=2524.0_length=346	1	c	(AAC)5gtcaaataaacaacaacaccaacaacgt(CAA)6tgtcaaataaacaacaacaacgt(CAA)5tgtcaaata(AAC)6atcaaataaacaactacaacaacgtcaaataaacaacaacaataacaacaacaacaatggcatataaacaacaacaacgtcaaata(AAC)9	239	19	257	6	CACCAACAACGTCAACAACA	59.03	20	AGGCGGCCTTATTTGTACG	60.1	19	232	49	280	CAACACCAACAACGTCAACA	59.03	20	AGGCGGCCTTATTTGTACG	60.1	19	235	46	280	CAACAACACCAACAACGTCA	59.03	20	AGGCGGCCTTATTTGTACG	60.1	19	238	43	280	ACACCAACAACGTCAACAACA	59.95	21	AGGCGGCCTTATTTGTACG	60.1	19	233	48	280	ACAACACCAACAACGTCAACA	59.95	21	AGGCGGCCTTATTTGTACG	60.1	19
GN7W91E01A0BTL_rank=0770962_x=296.0_y=2631.5_length=415	1	c	(AAC)5gtcaataacaacaacaatgtcaaata(AAC)5	56	275	330	1	CCCCCTTATTGGTAGCACAA	59.82	20	TTGTTGTTTATTTGACGTTGTTGTT	59.78	25	130	231	360	CCCCCTTATTGGTAGCACAA	59.82	20	TTGTTGTTGTTTATTTGACGTTGTT	59.78	25	133	231	363	CCCCCTTATTGGTAGCACAA	59.82	20	TTGTTTATTTGACGTTGTTGTTG	57.75	23	127	231	357	CCCCCTTATTGGTAGCACAA	59.82	20	TTGTTGTTTATTTGACGTTGTTG	57.75	23	130	231	360	CCCCCTTATTGGTAGCACAA	59.82	20	TTGTTGTTGTTTATTTGACGTTG	57.75	23
GN7W91E01A0BTL_rank=0770962_x=296.0_y=2631.5_length=415	1	c	(AAC)5gtcaataacaacaacaatgtcaaata(AAC)5	56	275	330	2	CCCCCTTATTGGTAGCACAA	59.82	20	TGACGTTGTTGTTGTTGACG	59.19	20	118	231	348	CCCCCTTATTGGTAGCACAA	59.82	20	CGTTGTTGTTGTTGACGTTG	58.65	20	115	231	345	CCCCCTTATTGGTAGCACAA	59.82	20	ACGTTGTTGTTGTTGACGTTG	59.57	21	116	231	346	CCCCCTTATTGGTAGCACAA	59.82	20	TTGACGTTGTTGTTGTTGACG	60.64	21	119	231	349	GCAACAGAAGCATACAAAGGC	59.9	21	TGACGTTGTTGTTGTTGACG	59.19	20
GN7W91E01A0BTL_rank=0770962_x=296.0_y=2631.5_length=415	1	c	(AAC)5gtcaataacaacaacaatgtcaaata(AAC)5	56	275	330	3	CCCCCTTATTGGTAGCACAA	59.82	20	TTGTTGTTTATTTGACGTTGTTGTT	59.78	25	130	231	360	CCCCCTTATTGGTAGCACAA	59.82	20	TTGTTGTTGTTTATTTGACGTTGTT	59.78	25	133	231	363	CCCCCTTATTGGTAGCACAA	59.82	20	TTGTTTATTTGACGTTGTTGTTG	57.75	23	127	231	357	CCCCCTTATTGGTAGCACAA	59.82	20	TTGTTGTTTATTTGACGTTGTTG	57.75	23	130	231	360	CCCCCTTATTGGTAGCACAA	59.82	20	TTGTTGTTGTTTATTTGACGTTG	57.75	23
GN7W91E01A0C2Q_rank=0542062_x=297.5_y=160.0_length=372	1	c	(GT)7a(TG)6	27	200	226	1	TTCACAATCTTCCTCGCCTT	59.81	20	TTCGGTACTTTGCATTACTAATTTTG	59.88	26	223	87	309	TTTCACAATCTTCCTCGCCT	59.81	20	TTCGGTACTTTGCATTACTAATTTTG	59.88	26	224	86	309	CCTTCGTCATCAGCTTGGTT	60.25	20	TTCGGTACTTTGCATTACTAATTTTG	59.88	26	207	103	309	TTCACAATCTTCCTCGCCTT	59.81	20	TCGGTACTTTGCATTACTAATTTTG	58.79	25	222	87	308	TTTCACAATCTTCCTCGCCT	59.81	20	TCGGTACTTTGCATTACTAATTTTG	58.79	25
GN7W91E01A0C51_rank=0427346_x=297.5_y=279.5_length=387	1	p3	(TCT)5	15	85	99	1	GAACCAGCCTCTTCCTGTTG	59.84	20	TCCATCAAGGCTCTTCAGGT	59.8	20	182	17	198	GAACCAGCCTCTTCCTGTTG	59.84	20	TCAGGTGCAGAATGCACAAT	60.27	20	168	17	184	GAACCAGCCTCTTCCTGTTG	59.84	20	TGCATAGCAGGTTTTCCCTT	59.71	20	272	17	288	AGCCTCTTCCTGTTGCAGAG	59.75	20	TCCATCAAGGCTCTTCAGGT	59.8	20	177	22	198	AGCCTCTTCCTGTTGCAGAG	59.75	20	TCAGGTGCAGAATGCACAAT	60.27	20
GN7W91E01A0C5E_rank=0507039_x=297.0_y=256.0_length=405	1	p2	(TG)8	16	295	310	1	CGCCAATCTCGACTTCTTTC	59.96	20	CAATAGCACATGACCTTACATGC	59.55	23	282	55	336	GGCTCTTCATGTGGTTGGAT	59.93	20	CAATAGCACATGACCTTACATGC	59.55	23	226	111	336	GATCGGCTCTTCATGTGGTT	60.08	20	CAATAGCACATGACCTTACATGC	59.55	23	230	107	336	TCAGGAGTCTGGCGAGTTCT	60.14	20	CAATAGCACATGACCTTACATGC	59.55	23	189	148	336	TTTATCACCTCGATCGGCTC	60.18	20	CAATAGCACATGACCTTACATGC	59.55	23
GN7W91E01A0D7Q_rank=0086858_x=297.5_y=1636.0_length=200	1	c	(GTT)8gtgtttgtta(TTG)5tat(TTG)6	70	35	104	1	TTGTTTCTTTGACGTTGTTGTTG	60.1	23	CTCAGTCAGCCCCGTCAG	60.57	18	155	2	156	TGTTTCTTTGACGTTGTTGTTG	58.77	22	CTCAGTCAGCCCCGTCAG	60.57	18	154	3	156	TGTTTCTTTGACGTTGTTGTTGT	59.61	23	CTCAGTCAGCCCCGTCAG	60.57	18	154	3	156	TGTTGTTTCTTTGACGTTGTTGT	59.61	23	CTCAGTCAGCCCCGTCAG	60.57	18	157	0	156	TTTCTTTGACGTTGTTGTTGTT	57.39	22	CTCAGTCAGCCCCGTCAG	60.57	18
GN7W91E01A0DB8_rank=0020153_x=297.0_y=502.0_length=298	1	p2	(GT)10	20	139	158	1	TGGTGTTGCATCAAGGTTGT	60.01	20	AGGCGGCCGTTTAGTATGTA	59.63	20	153	80	232	TGGTGTTGCATCAAGGTTGT	60.01	20	GCGGCCGTTTAGTATGTACC	59.5	20	151	80	230	TGGCTCAAGATTGCTCAAGA	59.67	20	AGGCGGCCGTTTAGTATGTA	59.63	20	222	11	232	CCAAGTGGCTCAAGATTGCT	60.4	20	AGGCGGCCGTTTAGTATGTA	59.63	20	227	6	232	TGGCTCAAGATTGCTCAAGA	59.67	20	GCGGCCGTTTAGTATGTACC	59.5	20
GN7W91E01A0DEH_rank=1061519_x=297.5_y=583.0_length=204	1	c	(AAC)7gtcaaataataacaacaacaatgtacaaataacacaaaacacaacaacaacaacgtcaaataag(AAC)8	109	50	158	2	CCACCAAAAACACGTTAACAA	58.5	21	TGTTGTTGTTCTTATTTGACGTTG	59.14	24	128	16	143	ACCACCAAAAACACGTTAACAA	59.33	22	TGTTGTTGTTCTTATTTGACGTTG	59.14	24	129	15	143	AAACACCACCAAAAACACGTTA	59.33	22	TGTTGTTGTTCTTATTTGACGTTG	59.14	24	133	11	143	AAACACCACCAAAAACACGTTA	59.33	22	TGTTGTTGTTGTTCTTATTTGACG	59.14	24	136	11	146	TAAACACCACCAAAAACACG	57.04	20	TGTTGTTCTTATTTGACGTTGTTG	59.14	24
GN7W91E01A0DLE_rank=0274391_x=297.0_y=832.5_length=512	1	p2	(GT)8	16	202	217	1	CTTACTCGCCTTCGTCTTCG	60.15	20	GGCACTTTGGTCCATTTGTT	59.84	20	277	95	371	CTTACTCGCCTTCGTCTTCG	60.15	20	TTAAGCATGTGCCTAGCCTG	59.09	20	298	95	392	CTTACTCGCCTTCGTCTTCG	60.15	20	GGCACTTTGGTCCATTTGTTA	59.85	21	277	95	371	CGTCTTCGGCTTGGTTGATA	61.16	20	GGCACTTTGGTCCATTTGTT	59.84	20	265	107	371	TCTTCGGCTTGGTTGATAGAA	59.83	21	GGCACTTTGGTCCATTTGTT	59.84	20
GN7W91E01A0DY9_rank=0113672_x=297.5_y=1331.0_length=229	1	c	(TTG)5tttatttgacgttgtttttgttgtttatttgacgtagttgttgttattgac(GTT)7tatttgacgtttttgttattgttga(TGT)6	130	24	153	1	TTTGACGTTGCTGTTGTTGA	58.89	20	TCACCTACGCTCTTGTGACG	60.05	20	190	1	190	TTTGACGTTGCTGTTGTTGA	58.89	20	TGCTCACCTACGCTCTTGTG	60.2	20	193	1	193	TTTGACGTTGCTGTTGTTGA	58.89	20	CTACGCTCTTGTGACGTTCG	59.66	20	186	1	186	ATTTGACGTTGCTGTTGTTGA	59.23	21	TCACCTACGCTCTTGTGACG	60.05	20	191	0	190	TTTGACGTTGCTGTTGTTGA	58.89	20	GCTCACCTACGCTCTTGTGA	59.19	20
GN7W91E01A0DY9_rank=0113672_x=297.5_y=1331.0_length=229	1	c	(TTG)5tttatttgacgttgtttttgttgtttatttgacgtagttgttgttattgac(GTT)7tatttgacgtttttgttattgttga(TGT)6	130	24	153	2	TTTGACGTTGCTGTTGTTGA	58.89	20	TCACCTACGCTCTTGTGACG	60.05	20	190	1	190	TTTGACGTTGCTGTTGTTGAC	59.8	21	TCACCTACGCTCTTGTGACG	60.05	20	190	1	190	TTTGACGTTGCTGTTGTTGA	58.89	20	TGCTCACCTACGCTCTTGTG	60.2	20	193	1	193	TTTGACGTTGCTGTTGTTGAC	59.8	21	TGCTCACCTACGCTCTTGTG	60.2	20	193	1	193	TTTGACGTTGCTGTTGTTGA	58.89	20	CTACGCTCTTGTGACGTTCG	59.66	20
GN7W91E01A0DY9_rank=0113672_x=297.5_y=1331.0_length=229	1	c	(TTG)5tttatttgacgttgtttttgttgtttatttgacgtagttgttgttattgac(GTT)7tatttgacgtttttgttattgttga(TGT)6	130	24	153	3	TTTGACGTTGCTGTTGTTGA	58.89	20	TCACCTACGCTCTTGTGACG	60.05	20	190	1	190	TTTGACGTTGCTGTTGTTGAC	59.8	21	TCACCTACGCTCTTGTGACG	60.05	20	190	1	190	TGACGTTGCTGTTGTTGACAT	60.21	21	TCACCTACGCTCTTGTGACG	60.05	20	188	3	190	CGTTGCTGTTGTTGACATTG	58.76	20	TCACCTACGCTCTTGTGACG	60.05	20	185	6	190	TTTGACGTTGCTGTTGTTGA	58.89	20	TGCTCACCTACGCTCTTGTG	60.2	20
GN7W91E01A0DY9_rank=0113672_x=297.5_y=1331.0_length=229	1	c	(TTG)5tttatttgacgttgtttttgttgtttatttgacgtagttgttgttattgac(GTT)7tatttgacgtttttgttattgttga(TGT)6	130	24	153	4	TTTGACGTTGCTGTTGTTGA	58.89	20	TCACCTACGCTCTTGTGACG	60.05	20	190	1	190	TTTGACGTTGCTGTTGTTGAC	59.8	21	TCACCTACGCTCTTGTGACG	60.05	20	190	1	190	TGACGTTGCTGTTGTTGACAT	60.21	21	TCACCTACGCTCTTGTGACG	60.05	20	188	3	190	CGTTGCTGTTGTTGACATTG	58.76	20	TCACCTACGCTCTTGTGACG	60.05	20	185	6	190	TTTGACGTTGCTGTTGTTGA	58.89	20	TGCTCACCTACGCTCTTGTG	60.2	20
GN7W91E01A0EAG_rank=0062289_x=297.0_y=1734.5_length=407	1	c	(AAC)6accaacaataacaacaacaacaccaacgtcaaataaacaacaaaacaacaacaacaatgtcaacaacattaacaacgtcaaata(AAC)6gtcaaata(AAC)6atcaacgaacaacaacaacgttaaata(AAC)6aataacaacaacaataacgtcaaata(AAC)6gttaaataaacaacc(ACA)5aat(ACA)6	286	10	295	4	CAACAACAACAACAACGTCAAA	59.57	22	CTCAGTCAGCCCCGTCAG	60.57	18	251	113	363	CAACAACAACAACAACGTCAA	58.13	21	CTCAGTCAGCCCCGTCAG	60.57	18	251	113	363	ACAACAACAACAACAACGTCAA	59.05	22	CTCAGTCAGCCCCGTCAG	60.57	18	252	112	363	AACAACAACAACAACAACGTCA	59.05	22	CTCAGTCAGCCCCGTCAG	60.57	18	253	111	363	CAACAACAACAACAACGTCAAAT	59.86	23	CTCAGTCAGCCCCGTCAG	60.57	18
GN7W91E01A0EAG_rank=0062289_x=297.0_y=1734.5_length=407	1	c	(AAC)6accaacaataacaacaacaacaccaacgtcaaataaacaacaaaacaacaacaacaatgtcaacaacattaacaacgtcaaata(AAC)6gtcaaata(AAC)6atcaacgaacaacaacaacgttaaata(AAC)6aataacaacaacaataacgtcaaata(AAC)6gttaaataaacaacc(ACA)5aat(ACA)6	286	10	295	5	CATCAACGAACAACAACAACG	60.06	21	CTCAGTCAGCCCCGTCAG	60.57	18	210	154	363	CAACAACAACAACAACGTCAAA	59.57	22	CTCAGTCAGCCCCGTCAG	60.57	18	251	113	363	CAACATCAACGAACAACAACAA	59.53	22	CTCAGTCAGCCCCGTCAG	60.57	18	213	151	363	CAACAACATCAACGAACAACAA	59.53	22	CTCAGTCAGCCCCGTCAG	60.57	18	216	148	363	CAACAACAACATCAACGAACAA	59.53	22	CTCAGTCAGCCCCGTCAG	60.57	18
GN7W91E01A0ECY_rank=0322395_x=297.0_y=1824.0_length=224	1	c	(TCTA)5tctgtctatctgtctgtctgtttatctgtctg(TCTA)23	144	8	151	3	CTGTCTATCTGTCTGTCTGTTTATCTG	57.85	27	CTCAGTCAGCCCCGTCAG	60.57	18	153	28	180	TGTCTATCTGTCTGTCTGTTTATCTGT	57.72	27	CTCAGTCAGCCCCGTCAG	60.57	18	152	29	180	TCTGTCTATCTGTCTGTCTGTTTATCT	57.03	27	CTCAGTCAGCCCCGTCAG	60.57	18	154	27	180	TCTATCTGTCTATCTGTCTGTCTGTTT	57.03	27	CTCAGTCAGCCCCGTCAG	60.57	18	158	23	180
GN7W91E01A0EDJ_rank=0450080_x=297.0_y=1845.0_length=380	1	p2	(CA)7	14	92	105	1	CATTTCCAAAAGATAGCCATGTA	58.21	23	TCACCTACGCTCTTGTGACG	60.05	20	284	59	342	CATTTCCAAAAGATAGCCATGTA	58.21	23	CTGGCTCTTCATGTGGTTGA	59.83	20	228	59	286	CATTTCCAAAAGATAGCCATGTA	58.21	23	TCTTTCGTCTTGGGCTTGAT	59.81	20	146	59	204	CATTTCCAAAAGATAGCCATGTA	58.21	23	TGGCTCTTCATGTGGTTGAA	60.24	20	227	59	285	ACATTTCCAAAAGATAGCCATGTA	58.99	24	TCACCTACGCTCTTGTGACG	60.05	20
GN7W91E01A0EG0_rank=0502375_x=297.0_y=1970.0_length=420	1	c	(AAC)8gtcaaataaacaactaaaacaacaacaacaatgtcaacaacattaacaacgtcaaata(AAC)8gtcaaata(AAC)5gt(CAA)5cgtcaaataaataacaacaacaacaataacaacgtcaaataaacaacaacaataacgtcaata(AAC)5aaagtaatta(AAC)8	258	66	323	5	CAACAACAACAACAACGTCAAA	59.57	22	CTCAGTCAGCCCGTCAGG	60.57	18	223	155	377	CAACAACAACAACAACGTCAAA	59.57	22	CTCAGTCAGCCCGTCAGG	60.57	18	305	73	377	CAACAACAACAACAACGTCAAA	59.57	22	GCTCAGTCAGCCCGTCAG	60.74	18	224	155	378	CAACAACAACAACAACGTCAA	58.13	21	CTCAGTCAGCCCGTCAGG	60.57	18	223	155	377	CAACAACAACAACAACGTCAA	58.13	21	CTCAGTCAGCCCGTCAGG	60.57	18
GN7W91E01A0EGM_rank=0253749_x=297.5_y=1956.0_length=388	1	c	(CAA)5cgtcaaataaacaacaacaactatgtacaacaacaacaataacaacgttaaata(AAC)5gtcaacaataacaacaaagtcaaata(AAC)5gtcaaataaat(AAC)5	151	70	220	3	AAACAACAACGGCAACAACA	60.05	20	TTGTTGTTCTTTATCTTACGCTGT	57.33	24	284	57	340	CAACAACGGCAACAACAAC	58.58	19	TTGTTGTTCTTTATCTTACGCTGT	57.33	24	281	60	340	AAACAACAACGGCAACAAC	57.07	19	TTGTTGTTCTTTATCTTACGCTGT	57.33	24	284	57	340
GN7W91E01A0ETH_rank=0120109_x=297.0_y=2419.0_length=391	1	c	(CAA)6cgtcatataaacaacaacaacaataacaataacaacgtcaaataaacaacaacaacaat(AAC)5gtgaaataaacaacagcaacaacaacttcaacaacattaacaacatcaaataaacaacaacaacaatgtcatata(AAC)6gtcaaata(AAC)5gtcaaataaataacaataacaacaaacgtcaaaca(AAC)5aataacaaaacaacgggaaataaacaacagcaacaacgtcaaataaaccacaacaacaacgtcaaataa(AAC)6	345	3	347	3	TCAACAACAACAACAACAACG	58.13	21	TGCTGTTGTTTATTTCCCGT	58.15	20	291	1	291	CAACAACAACAACAACAACGTC	59.05	22	TGCTGTTGTTTATTTCCCGT	58.15	20	290	2	291	GTCAACAACAACAACAACAACG	59.05	22	TGCTGTTGTTTATTTCCCGT	58.15	20	292	0	291	AACAACAACAACAACAACGTCAT	59.36	23	GCTGTTGTTTATTTCCCGTTG	59.51	21	288	3	290	CAACAACAACAACAACGTCAT	57.01	21	GCTGTTGTTTATTTCCCGTTG	59.51	21
GN7W91E01A0ETH_rank=0120109_x=297.0_y=2419.0_length=391	1	c	(CAA)6cgtcatataaacaacaacaacaataacaataacaacgtcaaataaacaacaacaacaat(AAC)5gtgaaataaacaacagcaacaacaacttcaacaacattaacaacatcaaataaacaacaacaacaatgtcatata(AAC)6gtcaaata(AAC)5gtcaaataaataacaataacaacaaacgtcaaaca(AAC)5aataacaaaacaacgggaaataaacaacagcaacaacgtcaaataaaccacaacaacaacgtcaaataa(AAC)6	345	3	347	5	CAACAACAACAACAACGTCAA	58.13	21	TGCTGTTGTTTATTTCCCGT	58.15	20	121	171	291	TCAACAACAACAACAACAACG	58.13	21	TGCTGTTGTTTATTTCCCGT	58.15	20	291	1	291	CAACAACAACAACAACAACGTC	59.05	22	TGCTGTTGTTTATTTCCCGT	58.15	20	290	2	291	GTCAACAACAACAACAACAACG	59.05	22	TGCTGTTGTTTATTTCCCGT	58.15	20	292	0	291	AACAACAACAACAACAACGTCAT	59.36	23	GCTGTTGTTTATTTCCCGTTG	59.51	21
GN7W91E01A0ETH_rank=0120109_x=297.0_y=2419.0_length=391	1	c	(CAA)6cgtcatataaacaacaacaacaataacaataacaacgtcaaataaacaacaacaacaat(AAC)5gtgaaataaacaacagcaacaacaacttcaacaacattaacaacatcaaataaacaacaacaacaatgtcatata(AAC)6gtcaaata(AAC)5gtcaaataaataacaataacaacaaacgtcaaaca(AAC)5aataacaaaacaacgggaaataaacaacagcaacaacgtcaaataaaccacaacaacaacgtcaaataa(AAC)6	345	3	347	6	CAACAACAACAACAACGTCAA	58.13	21	TGCTGTTGTTTATTTCCCGT	58.15	20	121	171	291	TCAACAACAACAACAACAACG	58.13	21	TGCTGTTGTTTATTTCCCGT	58.15	20	291	1	291	CAACAACAACAACAACAACGTC	59.05	22	TGCTGTTGTTTATTTCCCGT	58.15	20	290	2	291	GTCAACAACAACAACAACAACG	59.05	22	TGCTGTTGTTTATTTCCCGT	58.15	20	292	0	291	AACAACAACAACAACAACGTCAT	59.36	23	GCTGTTGTTTATTTCCCGTTG	59.51	21
GN7W91E01A0FA4_rank=0789660_x=297.0_y=3054.0_length=522	1	p2	(AC)10	20	200	219	1	TTGCAAAAACACTTGCCTTC	58.94	20	ACCCATGGGCCCTTAGTTAC	60.07	20	269	16	284	TGCAAAAACACTTGCCTTCTT	59.91	21	ACCCATGGGCCCTTAGTTAC	60.07	20	268	17	284	TTGCAAAAACACTTGCCTTCT	59.91	21	ACCCATGGGCCCTTAGTTAC	60.07	20	269	16	284	TTTGCAAAAACACTTGCCTTC	60.27	21	ACCCATGGGCCCTTAGTTAC	60.07	20	270	15	284	TGCAAAAACACTTGCCTTCT	58.55	20	ACCCATGGGCCCTTAGTTAC	60.07	20
GN7W91E01A0FI0_rank=0573258_x=297.0_y=3338.5_length=313	1	c	(TGT)6ttatttgacgttgttgttattgtttatttgac(GTT)6tatttgac(GTT)6gtcattgttgttgtttatttgac(GTT)6tatttgatgttgttgtgttgttattgacgttggtgttgttgttgtttattgac(GTT)6atttatttgac(GTT)5	232	42	273	2	GTGATCGCTCAGTCAGCCC	62	19	CAACAACAACACCAACGTCA	59.03	20	220	0	219	GTGATCGCTCAGTCAGCCC	62	19	ACAACAACAACACCAACGTCA	59.95	21	221	0	220	TGATCGCTCAGTCAGCCC	61.13	18	CAACAACAACACCAACGTCA	59.03	20	219	1	219	TGATCGCTCAGTCAGCCC	61.13	18	ACAACAACAACACCAACGTCA	59.95	21	220	1	220	GTGATCGCTCAGTCAGCCC	62	19	CAACAACAACACCAACGTCAA	60.49	21
GN7W91E01A0FI0_rank=0573258_x=297.0_y=3338.5_length=313	1	c	(TGT)6ttatttgacgttgttgttattgtttatttgac(GTT)6tatttgac(GTT)6gtcattgttgttgtttatttgac(GTT)6tatttgatgttgttgtgttgttattgacgttggtgttgttgttgtttattgac(GTT)6atttatttgac(GTT)5	232	42	273	5	GTGATCGCTCAGTCAGCCC	62	19	CAACAACAACACCAACGTCA	59.03	20	220	0	219	GTGATCGCTCAGTCAGCCC	62	19	ACAACAACAACACCAACGTCA	59.95	21	221	0	220	TGATCGCTCAGTCAGCCC	61.13	18	CAACAACAACACCAACGTCA	59.03	20	219	1	219	TGATCGCTCAGTCAGCCC	61.13	18	ACAACAACAACACCAACGTCA	59.95	21	220	1	220	GTGATCGCTCAGTCAGCCC	62	19	CAACAACAACACCAACGTCAA	60.49	21
GN7W91E01A0FL0_rank=1024027_x=297.5_y=3446.0_length=517	1	p1	(T)14	14	370	383	1	CGCCCAATTTATTGGTCCTA	59.79	20	GAACACCACCGAACAAGAGAG	59.75	21	221	197	417	CGCCCAATTTATTGGTCCTA	59.79	20	AGAACACCACCGAACAAGAGA	59.75	21	222	197	418	CGCCCAATTTATTGGTCCTA	59.79	20	GAGAACACCACCGAACAAGAG	59.75	21	223	197	419	CGCCCAATTTATTGGTCCTA	59.79	20	AGAGAACACCACCGAACAAGA	59.75	21	224	197	420	CGCCCAATTTATTGGTCCTA	59.79	20	GAACACCACCGAACAAGAGA	58.7	20
GN7W91E01A0GZ4_rank=0185724_x=298.0_y=1154.0_length=495	1	p2	(CA)9	18	205	222	1	AGCCATGTGTCTTACCCGAG	60.13	20	TACGCCTTCGTCTTCAGCTT	60.15	20	293	30	322	TTCAAATTTTGCGCTCATTG	59.82	20	TATGGCCAATTTCCCAGGTA	60.15	20	224	132	355	TTCAAATTTTGCGCTCATTG	59.82	20	TACGCCTTCGTCTTCAGCTT	60.15	20	191	132	322	CCTTCAAATTTTGCGCTCAT	60.21	20	TATGGCCAATTTCCCAGGTA	60.15	20	226	130	355	CCTTCAAATTTTGCGCTCAT	60.21	20	TACGCCTTCGTCTTCAGCTT	60.15	20
GN7W91E01A0H2A_rank=0132689_x=298.0_y=2528.0_length=307	1	c	(ACA)5acgtcaaata(AAC)6gtcaaata(AAC)6gtcaaata(AAC)6gtcaaataaatagcaacaataacaacaacgtcaaataagcaacaacaacaataacaacaaat(ACA)7	178	56	233	1	CAACGTCAAATAAGCAACAACAA	60.08	23	CTCAGTCAGCCCCGTCAG	60.57	18	249	15	263	CAACAACGTCAAATAAGCAACAA	60.08	23	CTCAGTCAGCCCCGTCAG	60.57	18	252	12	263	CAACGTCAAATAAGCAACAACA	58.8	22	CTCAGTCAGCCCCGTCAG	60.57	18	249	15	263	CAACAACGTCAAATAAGCAACA	58.8	22	CTCAGTCAGCCCCGTCAG	60.57	18	252	12	263	ACAACGTCAAATAAGCAACAACA	59.61	23	CTCAGTCAGCCCCGTCAG	60.57	18
GN7W91E01A0H2A_rank=0132689_x=298.0_y=2528.0_length=307	1	c	(ACA)5acgtcaaata(AAC)6gtcaaata(AAC)6gtcaaata(AAC)6gtcaaataaatagcaacaataacaacaacgtcaaataagcaacaacaacaataacaacaaat(ACA)7	178	56	233	5	CAACAACAACAACAACGTCAAA	59.57	22	CTCAGTCAGCCCCGTCAG	60.57	18	156	108	263	CAACAACAACAACAACGTCAAA	59.57	22	CTCAGTCAGCCCCGTCAG	60.57	18	182	82	263	CAACAACAACAACAACGTCAAA	59.57	22	CTCAGTCAGCCCCGTCAG	60.57	18	208	56	263	CAACAACAACAACAACGTCAA	58.13	21	CTCAGTCAGCCCCGTCAG	60.57	18	156	108	263	CAACAACAACAACAACGTCAA	58.13	21	CTCAGTCAGCCCCGTCAG	60.57	18
GN7W91E01A0H2A_rank=0132689_x=298.0_y=2528.0_length=307	1	c	(ACA)5acgtcaaata(AAC)6gtcaaata(AAC)6gtcaaata(AAC)6gtcaaataaatagcaacaataacaacaacgtcaaataagcaacaacaacaataacaacaaat(ACA)7	178	56	233	6	CAACAACAACAACAACGTCAAA	59.57	22	CTCAGTCAGCCCCGTCAG	60.57	18	130	134	263	CAACAACAACAACAACGTCAAA	59.57	22	CTCAGTCAGCCCCGTCAG	60.57	18	156	108	263	CAACAACAACAACAACGTCAAA	59.57	22	CTCAGTCAGCCCCGTCAG	60.57	18	182	82	263	CAACAACAACAACAACGTCAAA	59.57	22	CTCAGTCAGCCCCGTCAG	60.57	18	208	56	263	CAACAACAACAACAACGTCAA	58.13	21	CTCAGTCAGCCCCGTCAG	60.57	18
GN7W91E01A0HEJ_rank=0150250_x=298.0_y=1673.0_length=396	1	c	(AAC)5gtcaataacaacaactacgtcaaataaataacaacaacaacatcgtcaaataaacaacaacgacaacaatgtcaaata(AAC)5gtcaaata(AAC)6gttaaata(AAC)8gtcaaata(AAC)5gtcaaata(AAC)6gtcaaata(AAC)7gtcgaataaacaacaacaacaccaacaataacaataacaaa(AAC)8	309	34	342	2	CATCAACAACATCAAAAACGTAAA	59	24	GTCGTTGTTGTTTATTTGACGA	57.75	22	109	3	111
GN7W91E01A0IJP_rank=0941775_x=298.0_y=3155.5_length=319	1	p2	(GT)7	14	135	148	1	AGGATCCAGAGTGGATGTGG	59.92	20	TTTGTGTTCACTGTCTTTCCTTTC	59.71	24	117	104	220	ATCCAGAGTGGATGTGGACC	59.77	20	TTTGTGTTCACTGTCTTTCCTTTC	59.71	24	114	107	220	AGGATCCAGAGTGGATGTGG	59.92	20	TTCACTGTCTTTCCTTTCTTTCAA	59.45	24	111	104	214	AGGATCCAGAGTGGATGTGG	59.92	20	TTGTGTTCACTGTCTTTCCTTTC	58.41	23	116	104	219	AGGATCCAGAGTGGATGTGG	59.92	20	TGTGTTCACTGTCTTTCCTTTCTT	59.36	24
GN7W91E01A0IRJ_rank=0861401_x=298.5_y=3437.0_length=534	1	c	(AAC)7gtcaagta(AAC)6gtacaaata(AAC)7gt(CAA)5cgtacaaat(AAC)5	118	342	459	1	ATTCTTGGTGTGAGGAACGC	60.12	20	CTCAGTCAGCCCCGTCAG	60.57	18	213	278	490	ACCAGGTTTGGTTGGTATGC	59.72	20	CTCAGTCAGCCCCGTCAG	60.57	18	279	212	490	ACCAAACTGGCGAGATACCA	60.52	20	CTCAGTCAGCCCCGTCAG	60.57	18	295	196	490	CAGGTTTGGTTGGTATGCAA	59.44	20	CTCAGTCAGCCCCGTCAG	60.57	18	277	214	490	CTCCTGAATCGAAGAGGCAT	59.39	20	CTCAGTCAGCCCCGTCAG	60.57	18
GN7W91E01A0IWJ_rank=0687112_x=298.0_y=3617.0_length=494	1	p3	(AGA)5	15	323	337	1	TGGCTAAAGGCCAAGAAGAA	59.95	20	TCACCTACGCTCTTGTGACG	60.05	20	180	277	456	TGGCTAAAGGCCAAGAAGAA	59.95	20	GGCCCGAGTTAAACAGAACA	60.11	20	87	277	363	TGGCTAAAGGCCAAGAAGAA	59.95	20	AGCCTCTTCCTGTTGCAGAG	59.75	20	122	277	398	TCAGGTGCAGAATGCACAAT	60.27	20	TCACCTACGCTCTTGTGACG	60.05	20	221	236	456	TCAGGTGCAGAATGCACAAT	60.27	20	GGCCCGAGTTAAACAGAACA	60.11	20
GN7W91E01A0JCD_rank=1060917_x=299.0_y=91.0_length=359	1	c	(TG)7tttgtttgtgtgttttgtaaacaatgtaaagagatctcttgcactgtgcgtga(GT)18	103	210	312	2	TCCTGCAACATTTTCATGTCA	60.1	21	TCACGCACAGTGCAAGAGAT	60.63	20	174	102	275	TCCTGCAACATTTTCATGTCA	60.1	21	CACACACACTCACGCACAGT	59.37	20	183	102	284	TCCTGCAACATTTTCATGTCA	60.1	21	ACACACACACTCACGCACAG	59.37	20	184	102	285	TCCTGCAACATTTTCATGTCA	60.1	21	ACACACACACACTCACGCAC	59.2	20	186	102	287	TCCTGCAACATTTTCATGTCA	60.1	21	ACACACACACACACTCACGC	59.2	20
GN7W91E01A0JFZ_rank=0506968_x=299.5_y=221.0_length=470	1	p3	(TTG)12	36	150	185	1	TTGATCCATGTAGCCGATCTC	60.05	21	AATTTCCCCTGATTTCCCAC	60	20	203	110	312	GAAGTTGATCCATGTAGCCGA	60.09	21	AATTTCCCCTGATTTCCCAC	60	20	207	106	312	AGCCGATCTCATTTAGTGGG	59.15	20	CCCGGACAATTCCAAAAATA	59.63	20	96	121	216	TTGATCCATGTAGCCGATCTC	60.05	21	CCCCTGATTTCCCACTACCT	60.18	20	198	110	307	AGCCGATCTCATTTAGTGGG	59.15	20	ACCCGGACAATTCCAAAAAT	60.41	20
GN7W91E01A0JTG_rank=0434569_x=299.0_y=706.0_length=461	1	p3	(GAA)6	18	178	195	1	TCTTCCGAGCCTACTACCGA	59.97	20	CCCAAACCTCTGTCCAGTGT	60	20	171	61	231	ATCATCATGTCTTCCGAGCC	60.04	20	CCCAAACCTCTGTCCAGTGT	60	20	180	52	231	TCTTCCGAGCCTACTACCGA	59.97	20	CGGAGACCATTGGACTAGGA	60.07	20	261	61	321	TCTTCCGAGCCTACTACCGA	59.97	20	TGGGGACTGTCCTTCTATGC	60.07	20	230	61	290	ATCATCATGTCTTCCGAGCC	60.04	20	TGGGGACTGTCCTTCTATGC	60.07	20
GN7W91E01A0K57_rank=0228247_x=299.0_y=2461.0_length=354	1	c	(AAC)7gtcaaata(AAC)9gtcaaataaacaacaacaaaataagaacaacatcaacaacaacaaaacgtcaaata(AAC)6gttaacaacgaacaactacgtcaaataaacaataacaacaacgtcaaataaacaat(AAC)5accgtcaacaacaaaaataatgtcaaataacaacaacaagaatgtcaaataaacaataacaacaacgtcaacaacaacaacgtcaaata(AAC)5	305	12	316	5	CAACAACAACGTTAACAACGAAC	59.52	23	TGTTGTTATTGTTTATTTGACATTCTT	57.46	27	145	131	275	CAACAACGTTAACAACGAACA	57.28	21	TTGTTGTTATTGTTTATTTGACATTCT	57.46	27	143	134	276	CGTTAACAACGAACAACTACGTC	58.8	23	TGTTGTTATTGTTTATTTGACATTCTT	57.46	27	136	140	275	CGTTAACAACGAACAACTACGTC	58.8	23	TTGTTGTTATTGTTTATTTGACATTCT	57.46	27	137	140	276	ACGTTAACAACGAACAACTACGTC	59.58	24	TGTTGTTATTGTTTATTTGACATTCTT	57.46	27
GN7W91E01A0K74_rank=0499297_x=299.0_y=2530.0_length=226	1	c	(AAG)6tcctctggtgttctgaatttgggcagaaggtttagggggccgttaaagaaaccagtttatctgacctcctcgtccaaagaaggggaaaatca(AG)17	144	48	191	2	GAAGGAAGATCTGAAGGCCC	60.15	20	ATTTTCCCCTTCTTTGGACG	60.29	20	142	13	154	GGGAAGGAAGATCTGAAGGC	60.15	20	ATTTTCCCCTTCTTTGGACG	60.29	20	144	11	154	GAAGGAAGATCTGAAGGCCC	60.15	20	GTTTCTTTAACGGCCCCCTA	60.3	20	104	13	116	GGGAAGGAAGATCTGAAGGC	60.15	20	GTTTCTTTAACGGCCCCCTA	60.3	20	106	11	116	GAAGGAAGATCTGAAGGCCC	60.15	20	ACCTTCTGCCCAAATTCAGA	59.67	20
GN7W91E01A0K8F_rank=0429131_x=299.0_y=2541.5_length=405	1	p3	(TTG)9	27	31	57	1	TGGAGTTGGAACACTGGTGA	60.13	20	TCGAAACCACCGACAATGTA	59.96	20	104	1	104	TGGAGTTGGAACACTGGTGA	60.13	20	TCCATTCGAAACAACAACCA	59.94	20	82	1	82	TGGAGTTGGAACACTGGTGA	60.13	20	ACCTTTCTGCCATGTCGATT	59.56	20	281	1	281	TGGAGTTGGAACACTGGTGA	60.13	20	AACCTTTCTGCCATGTCGAT	59.56	20	282	1	282	TGGAGTTGGAACACTGGTGA	60.13	20	CCTCTATCGAAACCACCGAC	59.55	20
GN7W91E01A0KAG_rank=0311333_x=299.0_y=1318.5_length=494	1	p3	(GTT)6	18	229	246	1	TGAGAGTTTGAGAAGCGTGC	59.32	20	TGCTCACGATGAATCTTTCCT	59.83	21	274	145	418	TGAGAGTTTGAGAAGCGTGC	59.32	20	TGCTCACGATGAATCTTTCC	58.8	20	274	145	418	TGAGAGTTTGAGAAGCGTGC	59.32	20	TTGCTCACGATGAATCTTTCC	60.21	21	275	145	419	ATGAGAGTTTGAGAAGCGTGC	59.64	21	TGCTCACGATGAATCTTTCCT	59.83	21	275	144	418	ATGAGAGTTTGAGAAGCGTGC	59.64	21	TGCTCACGATGAATCTTTCC	58.8	20
GN7W91E01A0KH5_rank=0221660_x=299.5_y=1595.0_length=405	1	p2	(GT)8	16	125	140	1	ATGAGATCCAGAGTGGGTGG	59.92	20	GCCTTTCTCAGGGCACTATG	59.84	20	212	94	305	ATGAGATCCAGAGTGGGTGG	59.92	20	TGCCTTTCTCAGGGCACTAT	59.84	20	213	94	306	AGTCGTTGGCAATGAGATCC	60.08	20	GCCTTTCTCAGGGCACTATG	59.84	20	223	83	305	AGTCGTTGGCAATGAGATCC	60.08	20	TGCCTTTCTCAGGGCACTAT	59.84	20	224	83	306	TTCACAATCTTCCTCGCCTT	59.81	20	GCCTTTCTCAGGGCACTATG	59.84	20
GN7W91E01A0KRI_rank=0843951_x=299.0_y=1932.0_length=434	1	p3	(TTG)8	24	184	207	1	GCCAATGTTGAATGGTGTGA	60.38	20	GGGTGAGCATTCGCTCTAAC	59.84	20	168	137	304	ATTTGGCCAATGTTGAATGG	60.56	20	GGGTGAGCATTCGCTCTAAC	59.84	20	173	132	304	GGAATTTGGCCAATGTTGAA	60.68	20	GGGTGAGCATTCGCTCTAAC	59.84	20	176	129	304	GCCAATGTTGAATGGTGTGA	60.38	20	ATGGGTGAGCATTCGCTCTA	60.77	20	170	137	306	AGGAATTTGGCCAATGTTGA	60.31	20	TAAAACATGCCAATCCAGGC	60.84	20
GN7W91E01A0L1Q_rank=1026243_x=299.0_y=3596.5_length=499	1	p2	(AC)10	20	322	341	1	TCCTTTTCGAACCACACTCC	60.09	20	GCCTTGATTTTCGATTGCTT	59.3	20	207	161	367	TCCTTTTCGAACCACACTCC	60.09	20	TGCCTTGATTTTCGATTGCT	60.72	20	208	161	368	TTCGAACCACACTCCACAAA	60.13	20	GCCTTGATTTTCGATTGCTT	59.3	20	202	166	367	TTTCGAACCACACTCCACAA	60.13	20	GCCTTGATTTTCGATTGCTT	59.3	20	203	165	367	TTTTCGAACCACACTCCACA	60.13	20	GCCTTGATTTTCGATTGCTT	59.3	20
GN7W91E01A0L55_rank=0389813_x=299.0_y=3755.0_length=96	1	c	(GTT)5gacatagttgttgttgtttatttgac(GTT)5	56	2	57	3	CGTTGTTGTTGTTGTTGACAT	57.01	21	CTCAGTCAGCCCCGTCAG	60.57	18	92	0	91	CGTTGTTGTTGTTGTTGACATAG	58.2	23	CTCAGTCAGCCCCGTCAG	60.57	18	92	0	91	CGTTGTTGTTGTTGTTGACATA	57.13	22	CTCAGTCAGCCCCGTCAG	60.57	18	92	0	91	CGTTGTTGTTGTTGTTGACATAGT	59.04	24	CTCAGTCAGCCCCGTCAG	60.57	18	92	0	91	CGTTGTTGTTGTTGTTGACATAGTT	60.28	25	CTCAGTCAGCCCCGTCAG	60.57	18
GN7W91E01A0L5G_rank=0406784_x=299.5_y=3730.0_length=251	1	c	(ACA)6ataacaacaacttcaaata(AAC)7atcaacaaccacaaaatcgtcaaataaaca(AAC)5	103	55	157	3	CCACAACAACAACAACAACAAT	58.36	22	TGTTGTTTGTTTATTTGACGATTTT	58.97	25	97	52	148	ACCACAACAACAACAACAACAAT	59.23	23	TGTTGTTTGTTTATTTGACGATTTT	58.97	25	98	51	148	CCACAACAACAACAACAACAAT	58.36	22	TGTTGTTTGTTTATTTGACGATTT	57.76	24	97	52	148	ACCACAACAACAACAACAACAAT	59.23	23	TGTTGTTTGTTTATTTGACGATTT	57.76	24	98	51	148	AAACCACAACAACAACAACAAC	57.48	22	TTGTTTGTTTATTTGACGATTTTG	58.22	24
GN7W91E01A0L5G_rank=0406784_x=299.5_y=3730.0_length=251	1	c	(ACA)6ataacaacaacttcaaata(AAC)7atcaacaaccacaaaatcgtcaaataaaca(AAC)5	103	55	157	4	TCAACAACCACAAAATCGTCA	60	21	GTTGTTGTGTTGTTTATTGACGTAG	57.82	25	83	113	195	CAACAACCACAAAATCGTCA	58	20	GTTGTTGTGTTGTTTATTGACGTAG	57.82	25	82	114	195	CAACAACCACAAAATCGTCAAA	60.79	22	GTTGTTGTGTTGTTTATTGACGTAG	57.82	25	82	114	195	AACAACCACAAAATCGTCAAA	58.04	21	GTTGTTGTGTTGTTTATTGACGTAG	57.82	25	81	115	195	AACAACCACAAAATCGTCAAAT	58.4	22	GTTGTTGTGTTGTTTATTGACGTAG	57.82	25
GN7W91E01A0L95_rank=0598530_x=299.5_y=3899.0_length=309	1	c	(GA)10tagagatagagat(AG)8cc(AG)11	73	150	222	1	TCATTCTCTCTTCCAAGTGCC	59.42	21	CTCTCTCGCTCAAGCTCTCG	60.71	20	148	126	273	TCATTCTCTCTTCCAAGTGCC	59.42	21	TCTCTCGCTCAAGCTCTCG	59.69	19	147	126	272	ATCATTCTCTCTTCCAAGTGCC	59.72	22	CTCTCTCGCTCAAGCTCTCG	60.71	20	149	125	273	TCATTCTCTCTTCCAAGTGCC	59.42	21	AGCTCTCGCTCTCGCTCAT	60.56	19	136	126	261	CATTCTCTCTTCCAAGTGCC	57.45	20	CTCTCTCGCTCAAGCTCTCG	60.71	20
GN7W91E01A0LEA_rank=0510498_x=299.0_y=2752.0_length=301	1	c	(AAC)8ctcaacaacaacaactacgtcaaataagtgacaacaatagaaacaacgtcaaata(AAC)7gtcaaataacaacaacaatgtcaaata(AAC)5gtcaaata(AAC)7gt(CAA)5	188	110	297	2	TCACCTACGCTCTTGTGACG	60.05	20	TTTGACGTTGTTGTTGTTGTTG	59.57	22	212	3	214	GCTCTTGTGACGTTCCCATT	60.12	20	TTTGACGTTGTTGTTGTTGTTG	59.57	22	204	11	214	TGCTCACCTACGCTCTTGTG	60.2	20	TTTGACGTTGTTGTTGTTGTTG	59.57	22	215	0	214	TCACCTACGCTCTTGTGACG	60.05	20	TTGACGTTGTTGTTGTTGTTG	58.13	21	211	3	213	TCACCTACGCTCTTGTGACG	60.05	20	TTGACGTTGTTGTTGTTGTTG	58.13	21
GN7W91E01A0LEA_rank=0510498_x=299.0_y=2752.0_length=301	1	c	(AAC)8ctcaacaacaacaactacgtcaaataagtgacaacaatagaaacaacgtcaaata(AAC)7gtcaaataacaacaacaatgtcaaata(AAC)5gtcaaata(AAC)7gt(CAA)5	188	110	297	3	TCACCTACGCTCTTGTGACG	60.05	20	TTGACGTTGTTGTTGTTGTTG	58.13	21	282	3	284	TCACCTACGCTCTTGTGACG	60.05	20	TTGTTGACGTTGTTGTTGTTG	58.13	21	285	3	287	TCACCTACGCTCTTGTGACG	60.05	20	TTGTTGTTGACGTTGTTGTTG	58.13	21	288	3	290	TCACCTACGCTCTTGTGACG	60.05	20	TTGTTGTTGTTGACGTTGTTG	58.13	21	291	3	293	TCACCTACGCTCTTGTGACG	60.05	20	TTGTTGTTGTTGTTGACGTTG	58.13	21
GN7W91E01A0LEE_rank=0626282_x=299.0_y=2756.0_length=283	1	c	(AAC)6gtcaaata(AAC)9tatgt(CAA)5cgtcaaata(AAC)6gtcaacaacaacgtcaaataagcaacaataacaacaacgtcaaatt(AAC)5	161	14	174	5	TCAACAACAACAACAACGTCAA	60.09	22	GCTCACCTACGCTCTTGTGA	59.19	20	178	70	247	TCAACAACAACAACAACGTCAA	60.09	22	GCTCACCTACGCTCTTGTGAC	60.07	21	178	70	247	TCAACAACAACAACAACGTCA	58.64	21	GCTCACCTACGCTCTTGTGA	59.19	20	178	70	247	CAACAACAACAACAACGTCAAA	59.57	22	GCTCACCTACGCTCTTGTGA	59.19	20	177	71	247	CAACAACAACAACAACGTCAAA	59.57	22	GCTCACCTACGCTCTTGTGA	59.19	20
GN7W91E01A0LEE_rank=0626282_x=299.0_y=2756.0_length=283	1	c	(AAC)6gtcaaata(AAC)9tatgt(CAA)5cgtcaaata(AAC)6gtcaacaacaacgtcaaataagcaacaataacaacaacgtcaaatt(AAC)5	161	14	174	6	AACGTCAACAACAACGTCAAA	59.13	21	GCTCACCTACGCTCTTGTGA	59.19	20	138	110	247	CAACGTCAACAACAACGTCA	59.19	20	CTTGTGACGTTCGGCCATTA	61.99	20	126	109	234	CAACGTCAACAACAACGTCA	59.19	20	TTGTGACGTTCGGCCATTA	61.06	19	125	109	233	CAACAACGTCAACAACAACG	58.65	20	TGTGACGTTCGGCCATTAC	60.53	19	127	106	232	TCAACAACAACAACAACGTCAA	60.09	22	GCTCACCTACGCTCTTGTGA	59.19	20
GN7W91E01A0LWN_rank=0380625_x=299.0_y=3413.5_length=286	1	c	(GTT)5gtat(TTG)9cttatttgacgttgttgttattgttgttatttatttgaca(TTG)6tttatttgac(GTT)7tatttgacgttgttattgttgttgac(GTT)6	179	11	189	3	TTTGACGTTGTTGTTGTTGTTG	59.57	22	TCACCTACGCTCTTGTGACG	60.05	20	245	4	248	TTTGACGTTGTTGTTGTTGTTG	59.57	22	CTACGCTCTTGTGACGTTCG	59.66	20	241	4	244	TTGACGTTGTTGTTGTTGTTG	58.13	21	TCACCTACGCTCTTGTGACG	60.05	20	244	5	248	TTGACGTTGTTGTTGTTGTTGT	59.05	22	TCACCTACGCTCTTGTGACG	60.05	20	244	5	248	ATTTGACGTTGTTGTTGTTGTTG	59.86	23	TCACCTACGCTCTTGTGACG	60.05	20
GN7W91E01A0LWN_rank=0380625_x=299.0_y=3413.5_length=286	1	c	(GTT)5gtat(TTG)9cttatttgacgttgttgttattgttgttatttatttgaca(TTG)6tttatttgac(GTT)7tatttgacgttgttattgttgttgac(GTT)6	179	11	189	5	TTGTTGTTGTTGTTGTTGTTGC	59.58	22	TCACCTACGCTCTTGTGACG	60.05	20	214	35	248	TTTGACGTTGTTGTTGTTGTTG	59.57	22	TCACCTACGCTCTTGTGACG	60.05	20	245	4	248	TTGTTGTTGTTGTTGTTGTTGC	59.58	22	CTACGCTCTTGTGACGTTCG	59.66	20	210	35	244	TTTGACGTTGTTGTTGTTGTTG	59.57	22	CTACGCTCTTGTGACGTTCG	59.66	20	241	4	244	TGTTGTTGTTGTTGTTGTTGCT	59.19	22	TCACCTACGCTCTTGTGACG	60.05	20
GN7W91E01A0LWN_rank=0380625_x=299.0_y=3413.5_length=286	1	c	(GTT)5gtat(TTG)9cttatttgacgttgttgttattgttgttatttatttgaca(TTG)6tttatttgac(GTT)7tatttgacgttgttattgttgttgac(GTT)6	179	11	189	6	TTGTTGTTGTTGTTGTTGTTGC	59.58	22	TCACCTACGCTCTTGTGACG	60.05	20	214	35	248	TTTGACGTTGTTGTTGTTGTTG	59.57	22	TCACCTACGCTCTTGTGACG	60.05	20	131	118	248	TTTGACGTTGTTGTTGTTGTTG	59.57	22	TCACCTACGCTCTTGTGACG	60.05	20	245	4	248	TTGTTGTTGTTGTTGTTGTTGC	59.58	22	CTACGCTCTTGTGACGTTCG	59.66	20	210	35	244	TTTGACGTTGTTGTTGTTGTTG	59.57	22	CTACGCTCTTGTGACGTTCG	59.66	20
GN7W91E01A0MAB_rank=0366429_x=299.0_y=3905.5_length=283	1	c	(AAC)7gtcaaata(AAC)7gtcaaataaacaacaacaatgt(CAA)5cgtcaaataaacaacaacaacagcgtcaaatg(AAC)6	137	37	173	4	CAACAACAACAACAACAACGTC	59.05	22	TTGTGTTGTTCATTTGACGC	58.16	20	161	67	227	CAACAACAACAACAACAACGTC	59.05	22	TTGTGTTGTTCATTTGACGC	58.16	20	190	38	227
GN7W91E01A0MAB_rank=0366429_x=299.0_y=3905.5_length=283	1	c	(AAC)7gtcaaata(AAC)7gtcaaataaacaacaacaatgt(CAA)5cgtcaaataaacaacaacaacagcgtcaaatg(AAC)6	137	37	173	5	CAACAACAACAACAACAACGTC	59.05	22	TTGTGTTGTTCATTTGACGC	58.16	20	161	67	227	CAACAACAACAACAACAACGTC	59.05	22	TTGTGTTGTTCATTTGACGC	58.16	20	190	38	227
GN7W91E01A0MBS_rank=0270249_x=299.0_y=3958.0_length=419	1	c	(CAA)6cgtcaaaaaacaacaacaaccaaaacaacatcaatt(AAC)9gtcaaacaaacaactacaacaataacgtcaacaacaacatcaacaatgtcaaata(AAC)5gtcaaata(AAC)7caata(AAC)5gtcaaataaataacaacaacaacgacaaata(AAC)7gtcgaataaacaacgacaacaacaacgtcaaataaacaacaacaacactaacaataacaacaacaaaacaacaat(AAC)5	342	1	342	6	CAACAACAACGTCAAACAAACA	59.57	22	GTGACGTTCGGCCTATTACG	60.52	20	298	71	368	CAACAACAACAACGTCAAACAA	59.57	22	GTGACGTTCGGCCTATTACG	60.52	20	301	68	368	CAACAACAACAACAACGTCAAA	59.57	22	GTGACGTTCGGCCTATTACG	60.52	20	304	65	368	CAACAACAACAACAACAACCAA	59.43	22	CCTATTACGGCCTGACGTTG	60.51	20	197	161	357	CAACAACAACAACAACAACCAA	59.43	22	GTGACGTTCGGCCTATTACG	60.52	20
GN7W91E01A0MBS_rank=0270249_x=299.0_y=3958.0_length=419	1	c	(CAA)6cgtcaaaaaacaacaacaaccaaaacaacatcaatt(AAC)9gtcaaacaaacaactacaacaataacgtcaacaacaacatcaacaatgtcaaata(AAC)5gtcaaata(AAC)7caata(AAC)5gtcaaataaataacaacaacaacgacaaata(AAC)7gtcgaataaacaacgacaacaacaacgtcaaataaacaacaacaacactaacaataacaacaacaaaacaacaat(AAC)5	342	1	342	7	CAACAACAACGTCAAACAAACA	59.57	22	GTGACGTTCGGCCTATTACG	60.52	20	298	71	368	CAACAACAACAACGTCAAACAA	59.57	22	GTGACGTTCGGCCTATTACG	60.52	20	301	68	368	CAACAACAACAACAACGTCAAA	59.57	22	GTGACGTTCGGCCTATTACG	60.52	20	304	65	368	CAACAACAACAACAACAACCAA	59.43	22	CCTATTACGGCCTGACGTTG	60.51	20	197	161	357	CAACAACAACAACAACAACCAA	59.43	22	GTGACGTTCGGCCTATTACG	60.52	20
GN7W91E01A0MBS_rank=0270249_x=299.0_y=3958.0_length=419	1	c	(CAA)6cgtcaaaaaacaacaacaaccaaaacaacatcaatt(AAC)9gtcaaacaaacaactacaacaataacgtcaacaacaacatcaacaatgtcaaata(AAC)5gtcaaata(AAC)7caata(AAC)5gtcaaataaataacaacaacaacgacaaata(AAC)7gtcgaataaacaacgacaacaacaacgtcaaataaacaacaacaacactaacaataacaacaacaaaacaacaat(AAC)5	342	1	342	8	CAACGACAACAACAACGTCA	59.19	20	GTGACGTTCGGCCTATTACG	60.52	20	107	262	368	ACAACGACAACAACAACGTCA	60.1	21	GTGACGTTCGGCCTATTACG	60.52	20	108	261	368	CAACGACAACAACAACGTCA	59.19	20	TTGTGACGTTCGGCCTATTA	59.18	20	109	262	370	CAACGACAACAACAACGTCA	59.19	20	TTGTGACGTTCGGCCTATTAC	60.01	21	109	262	370	ACAACGACAACAACAACGTCA	60.1	21	TTGTGACGTTCGGCCTATTA	59.18	20
GN7W91E01A0MCE_rank=0811619_x=299.5_y=3980.0_length=351	1	p2	(TG)19	38	201	238	1	CAGTTCTTCGTGCGGTTGTA	59.9	20	CAAATTTTAGTCGCTCCTTCG	59.02	21	291	21	311	TCAGGAGTCTGGCGAGTTCT	60.14	20	CAAATTTTAGTCGCTCCTTCG	59.02	21	253	59	311	TGGCGAGTTCTCCAGGTATC	60.22	20	CAAATTTTAGTCGCTCCTTCG	59.02	21	244	68	311	CAGTTCTTCGTGCGGTTGTA	59.9	20	CAAATTTTAGTCGCTCCTTCGT	59.79	22	291	21	311	TCAGGAGTCTGGCGAGTTCT	60.14	20	CAAATTTTAGTCGCTCCTTCGT	59.79	22
GN7W91E01A0MMQ_rank=0568599_x=300.0_y=256.0_length=495	1	p2	(AC)14	28	373	400	1	ATGGTTGCCTAGACAATGCC	59.96	20	TGTCCTTTGTATTTCTAAATTGCTTG	59.97	26	104	330	433	GGTTGCCTAGACAATGCCTC	59.7	20	TGTCCTTTGTATTTCTAAATTGCTTG	59.97	26	102	332	433	ATGGTTGCCTAGACAATGCC	59.96	20	TCCTTTGTATTTCTAAATTGCTTGAA	59.63	26	102	330	431	ATGGTTGCCTAGACAATGCC	59.96	20	TCCTTTGTATTTCTAAATTGCTTGA	58.51	25	102	330	431	GGTTGCCTAGACAATGCCTC	59.7	20	TCCTTTGTATTTCTAAATTGCTTGAA	59.63	26
GN7W91E01A0MRN_rank=0533586_x=300.0_y=433.0_length=360	1	p3	(AAT)5	15	46	60	1	TACCGTCACGCTTGAAAATC	58.77	20	ATTTTGGACCTATGGCCCTC	60.15	20	161	11	171	TACCGTCACGCTTGAAAATC	58.77	20	TCGCCACACACTTCAAAATC	59.7	20	143	11	153	TACCGTCACGCTTGAAAATC	58.77	20	GGCCCTTACCACATGTCAAT	59.68	20	100	11	110	TACCGTCACGCTTGAAAATC	58.77	20	TCAATTCTTGCAGCCACGTA	60.4	20	85	11	95	ACCGTCACGCTTGAAAATCA	61.61	20	ATTTTGGACCTATGGCCCTC	60.15	20
GN7W91E01A0NFW_rank=0198103_x=300.0_y=1306.5_length=352	1	c	(ACA)6acgtcaaataacaaaacaacaacaaata(AAC)6atcaaata(AAC)5accaacaataacaacaacaacaaacatcaaataaacaacagaaacaacaacaatgtcaaaaaacattaacaacatacaaaataaacaacaacaaca(AAC)5accaacaataacaacaacaactaacatcaaataaacacagaaacacaacaatagtcaaaacagttaacaacgtcaata(AAC)7	297	15	311	4	CAACAACAACAACAACAACGTC	59.05	22	TGTTGTGTTTCTGTGTTTATTTGATG	60.23	26	247	15	261	ACAACAACAACAACAACAACGTC	59.89	23	TGTTGTGTTTCTGTGTTTATTTGATG	60.23	26	248	14	261	CAACAACAACAACAACAACGTC	59.05	22	TGTTGTGTTTCTGTGTTTATTTGA	57.37	24	247	15	261	ACAACAACAACAACAACAACGTC	59.89	23	TGTTGTGTTTCTGTGTTTATTTGA	57.37	24	248	14	261	AACAACAACAACAACAACGTCA	59.05	22	GTTGTGTTTCTGTGTTTATTTGATG	57.75	25
GN7W91E01A0NFW_rank=0198103_x=300.0_y=1306.5_length=352	1	c	(ACA)6acgtcaaataacaaaacaacaacaaata(AAC)6atcaaata(AAC)5accaacaataacaacaacaacaaacatcaaataaacaacagaaacaacaacaatgtcaaaaaacattaacaacatacaaaataaacaacaacaaca(AAC)5accaacaataacaacaacaactaacatcaaataaacacagaaacacaacaatagtcaaaacagttaacaacgtcaata(AAC)7	297	15	311	5	AACAACAACAACAACACCAACA	58.9	22	TTGACGTTGTTAACTGTTTTGACT	57.98	24	202	86	287	CAACAACAACAACAACAACGTC	59.05	22	TGTTGTGTTTCTGTGTTTATTTGATG	60.23	26	247	15	261	ACAACAACAACAACAACAACGTC	59.89	23	TGTTGTGTTTCTGTGTTTATTTGATG	60.23	26	248	14	261	CAACAACAACAACAACAACGTC	59.05	22	TGTTGTGTTTCTGTGTTTATTTGA	57.37	24	247	15	261	CAACAACAACAACACCAACAAT	58.36	22	TTGACGTTGTTAACTGTTTTGACT	57.98	24
GN7W91E01A0NQ0_rank=0056043_x=300.0_y=1706.0_length=475	1	p3	(TGT)10	30	183	212	1	GCCTTATGGTGTGAGCCCTA	60.1	20	GGCCAACATAGGTGAGCATT	59.96	20	268	43	310	TAGCCTTATGGTGTGAGCCC	60.1	20	GGCCAACATAGGTGAGCATT	59.96	20	270	41	310	GCCTTATGGTGTGAGCCCTA	60.1	20	GCCAATCCAAGCCAACTTTA	60.07	20	230	43	272	TAGCCTTATGGTGTGAGCCC	60.1	20	GCCAATCCAAGCCAACTTTA	60.07	20	232	41	272	GCCTTATGGTGTGAGCCCTA	60.1	20	AATCCAGGCCAACATAGGTG	59.81	20
GN7W91E01A0NQE_rank=0800701_x=300.0_y=1684.0_length=422	2	c	(CAA)5cgtcaaata(AAC)8gtacaaata(AAC)5	72	245	316	1	CAACGACAACAACAACGTCA	59.19	20	TGTGACGTTCGGCCATTAC	60.53	19	194	177	370	CAACGACAACAACAACGTCA	59.19	20	GCTCACCTACGCTTCTTGTGA	60.59	21	210	177	386	AACGACAACAACAACGTCAA	57.63	20	ACGGCCTTGTTGGTTATTTG	59.86	20	176	178	353	ACAACGACAACAACAACGTCA	60.1	21	TGTGACGTTCGGCCATTAC	60.53	19	195	176	370	CAACGACAACAACAACGTCA	59.19	20	TTGTGACGTTCGGCCATTAC	61.87	20
GN7W91E01A0NX7_rank=1097262_x=300.5_y=1965.5_length=501	1	p3	(AAC)8	24	83	106	1	TAGCCATAGGCCTGCAACTT	59.87	20	CAGGTGGTGAATTTTGTTGC	59.02	20	174	35	208	TAGCCATAGGCCTGCAACTT	59.87	20	GCAGGTGGTGAATTTTGTTG	59.02	20	175	35	209	TAGCCATAGGCCTGCAACTT	59.87	20	TGCAGGTGGTGAATTTTGTT	59.02	20	176	35	210	TAGCCATAGGCCTGCAACTT	59.87	20	TTGCAGGTGGTGAATTTTGT	59.02	20	177	35	211	TAGCCATAGGCCTGCAACTT	59.87	20	GTTGCAGGTGGTGAATTTTG	59.02	20
GN7W91E01A0OLN_rank=0302941_x=300.0_y=2809.5_length=198	1	c	(CAA)6cgtcaataaacacaacaacaacgtcaacaacaacgacaacgtaaataagacaacaaaccacaacgtcaata(AAC)6	107	57	163	2	AACAACGACGACAATAACAATG	57.63	22	TGGTTTGTTGTCTTATTTACGTTG	58.24	24	101	33	133	AACAACGACGACAATAACAATG	57.63	22	GTGGTTTGTTGTCTTATTTACGTTG	59	25	102	33	134	AACAACGACGACAATAACAATG	57.63	22	TGTGGTTTGTTGTCTTATTTACGTT	59	25	103	33	135	AACAACGACGACAATAACAATG	57.63	22	TGGTTTGTTGTCTTATTTACGTTGTC	60.55	26	101	33	133	TAACAACGACGACAATAACAATG	57.72	23	TGGTTTGTTGTCTTATTTACGTTG	58.24	24
GN7W91E01A0PVI_rank=0485400_x=301.5_y=364.0_length=405	2	c	(AAC)5at(CAA)6aaacgtccaata(AAC)5	62	271	332	1	CAACAACAACAACAACGTCAAA	59.57	22	CTCAGTCAGCCCCGTCAG	60.57	18	231	133	363	CGTCAAATGAACAACAACAACA	59.53	22	CTCAGTCAGCCCCGTCAG	60.57	18	302	62	363	CAACGTCAAATGAACAACAACA	59.53	22	CTCAGTCAGCCCCGTCAG	60.57	18	305	59	363	CAACAACAACAACAACGTCAA	58.13	21	CTCAGTCAGCCCCGTCAG	60.57	18	231	133	363	ACAACAACAACAACAACGTCAA	59.05	22	CTCAGTCAGCCCCGTCAG	60.57	18
GN7W91E01A0PXJ_rank=0108604_x=301.5_y=437.0_length=266	1	c	(AAC)6aatgtcaacaacaacaacataaaata(AAC)6gtcaaataaacaataacaacgacaacaatgtcaaaaaacacaataacaacaacgtcaaataaacaat(AAC)6	147	63	209	2	CAGCAACAATGATGTCAAATAAA	57.78	23	CGTTGTTGTTGTTGACGTTG	58.65	20	187	38	224	CAGCAACAATGATGTCAAATAAA	57.78	23	CGTTGTTGTTGTTGACGTTGT	59.57	21	187	38	224	CAGCAACAATGATGTCAAATAAA	57.78	23	ACGTTGTTGTTGTTGACGTTG	59.57	21	188	38	225	ACAGCAACAATGATGTCAAATAAA	58.61	24	CGTTGTTGTTGTTGACGTTG	58.65	20	188	37	224	ACAGCAACAATGATGTCAAATAAA	58.61	24	CGTTGTTGTTGTTGACGTTGT	59.57	21
GN7W91E01A0PXJ_rank=0108604_x=301.5_y=437.0_length=266	1	c	(AAC)6aatgtcaacaacaacaacataaaata(AAC)6gtcaaataaacaataacaacgacaacaatgtcaaaaaacacaataacaacaacgtcaaataaacaat(AAC)6	147	63	209	3	CAGCAACAATGATGTCAAATAAA	57.78	23	CGTTGTTGTTGTTGACGTTG	58.65	20	187	38	224	CAGCAACAATGATGTCAAATAAA	57.78	23	CGTTGTTGTTGTTGACGTTGT	59.57	21	187	38	224	CAGCAACAATGATGTCAAATAAA	57.78	23	ACGTTGTTGTTGTTGACGTTG	59.57	21	188	38	225	ACAGCAACAATGATGTCAAATAAA	58.61	24	CGTTGTTGTTGTTGACGTTG	58.65	20	188	37	224	ACAGCAACAATGATGTCAAATAAA	58.61	24	CGTTGTTGTTGTTGACGTTGT	59.57	21
GN7W91E01A0Q41_rank=0190313_x=301.0_y=2003.0_length=455	1	p2	(GT)11	22	144	165	1	TCGACGTGGTTAATTGGACA	59.96	20	TGGTCCATTTGTCAAGGGTT	60.21	20	260	54	313	TCGACGTGGTTAATTGGACA	59.96	20	TTGGTCCATTTGTCAAGGGT	60.21	20	261	54	314	TCGACGTGGTTAATTGGACA	59.96	20	GCACTTTGGTCCATTTGTCA	59.55	20	266	54	319	CCAGAGTGGATGAGGACCTG	60.67	20	TCACCTACGCTCTTGTGACG	60.05	20	300	118	417	CCAGAGTGGATGAGGACCTG	60.67	20	CGGCCAATTCAAGAACATTT	59.94	20
GN7W91E01A0Q4G_rank=0514748_x=301.0_y=1982.0_length=420	1	p2	(CA)9	18	290	307	1	TGGGGGAAAGATGTGAAAAC	59.77	20	GGCCTTTGCGTAGAAATTCA	60.21	20	165	186	350	TTGGGGGAAAGATGTGAAAA	60.28	20	GGCCTTTGCGTAGAAATTCA	60.21	20	166	185	350	TTTGGGGGAAAGATGTGAAA	60.28	20	GGCCTTTGCGTAGAAATTCA	60.21	20	167	184	350	TGCTTGCAAAAGAGGACTCA	59.72	20	GGCCTTTGCGTAGAAATTCA	60.21	20	240	111	350	CCTCTTTGGGGGAAAGATGT	60.3	20	GGCCTTTGCGTAGAAATTCA	60.21	20
GN7W91E01A0Q54_rank=0903243_x=301.5_y=2042.0_length=350	1	c	(ACA)5agaacaatgtcaaataaaaaacaacaacgtcaaata(AAC)5aat(AAC)7aatgtcaaataaacaacaacaaaacaacgtcaaata(AAC)5gtcaaataaacgaaaacaaaaacaacaacaacatcaacgacaacaaaaacgtcaataaacaacaacgaacaacgtcaacaacaacaactacgtcaaata(AAC)5	255	1	255	4	CAACAACAACAAGAACAATGTCA	58.64	23	TTTTTGTTTTCGTTTATTTGACG	58.34	23	159	4	162	ACAACAACAACAAGAACAATGTCA	59.49	24	TTTTTGTTTTCGTTTATTTGACG	58.34	23	160	3	162	CAACAACAACAAGAACAATGTCA	58.64	23	TTTTGTTTTCGTTTATTTGACG	57.05	22	158	4	161	ACAACAACAACAAGAACAATGTCA	59.49	24	TTTTGTTTTCGTTTATTTGACG	57.05	22	159	3	161	AACAACAACAACAAGAACAATGTCA	60.73	25	TTTTTGTTTTCGTTTATTTGACG	58.34	23
GN7W91E01A0Q54_rank=0903243_x=301.5_y=2042.0_length=350	1	c	(ACA)5agaacaatgtcaaataaaaaacaacaacgtcaaata(AAC)5aat(AAC)7aatgtcaaataaacaacaacaaaacaacgtcaaata(AAC)5gtcaaataaacgaaaacaaaaacaacaacaacatcaacgacaacaaaaacgtcaataaacaacaacgaacaacgtcaacaacaacaactacgtcaaata(AAC)5	255	1	255	6	CAACGTCAAATAAACGAAAACA	57.82	22	GACGTTGTTGTTGTTGGCAT	59.47	20	164	137	300	CAACGTCAAATAAACGAAAACAAA	60.29	24	GACGTTGTTGTTGTTGGCAT	59.47	20	164	137	300	ACAACGTCAAATAAACGAAAACA	58.65	23	GACGTTGTTGTTGTTGGCAT	59.47	20	165	136	300	AACGTCAAATAAACGAAAACAAA	57.87	23	GACGTTGTTGTTGTTGGCAT	59.47	20	163	138	300	AACGTCAAATAAACGAAAACAAA	57.87	23	TTGACGTTGTTGTTGTTGGC	60.6	20
GN7W91E01A0Q7B_rank=0526330_x=301.0_y=2085.0_length=417	1	c	(GT)8a(TG)9	35	300	334	1	GCTCCTGGTTGATGGTTGTT	59.97	20	TCTCCCTCCATTAGCAGTCAA	59.82	21	219	151	369	GTTGCTCCTGGTTGATGGTT	59.97	20	TCTCCCTCCATTAGCAGTCAA	59.82	21	222	148	369	GGGTTAAATGCCCAGGATCT	60.15	20	CCCTCCATTAGCAGTCAACAA	60.12	21	177	190	366	GTTGCTCCTGGTTGATGGTT	59.97	20	CCCTCCATTAGCAGTCAACA	58.72	20	219	148	366	GGGTTAAATGCCCAGGATCT	60.15	20	TCTCCCTCCATTAGCAGTCAA	59.82	21
GN7W91E01A0Q8T_rank=1103862_x=301.0_y=2139.0_length=398	1	c	(GTT)7atta(TTG)7ccg(TTC)12ttgttt(TTG)7ttcttgttgttt(TTG)5	139	51	189	1	TTCTTATTATTGTTGTTCATGTTGTTG	58.59	27	TGATATCACAATGGTTGGTTAACTT	58.79	25	298	20	317	TTGTTCTTATTATTGTTGTTCATGTTG	58.59	27	TGATATCACAATGGTTGGTTAACTT	58.79	25	301	17	317	TCTTATTATTGTTGTTCATGTTGTTG	57.39	26	TGATATCACAATGGTTGGTTAACTT	58.79	25	297	21	317	TGTTCTTATTATTGTTGTTCATGTTG	57.39	26	TGATATCACAATGGTTGGTTAACTT	58.79	25	300	18	317	TCTTATTATTGTTGTTCATGTTGTTGT	58.16	27	TGATATCACAATGGTTGGTTAACTT	58.79	25
GN7W91E01A0QID_rank=0131252_x=301.0_y=1187.5_length=379	1	p2	(AG)9	18	257	274	1	GGACTCAATGGCATGGTCTT	59.93	20	ATCTTCCCAAGCCTAAAGCC	59.69	20	297	17	313	TCGTCAAAATCAAGTGCCAA	60.23	20	ATCTTCCCAAGCCTAAAGCC	59.69	20	167	147	313	TTCGTCAAAATCAAGTGCCA	60.23	20	ATCTTCCCAAGCCTAAAGCC	59.69	20	168	146	313	GGACTCAATGGCATGGTCTT	59.93	20	CCCAAGCCTAAAGCCTGTAA	59.36	20	292	17	308	AGGACTCAATGGCATGGTCT	59.54	20	ATCTTCCCAAGCCTAAAGCC	59.69	20
GN7W91E01A0QJK_rank=0345214_x=301.0_y=1230.0_length=378	1	p3	(GAA)6	18	65	82	1	TCAGCAAGATCTGAAGACCC	57.94	20	CTCGTAGCCTGTTTCCGAAC	59.88	20	110	22	131	TCAGCAAGATCTGAAGACCC	57.94	20	AACTCGTAGCCTGTTTCCGA	59.88	20	112	22	133	TCAGCAAGATCTGAAGACCC	57.94	20	CCTCAGCCAGAGGATACTGG	59.82	20	232	22	253	GTCAGCAAGATCTGAAGACCC	58.88	21	CTCGTAGCCTGTTTCCGAAC	59.88	20	111	21	131	GTCAGCAAGATCTGAAGACCC	58.88	21	AACTCGTAGCCTGTTTCCGA	59.88	20
GN7W91E01A0R2F_rank=0949635_x=301.5_y=3205.0_length=461	1	c	(AC)7gcacg(CA)6	31	333	363	1	CTAAACCCACCCATGATGCT	59.81	20	TACGCTCTTGTTGACGTTCG	60.05	20	139	280	418	AAACCCACCCATGATGCTTA	60.19	20	TACGCTCTTGTTGACGTTCG	60.05	20	137	282	418	TAAACCCACCCATGATGCTT	60.19	20	TACGCTCTTGTTGACGTTCG	60.05	20	138	281	418	CATCCTAAACCCACCCATGA	60.57	20	TACGCTCTTGTTGACGTTCG	60.05	20	143	276	418	CTAAACCCACCCATGATGCT	59.81	20	CACCTACGCTCTTGTTGACG	59.51	20
GN7W91E01A0R5F_rank=0350292_x=301.0_y=3313.0_length=256	1	c	(AAC)5gtcaaata(AAC)7gacaacaacgtcaaataaacaacaacaactacaacaacgtcaaataaat(AAC)5gtcaaata(AAC)10gt(CAA)5	163	17	179	3	CAACAAAAACAACAACAACAACG	60.37	23	CTCAGTCAGCCCCGTCAG	60.57	18	204	9	212	AAAACAACAACAACAACGTCAAA	59.49	23	CTCAGTCAGCCCCGTCAG	60.57	18	199	14	212	AAAAACAACAACAACAACGTCAA	59.49	23	CTCAGTCAGCCCCGTCAG	60.57	18	200	13	212	AAACAACAACAACAACGTCAAA	58.16	22	CTCAGTCAGCCCCGTCAG	60.57	18	198	15	212	AAAACAACAACAACAACGTCAA	58.16	22	CTCAGTCAGCCCCGTCAG	60.57	18
GN7W91E01A0R7K_rank=0377624_x=301.5_y=3390.0_length=322	1	p2	(AC)15	30	133	162	1	AACGCATTCATTCCAAAAGG	59.94	20	TGGATTTGTAAATTTGGTCACAA	59.26	23	237	16	252	AACGCATTCATTCCAAAAGG	59.94	20	CAAATGGATTTGTAAATTTGGTCA	59.99	24	241	16	256	AACGCATTCATTCCAAAAGG	59.94	20	TGGATTTGTAAATTTGGTCACAAC	60.02	24	237	16	252	AACGCATTCATTCCAAAAGG	59.94	20	TGGATTTGTAAATTTGGTCACA	57.93	22	237	16	252	CGTAACGCATTCATTCCAAA	59.56	20	TGGATTTGTAAATTTGGTCACAA	59.26	23
GN7W91E01A0RC9_rank=0277181_x=301.0_y=2299.5_length=219	1	c	(AAC)6gt(CAA)7cgtcaaata(AAC)5	65	47	111	1	CAACAACAATAACAACGTCCAA	58.51	22	CTCAGTCAGCCCCGTCAG	60.57	18	154	22	175	ACAACAACAATAACAACGTCCAA	59.34	23	CTCAGTCAGCCCCGTCAG	60.57	18	155	21	175	AACAACAACAATAACAACGTCCA	59.34	23	CTCAGTCAGCCCCGTCAG	60.57	18	156	20	175	CAACAACAATAACAACGTCCA	57.06	21	CTCAGTCAGCCCCGTCAG	60.57	18	154	22	175	ACAACAACAATAACAACGTCCA	57.99	22	CTCAGTCAGCCCCGTCAG	60.57	18
GN7W91E01A0RHF_rank=1036508_x=301.5_y=2449.5_length=388	1	c	(AAC)6gtcaaata(AAC)5aatgtcaacatcaacgtcaaataaatagcaacaataacaacaacgtcaaataagcaacaag(AAC)5aaatacaacaacaat(AAC)5gtcaaataacaaaaacaacgtcaaataaataacaataacaatgtcaaatg(AAC)7gtcaaataaacaat(AAC)5gtcaaaataaat(AAC)5	274	59	332	3	CAACAAAAACAACAACAACAATG	58.1	23	TGTTGCTATTTATTTGACGTTGA	57.5	23	119	13	131	CAACAAAAACAACAACAACAATG	58.1	23	TGTTGCTATTTATTTGACGTTGAT	57.86	24	119	13	131
GN7W91E01A0RHF_rank=1036508_x=301.5_y=2449.5_length=388	1	c	(AAC)6gtcaaata(AAC)5aatgtcaacatcaacgtcaaataaatagcaacaataacaacaacgtcaaataagcaacaag(AAC)5aaatacaacaacaat(AAC)5gtcaaataacaaaaacaacgtcaaataaataacaataacaatgtcaaatg(AAC)7gtcaaataaacaat(AAC)5gtcaaaataaat(AAC)5	274	59	332	5	AACATCAACGTCAAATAAATAGCA	57.86	24	GGCCGTTGTTGTTGTTGTTA	59.49	20	231	105	335	AACATCAACGTCAAATAAATAGCA	57.86	24	GGCCGTTGTTGTTGTTGTT	59.46	19	231	105	335	AACATCAACGTCAAATAAATAGCAA	59.07	25	CGGCCGTTGTTGTTGTTGT	62.95	19	232	105	336	CATCAACGTCAAATAAATAGCAA	57.04	23	CGGCCGTTGTTGTTGTTGT	62.95	19	230	107	336	AACATCAACGTCAAATAAATAGCAA	59.07	25	GGCCGTTGTTGTTGTTGT	57.91	18
GN7W91E01A0RKF_rank=0600648_x=301.0_y=2557.0_length=312	1	p2	(TG)9	18	175	192	1	TTCCTTGCCTTCATATTCGG	60.03	20	TCAAACCTTTGTGCTCATTGTC	60.15	22	203	69	271	TTCCTTGCCTTCATATTCGG	60.03	20	TTCAAACCTTTGTGCTCATTG	58.81	21	204	69	272	CCAAAGTGGACGAGGACCTA	60.1	20	TCAAACCTTTGTGCTCATTGTC	60.15	22	123	149	271	CCAAAGTGGACGAGGACCTA	60.1	20	TTCAAACCTTTGTGCTCATTG	58.81	21	124	149	272	TTCCTTGCCTTCATATTCGG	60.03	20	TTCAAACCTTTGTGCTCATTGT	59.65	22
GN7W91E01A0RT9_rank=0748739_x=301.5_y=2911.5_length=470	1	p3	(ACA)8	24	193	216	1	TGCTATGCTATGCTATGCGG	59.99	20	TCACCTACGCTCTTGTGACG	60.05	20	288	145	432	ATGCGGCGATATAAACAACC	59.82	20	TCACCTACGCTCTTGTGACG	60.05	20	274	159	432	TGCTATGCTATGCTATGCGG	59.99	20	CCGTTGACATGTTGTGTGGT	60.33	20	145	145	289	TGCTATGCTATGCTATGCGG	59.99	20	CTACGCTCTTGTGACGTTCG	59.66	20	284	145	428	GCGGCGATATAAACAACCAC	60.35	20	TCACCTACGCTCTTGTGACG	60.05	20
GN7W91E01A0RYB_rank=0773379_x=301.0_y=3057.5_length=493	1	p3	(TGT)6	18	147	164	1	GTTGGGGTTATGAGGAGGGT	60.05	20	AAAAATGACCGCCATCAGTC	59.94	20	213	16	228	GTTGGGGTTATGAGGAGGGT	60.05	20	GAAGCCATTCGGTGGTAAAA	59.94	20	271	16	286	GTTGGGGTTATGAGGAGGGT	60.05	20	GAAGAAGCCATTCGGTGGTA	60.07	20	274	16	289	ACAAATGTTGCAATGCCTGA	60.12	20	GAAGCCATTCGGTGGTAAAA	59.94	20	224	63	286	ACAAATGTTGCAATGCCTGA	60.12	20	GAAGAAGCCATTCGGTGGTA	60.07	20
GN7W91E01A0SND_rank=1005407_x=301.0_y=3959.0_length=261	1	c	(AAC)5gtcaagtgaat(AAC)5gtcaaataaacaacaacaataacaacaacgtcaaataagcaacaacaataacaacaacaaatt(CAA)8	128	72	199	3	CAACGACGACAACAATGTCA	59.14	20	TTATTGTTGTTGCTTATTTGACG	57.09	23	142	21	162	AAAACAACGACGACAACAATG	58.59	21	TTGTTGTTGCTTATTTGACGTT	57.45	22	143	17	159	CAACGACGACAACAATGTCA	59.14	20	GTTATTGTTGTTGCTTATTTGACG	57.91	24	143	21	163	ACAACGACGACAACAATGTCA	60.06	21	TTATTGTTGTTGCTTATTTGACG	57.09	23	143	20	162	ACAACGACGACAACAATGTCA	60.06	21	GTTATTGTTGTTGCTTATTTGACG	57.91	24
GN7W91E01A0SOC_rank=0800574_x=301.5_y=3994.0_length=259	1	p3	(AAC)6	18	115	132	1	AACACAACAACAGCAATGTCAAC	59.99	23	TGTTATTGTTGTTGCTTATTTGACG	60.32	25	150	26	175	ACACAACAACAGCAATGTCAAC	58.61	22	TGTTATTGTTGTTGCTTATTTGACG	60.32	25	149	27	175	AACACAACAACAGCAATGTCAAC	59.99	23	TTATTGTTGTTGCTTATTTGACG	57.09	23	148	26	173	AACACAACAACAGCAATGTCAAC	59.99	23	GTTATTGTTGTTGCTTATTTGACG	57.91	24	149	26	174	CACAACAACAGCAATGTCAAC	57.65	21	TTATTGTTGTTGCTTATTTGACG	57.09	23
GN7W91E01A0U0Y_rank=0490677_x=302.5_y=2944.0_length=250	1	c	(GTT)7atttatttgacgttgttattgttgtcgtttatttgtcgttgttgattttgttggc(GTT)6tatttgac(GTT)5tttattgacgttgttgttgtttatttgacatttggttgttgttgttgac(GTT)5	181	29	209	4	TCGTTGTTGATTTTGTTGGC	59.57	20	AACAACAACAACCAAATGTCAAA	59.32	23	107	84	190	TCGTTGTTGATTTTGTTGGC	59.57	20	CAACAACAACCAAATGTCAAA	57.03	21	105	84	188	TCGTTGTTGATTTTGTTGGC	59.57	20	ACAACAACAACCAAATGTCAAA	57.96	22	106	84	189	TCGTTGTTGATTTTGTTGGC	59.57	20	AACAACAACAACCAAATGTCAAAT	59.6	24	107	84	190	TCGTTGTTGATTTTGTTGGC	59.57	20	CAACAACAACCAAATGTCAAAT	57.45	22
GN7W91E01A0U3I_rank=0507019_x=302.0_y=3036.0_length=410	1	c	(TTG)6acgttgttgttgttgtgtatttgac(GTT)5tatttgatgttgttttagttgttgttgtttatttgacgttgttgttgttttttatttgacgttgttgttgttgaca(TTG)7tttatttgacgttgttgttgtttatttgacgtagttgttgttattgac(GTT)5tatttgacgtttttgttgttgttga(TGT)6attttatttgatgttgttgttgtttatttgac(GTT)7	314	19	332	4	TTTGACGTTGTTGTTGTTGAC	57.14	21	TCACCTACGCTCTTGTGACG	60.05	20	246	130	375	TTTGACGTTGTTGTTGTTGAC	57.14	21	CTACGCTCTTGTGACGTTCG	59.66	20	242	130	371	ATTTGACGTTGTTGTTGTTGAC	57.57	22	TCACCTACGCTCTTGTGACG	60.05	20	247	129	375	TTTATTTGACGTTGTTGTTGTTGA	59.48	24	TCACCTACGCTCTTGTGACG	60.05	20	250	126	375	TTTGACGTTGTTGTTGTTGAC	57.14	21	GCTCACCTACGCTCTTGTGA	59.19	20
GN7W91E01A0U3I_rank=0507019_x=302.0_y=3036.0_length=410	1	c	(TTG)6acgttgttgttgttgtgtatttgac(GTT)5tatttgatgttgttttagttgttgttgtttatttgacgttgttgttgttttttatttgacgttgttgttgttgaca(TTG)7tttatttgacgttgttgttgtttatttgacgtagttgttgttattgac(GTT)5tatttgacgtttttgttgttgttga(TGT)6attttatttgatgttgttgttgtttatttgac(GTT)7	314	19	332	5	GACGTTGTTGTTGTTGACATTG	59	22	TCACCTACGCTCTTGTGACG	60.05	20	243	133	375	TGACGTTGTTGTTGTTGACATT	59	22	TCACCTACGCTCTTGTGACG	60.05	20	244	132	375	TTGACGTTGTTGTTGTTGACAT	59	22	TCACCTACGCTCTTGTGACG	60.05	20	245	131	375	GACGTTGTTGTTGTTGACATTG	59	22	CTACGCTCTTGTGACGTTCG	59.66	20	239	133	371	TGACGTTGTTGTTGTTGACATT	59	22	CTACGCTCTTGTGACGTTCG	59.66	20
GN7W91E01A0U3I_rank=0507019_x=302.0_y=3036.0_length=410	1	c	(TTG)6acgttgttgttgttgtgtatttgac(GTT)5tatttgatgttgttttagttgttgttgtttatttgacgttgttgttgttttttatttgacgttgttgttgttgaca(TTG)7tttatttgacgttgttgttgtttatttgacgtagttgttgttattgac(GTT)5tatttgacgtttttgttgttgttga(TGT)6attttatttgatgttgttgttgtttatttgac(GTT)7	314	19	332	6	TTGACGTTTTTGTTGTTGTTGA	59.15	22	TCACCTACGCTCTTGTGACG	60.05	20	137	239	375	GACGTTGTTGTTGTTGACATTG	59	22	TCACCTACGCTCTTGTGACG	60.05	20	243	133	375	TGACGTTGTTGTTGTTGACATT	59	22	TCACCTACGCTCTTGTGACG	60.05	20	244	132	375	TTGACGTTGTTGTTGTTGACAT	59	22	TCACCTACGCTCTTGTGACG	60.05	20	245	131	375	TTGACGTTTTTGTTGTTGTTGA	59.15	22	CTACGCTCTTGTGACGTTCG	59.66	20
GN7W91E01A0U3I_rank=0507019_x=302.0_y=3036.0_length=410	1	c	(TTG)6acgttgttgttgttgtgtatttgac(GTT)5tatttgatgttgttttagttgttgttgtttatttgacgttgttgttgttttttatttgacgttgttgttgttgaca(TTG)7tttatttgacgttgttgttgtttatttgacgtagttgttgttattgac(GTT)5tatttgacgtttttgttgttgttga(TGT)6attttatttgatgttgttgttgtttatttgac(GTT)7	314	19	332	7	TTGACGTTTTTGTTGTTGTTGA	59.15	22	TCACCTACGCTCTTGTGACG	60.05	20	137	239	375	GACGTTGTTGTTGTTGACATTG	59	22	TCACCTACGCTCTTGTGACG	60.05	20	243	133	375	TGACGTTGTTGTTGTTGACATT	59	22	TCACCTACGCTCTTGTGACG	60.05	20	244	132	375	TTGACGTTGTTGTTGTTGACAT	59	22	TCACCTACGCTCTTGTGACG	60.05	20	245	131	375	TTGACGTTTTTGTTGTTGTTGA	59.15	22	CTACGCTCTTGTGACGTTCG	59.66	20
GN7W91E01A0U41_rank=0669627_x=302.5_y=3091.0_length=332	1	c	(AAC)5gtcaaata(AAC)5gtcaacaacaacgccaaataaacaacaaaaacaacaacaacgtcaaata(AAC)9gtcaaata(AAC)7gtcaaataaacaacaacaacatcgt(CAA)5	183	1	183	3	AACAACAACAACAACGTCAAAT	57.12	22	GCTCACCTACGCTCTTGTGA	59.19	20	297	0	296	AACAACAACAACAACGTCAAAT	57.12	22	GCTCACCTACGCTCTTGTGAC	60.07	21	297	0	296	AACAACAACAACAACGTCAAATA	57.24	23	GCTCACCTACGCTCTTGTGA	59.19	20	297	0	296	AACAACAACAACAACGTCAAAT	57.12	22	TGTGACGTTCGGCCATTTA	61.06	19	282	0	281	AACAACAACAACAACGTCAAAT	57.12	22	TTGTGACGTTCGGCCATTTA	62.35	20
GN7W91E01A0U41_rank=0669627_x=302.5_y=3091.0_length=332	1	c	(AAC)5gtcaaata(AAC)5gtcaacaacaacgccaaataaacaacaaaaacaacaacaacgtcaaata(AAC)9gtcaaata(AAC)7gtcaaataaacaacaacaacatcgt(CAA)5	183	1	183	5	TCAACAACAACGCCAAATAAA	59.11	21	TCACCTACGCTCTTGTGACG	60.05	20	256	39	294	TCAACAACAACGCCAAATAAAC	59.91	22	TCACCTACGCTCTTGTGACG	60.05	20	256	39	294	GTCAACAACAACGCCAAATAAA	59.91	22	TCACCTACGCTCTTGTGACG	60.05	20	257	38	294	CGCCAAATAAACAACAAAAACA	59.91	22	TCACCTACGCTCTTGTGACG	60.05	20	246	49	294	CAACGCCAAATAAACAACAAAA	59.91	22	TCACCTACGCTCTTGTGACG	60.05	20
GN7W91E01A0U41_rank=0669627_x=302.5_y=3091.0_length=332	1	c	(AAC)5gtcaaata(AAC)5gtcaacaacaacgccaaataaacaacaaaaacaacaacaacgtcaaata(AAC)9gtcaaata(AAC)7gtcaaataaacaacaacaacatcgt(CAA)5	183	1	183	6	TCAACAACAACGCCAAATAAA	59.11	21	TCACCTACGCTCTTGTGACG	60.05	20	256	39	294	TCAACAACAACGCCAAATAAAC	59.91	22	TCACCTACGCTCTTGTGACG	60.05	20	256	39	294	GTCAACAACAACGCCAAATAAA	59.91	22	TCACCTACGCTCTTGTGACG	60.05	20	257	38	294	CGCCAAATAAACAACAAAAACA	59.91	22	TCACCTACGCTCTTGTGACG	60.05	20	246	49	294	CAACGCCAAATAAACAACAAAA	59.91	22	TCACCTACGCTCTTGTGACG	60.05	20
GN7W91E01A0U4G_rank=0566541_x=302.0_y=3070.5_length=457	1	p3	(AAC)8	24	199	222	1	CGACGACAATAATGACGACAA	59.6	21	GCCCAAACTGAAACACCATC	60.36	20	215	173	387	CGACGACAATAATGACGACAA	59.6	21	GAAGAAAGCTCAAACCCCAA	59.29	20	183	173	355	CGACGACAATAATGACGACAA	59.6	21	AGAAGAAAGCTCAAACCCCA	58.91	20	184	173	356	CGACGACAATAATGACGACAA	59.6	21	AAGAAAGCTCAAACCCCAAA	58.81	20	182	173	354	CGACGACAATAATGACGACAA	59.6	21	AGAAGAAAGCTCAAACCCCAA	60.23	21
GN7W91E01A0U53_rank=1145627_x=302.0_y=3129.0_length=469	1	p3	(AAG)7	21	174	194	1	AAGGCTCTGCAAGCTCAGAA	60.42	20	TCTCAACCTGTTCCCAAACC	59.94	20	159	80	238	AAGGCTCTGCAAGCTCAGAA	60.42	20	TCCTGTCTCAACCTGTTCCC	60.09	20	164	80	243	AAGGCTCTGCAAGCTCAGAA	60.42	20	AACCTGTTCCCAAACCTGTG	59.86	20	155	80	234	AAGGCTCTGCAAGCTCAGAA	60.42	20	CAACCTGTTCCCAAACCTGT	59.86	20	156	80	235	TCTGCAAGCTCAGAATGCTC	59.42	20	TCTCAACCTGTTCCCAAACC	59.94	20
GN7W91E01A0UH1_rank=0344582_x=302.5_y=2263.5_length=249	1	p3	(CAA)9	27	91	117	1	AGCGCCTCTCAAGCCTCTAT	60.64	20	TCGAAGCATCAGGGCTAAGT	59.98	20	150	23	172	AGCGCCTCTCAAGCCTCTAT	60.64	20	ATTCGAAGCATCAGGGCTAA	59.81	20	152	23	174	AGCGCCTCTCAAGCCTCTAT	60.64	20	AATTCGAAGCATCAGGGCTA	59.81	20	153	23	175	AAAGTCGAAAGAAGGGAGCG	60.87	20	TCGAAGCATCAGGGCTAAGT	59.98	20	166	7	172	CAAAGTCGAAAGAAGGGAGC	59.05	20	TCGAAGCATCAGGGCTAAGT	59.98	20
GN7W91E01A0UOD_rank=0263924_x=302.0_y=2491.0_length=276	1	c	(AAC)6gt(CAA)6cgtcaaataaacaacaacgacaacgtcaaataaacaacaatgtcaaata(AAC)6gtcaaat(AAC)7aaata(AAC)5	153	42	194	1	CAACAACAACAGCAATGTCAAA	59.67	22	GAGGCGGCCTAGTTGTTTATT	59.64	21	203	16	218	CAACAACAACAGCAATGTCAAA	59.67	22	GAGGCGGCCTAGTTGTTTAT	58.35	20	203	16	218	CAACAACAACAGCAATGTCAA	58.23	21	GAGGCGGCCTAGTTGTTTATT	59.64	21	203	16	218	ACAACAACAACAGCAATGTCAA	59.15	22	GAGGCGGCCTAGTTGTTTATT	59.64	21	204	15	218	AACAACAACAACAGCAATGTCA	59.15	22	GAGGCGGCCTAGTTGTTTATT	59.64	21
GN7W91E01A0UOD_rank=0263924_x=302.0_y=2491.0_length=276	1	c	(AAC)6gt(CAA)6cgtcaaataaacaacaacgacaacgtcaaataaacaacaatgtcaaata(AAC)6gtcaaat(AAC)7aaata(AAC)5	153	42	194	3	CAACAACAACAGCAATGTCAAA	59.67	22	GAGGCGGCCTAGTTGTTTATT	59.64	21	203	16	218	CAACAACAACAGCAATGTCAAA	59.67	22	GAGGCGGCCTAGTTGTTTAT	58.35	20	203	16	218	CAACAACAACAGCAATGTCAAA	59.67	22	GGCGGCCTAGTTGTTTATTT	58.27	20	201	16	216	CAACAACAACAGCAATGTCAA	58.23	21	GAGGCGGCCTAGTTGTTTATT	59.64	21	203	16	218	CAACAACAACAGCAATGTCAAA	59.67	22	AGGCGGCCTAGTTGTTTATTT	59.2	21
GN7W91E01A0UXF_rank=0684944_x=302.5_y=2817.0_length=331	1	c	(AAC)5gacaacaacaacgtcaaataaacaacaacaataacaacaacgtcaaataagcaacaacagtaaacaacaacaacaaat(ACA)5acgtcaaata(AAC)8	142	148	289	2	CGTCAAATAAATTACAACAATGTCA	58.13	25	TGTTGTTGTTTACTGTTGTTGCTT	58.84	24	148	86	233	AACGTCAAATAAATTACAACAATGTC	57.72	26	TGTTGTTGTTTACTGTTGTTGCTTA	58.88	25	150	84	233
GN7W91E01A0UXM_rank=0673920_x=302.5_y=2824.0_length=413	2	c	(ACA)6acgtcaaaga(AAC)6gacgtcaaataaat(AAC)7	81	219	299	1	CATCAACAACACCAACAACAAA	59.39	22	TACGCTCTTGTGACGTTTCG	60.05	20	251	127	377	CATCAACAACACCAACAACAA	57.91	21	TACGCTCTTGTGACGTTTCG	60.05	20	251	127	377	CAACATCAACAACACCAACAA	57.91	21	TACGCTCTTGTGACGTTTCG	60.05	20	254	124	377	ACATCAACAACACCAACAACAA	58.85	22	TACGCTCTTGTGACGTTTCG	60.05	20	252	126	377	AACATCAACAACACCAACAACA	58.85	22	TACGCTCTTGTGACGTTTCG	60.05	20
GN7W91E01A0V0F_rank=0057844_x=303.0_y=125.0_length=376	1	c	(AAC)5aataacaacgtcaataacaacaactacgtcaaata(AAC)5gtcaaata(AAC)5gtcaaata(AAC)6gtcagataaacaacaacaacaccaacaataacaacaacaaaacaacaacgacaacaacgtcaaataaataacaaa(AAC)5gtcaacaaacattaacaacgtcaaata(AAC)6	249	28	276	5	AAACAACAACAACAACGTCAAA	58.16	22	GCTCACCTACGCTCTTGTGA	59.19	20	242	99	340	AAACAACAACAACAACGTCAAA	58.16	22	GCTCACCTACGCTCTTGTGA	59.19	20	265	76	340	CGTCAATAACAACAACTACGTCAA	59.16	24	CTACGCTCTTGTGACGTTCG	59.66	20	285	50	334	AACGTCAAATAAACAACAACAACAA	59.78	25	TCACCTACGCTCTTGTGACG	60.05	20	250	89	338	AACAACGTCAAATAAACAACAACAA	59.78	25	TCACCTACGCTCTTGTGACG	60.05	20
GN7W91E01A0V0F_rank=0057844_x=303.0_y=125.0_length=376	1	c	(AAC)5aataacaacgtcaataacaacaactacgtcaaata(AAC)5gtcaaata(AAC)5gtcaaata(AAC)6gtcagataaacaacaacaacaccaacaataacaacaacaaaacaacaacgacaacaacgtcaaataaataacaaa(AAC)5gtcaacaaacattaacaacgtcaaata(AAC)6	249	28	276	6	CAACAACGACAACAACGTCA	59.19	20	GCTCACCTACGCTCTTGTGA	59.19	20	158	183	340	ACAACAACGACAACAACGTCA	60.1	21	GCTCACCTACGCTCTTGTGA	59.19	20	159	182	340	CAACAACGACAACAACGTCA	59.19	20	TGTGACGTTCGGCCATTAC	60.53	19	143	183	325	AAAACAACAACGACAACAACG	58.64	21	TCACCTACGCTCTTGTGACG	60.05	20	160	179	338	CAACAACGACAACAACGTCAA	60.64	21	GCTCACCTACGCTCTTGTGA	59.19	20
GN7W91E01A0V0F_rank=0057844_x=303.0_y=125.0_length=376	1	c	(AAC)5aataacaacgtcaataacaacaactacgtcaaata(AAC)5gtcaaata(AAC)5gtcaaata(AAC)6gtcagataaacaacaacaacaccaacaataacaacaacaaaacaacaacgacaacaacgtcaaataaataacaaa(AAC)5gtcaacaaacattaacaacgtcaaata(AAC)6	249	28	276	7	CAACAACGACAACAACGTCA	59.19	20	GCTCACCTACGCTCTTGTGA	59.19	20	158	183	340	ACAACAACGACAACAACGTCA	60.1	21	GCTCACCTACGCTCTTGTGA	59.19	20	159	182	340	CAACAACGACAACAACGTCA	59.19	20	TGTGACGTTCGGCCATTAC	60.53	19	143	183	325	AAAACAACAACGACAACAACG	58.64	21	TCACCTACGCTCTTGTGACG	60.05	20	160	179	338	CAACAACGACAACAACGTCAA	60.64	21	GCTCACCTACGCTCTTGTGA	59.19	20
GN7W91E01A0VOU_rank=0851862_x=302.0_y=3804.0_length=479	1	p2	(GA)15	30	98	127	1	CGCAGAGAAACACTCCATGA	59.98	20	GAAGTTGAATGTCATTTGTGTCAA	59.04	24	112	70	181	CGCAGAGAAACACTCCATGA	59.98	20	AGAAGTTGAATGTCATTTGTGTCAA	59.96	25	113	70	182	CGCAGAGAAACACTCCATGA	59.98	20	AAGAAGTTGAATGTCATTTGTGTCA	59.96	25	114	70	183	CGCAGAGAAACACTCCATGA	59.98	20	TTGAATGTCATTTGTGTCAATTTTT	59.69	25	108	70	177	CGCAGAGAAACACTCCATGA	59.98	20	AGAAGTTGAATGTCATTTGTGTCA	58.68	24
GN7W91E01A0VZU_rank=0766377_x=303.5_y=104.0_length=363	1	p3	(TCT)5	15	84	98	1	GGCCCGAGTTGAACAGAATA	60.07	20	CCTCCATCAAGGCTCTTCAG	59.94	20	144	56	199	GAACCAGCCTCTTCCTGTTG	59.84	20	CCTCCATCAAGGCTCTTCAG	59.94	20	184	16	199	GCCTCTTCCTGTTGCAGAGT	59.6	20	CCTCCATCAAGGCTCTTCAG	59.94	20	178	22	199	GGCCCGAGTTGAACAGAATA	60.07	20	TGCGCAGTTTCAGGAACTAA	59.61	20	116	56	171	GAACCAGCCTCTTCCTGTTG	59.84	20	TGCGCAGTTTCAGGAACTAA	59.61	20
GN7W91E01A0WPM_rank=0263156_x=303.5_y=1032.0_length=431	1	c	(AAC)5gtcaacaacattaacaacgtcaaata(AAC)6ttcaaataaacaat(AAC)5atcaaataaataacaaaaacaacgtcaaata(AAC)6gtcaaata(AAC)5gtcaaata(AAC)7gtcaaataaaaacaacaccaacaacatcaacaacaacaaaaacgtcaaata(AAC)7gtcaataacaacaactacgtcaaata(AAC)10	317	9	325	4	CAACAACAACGTCAACAACATT	58.51	22	TTGGTGTTGTTTTTATTTGACG	57.69	22	205	13	217	ACAACAACAACGTCAACAACATT	59.36	23	TTGGTGTTGTTTTTATTTGACG	57.69	22	206	12	217
GN7W91E01A0WPM_rank=0263156_x=303.5_y=1032.0_length=431	1	c	(AAC)5gtcaacaacattaacaacgtcaaata(AAC)6ttcaaataaacaat(AAC)5atcaaataaataacaaaaacaacgtcaaata(AAC)6gtcaaata(AAC)5gtcaaata(AAC)7gtcaaataaaaacaacaccaacaacatcaacaacaacaaaaacgtcaaata(AAC)7gtcaataacaacaactacgtcaaata(AAC)10	317	9	325	7	CAACAACAACAACAACGTCAAA	59.57	22	TGTGACGTTCGGCCATTAC	60.53	19	259	129	387	CAACAACAACAACAACGTCAAA	59.57	22	TTGTGACGTTCGGCCATTAC	61.87	20	260	129	388	CAACAACAACAACAACGTCAA	58.13	21	TGTGACGTTCGGCCATTAC	60.53	19	259	129	387	CAACAACAACAACAACGTCAAA	59.57	22	CTTGTGACGTTCGGCCATTA	61.99	20	261	129	389	ACAACAACAACAACAACGTCAA	59.05	22	TGTGACGTTCGGCCATTAC	60.53	19
GN7W91E01A0WPM_rank=0263156_x=303.5_y=1032.0_length=431	1	c	(AAC)5gtcaacaacattaacaacgtcaaata(AAC)6ttcaaataaacaat(AAC)5atcaaataaataacaaaaacaacgtcaaata(AAC)6gtcaaata(AAC)5gtcaaata(AAC)7gtcaaataaaaacaacaccaacaacatcaacaacaacaaaaacgtcaaata(AAC)7gtcaataacaacaactacgtcaaata(AAC)10	317	9	325	8	CAACAACAACAACAACGTCAAA	59.57	22	TGTGACGTTCGGCCATTAC	60.53	19	207	181	387	CAACAACAACAACAACGTCAAA	59.57	22	TGTGACGTTCGGCCATTAC	60.53	19	259	129	387	CCAACAACATCAACAACAACAA	59.39	22	TGTGACGTTCGGCCATTAC	60.53	19	174	214	387	CAACAACAACAACAACGTCAAA	59.57	22	TTGTGACGTTCGGCCATTAC	61.87	20	208	181	388	CAACAACAACAACAACGTCAAA	59.57	22	TTGTGACGTTCGGCCATTAC	61.87	20
GN7W91E01A0WPM_rank=0263156_x=303.5_y=1032.0_length=431	1	c	(AAC)5gtcaacaacattaacaacgtcaaata(AAC)6ttcaaataaacaat(AAC)5atcaaataaataacaaaaacaacgtcaaata(AAC)6gtcaaata(AAC)5gtcaaata(AAC)7gtcaaataaaaacaacaccaacaacatcaacaacaacaaaaacgtcaaata(AAC)7gtcaataacaacaactacgtcaaata(AAC)10	317	9	325	9	CAACAACAACAACAACGTCAAA	59.57	22	TGTGACGTTCGGCCATTAC	60.53	19	207	181	387	CAACAACAACAACAACGTCAAA	59.57	22	TGTGACGTTCGGCCATTAC	60.53	19	259	129	387	CCAACAACATCAACAACAACAA	59.39	22	TGTGACGTTCGGCCATTAC	60.53	19	174	214	387	CAACAACAACAACAACGTCAAA	59.57	22	TTGTGACGTTCGGCCATTAC	61.87	20	208	181	388	CAACAACAACAACAACGTCAAA	59.57	22	TTGTGACGTTCGGCCATTAC	61.87	20
GN7W91E01A0WUJ_rank=0135261_x=303.0_y=1209.0_length=372	1	c	(TGT)5tgctgttgac(GTT)9tatttgacgtt(TTG)5tttttgttgttgtttatttgac(GTT)5taatcgac(GTT)6	141	157	297	1	TTATTGGACGTTGTTGTGGG	59.29	20	TCACCTACGCTCTTGTGACG	60.05	20	304	31	334	GACGTTGTTGTGGGTGACAT	59.29	20	TCACCTACGCTCTTGTGACG	60.05	20	298	37	334	CGTTGTTGTGGGTGACATTG	60.88	20	TCACCTACGCTCTTGTGACG	60.05	20	296	39	334	TTATTGGACGTTGTTGTGGG	59.29	20	CTACGCTCTTGTGACGTTCG	59.66	20	300	31	330	GACGTTGTTGTGGGTGACAT	59.29	20	CTACGCTCTTGTGACGTTCG	59.66	20
GN7W91E01A0X51_rank=0520745_x=303.5_y=2919.0_length=513	1	p3	(CAA)7	21	70	90	1	TCCAAGTTCACACATAAACAGAATG	60.31	25	CAGAAGTTCATCTGCGGGG	61.76	19	170	1	170	TCCAAGTTCACACATAAACAGAATG	60.31	25	AGCCACCAATGTATCCATGTAA	59.23	22	230	1	230	TCCAAGTTCACACATAAACAGAATG	60.31	25	GCCACCAATGTATCCATGTAA	58.23	21	229	1	229	CCAAGTTCACACATAAACAGAATG	58.61	24	CAGAAGTTCATCTGCGGGG	61.76	19	169	2	170	CCAAGTTCACACATAAACAGAATG	58.61	24	AGCCACCAATGTATCCATGTAA	59.23	22
GN7W91E01A0XBZ_rank=0886269_x=303.0_y=1837.0_length=464	1	p2	(CA)11	22	297	318	1	TAAGCCATGTACCTTTCCCG	59.95	20	CTTCGTCTTCGGCTTGGTAG	60.01	20	293	122	414	CCATTGGACCTCTTTGCATT	59.93	20	CTTCGTCTTCGGCTTGGTAG	60.01	20	205	210	414	TAAGCCATGTACCTTTCCCG	59.95	20	TTCGTCTTCGGCTTGGTAGT	59.88	20	292	122	413	GGCACTTTGGTCCATTTGTT	59.84	20	CTTCGTCTTCGGCTTGGTAG	60.01	20	272	143	414	CCATTGGACCTCTTTGCATT	59.93	20	TTCGTCTTCGGCTTGGTAGT	59.88	20
GN7W91E01A0XC5_rank=0806642_x=303.0_y=1879.0_length=453	1	p2	(TA)6	12	150	161	1	TTTGAGATTCGAGAACGCCT	59.96	20	AAGTTGGCAATAACGAACGG	60	20	118	111	228	TGAGATTCGAGAACGCCTCT	60.1	20	AAGTTGGCAATAACGAACGG	60	20	116	113	228	TTTGAGATTCGAGAACGCCT	59.96	20	AATAACGAACGGATTGCGAG	60.1	20	110	111	220	GCCTCTTTTAAAGGCGGACT	59.86	20	AAGTTGGCAATAACGAACGG	60	20	102	127	228	TGAGATTCGAGAACGCCTCT	60.1	20	AATAACGAACGGATTGCGAG	60.1	20
GN7W91E01A0XKD_rank=0098690_x=303.0_y=2139.0_length=236	1	c	(AAC)6ccccaataaa(AAC)5atcaacaacaacaaaaacgtcaaata(AAC)5	84	31	114	3	ACAACAACAACAACCCCCA	59.69	19	TTGTTGTGTTTTTATTTGACGTTG	59.04	24	118	34	151	ACAACAACAACAACCCCCA	59.69	19	TGTTGTGTTTTTATTTGACGTTG	57.75	23	117	34	150	ACAACAACAACCCCCAATAA	57.7	20	TGACGTTGTTGTGTTTTTATTTGAC	60.22	25	120	37	156	AACAACAACAACAACCCCC	58.14	19	TGTTGTGTTTTTATTTGACGTTG	57.75	23	118	33	150	CAACAACAACAACCCCCA	58.72	18	TTGTTGTGTTTTTATTTGACGTTG	59.04	24
GN7W91E01A0XKD_rank=0098690_x=303.0_y=2139.0_length=236	1	c	(AAC)6ccccaataaa(AAC)5atcaacaacaacaaaaacgtcaaata(AAC)5	84	31	114	4	ACAACAACAACAACCCCCA	59.69	19	TTGTTGTGTTTTTATTTGACGTTG	59.04	24	118	34	151	ACAACAACAACAACCCCCA	59.69	19	TGTTGTGTTTTTATTTGACGTTG	57.75	23	117	34	150	ACAACAACAACCCCCAATAA	57.7	20	TGACGTTGTTGTGTTTTTATTTGAC	60.22	25	120	37	156	AACAACAACAACAACCCCC	58.14	19	TGTTGTGTTTTTATTTGACGTTG	57.75	23	118	33	150	CAACAACAACAACCCCCA	58.72	18	TTGTTGTGTTTTTATTTGACGTTG	59.04	24
GN7W91E01A0XUW_rank=0877122_x=303.5_y=2518.0_length=446	1	p2	(CA)10	20	103	122	1	CATTCCTCATGGCTACACGA	59.67	20	CGATTTGTCATGTAAAAACCCT	58.05	22	232	7	238	TCATTCCTCATGGCTACACG	59.67	20	CGATTTGTCATGTAAAAACCCT	58.05	22	233	6	238	CATTCCTCATGGCTACACGA	59.67	20	CGATTTGTCATGTAAAAACCCTA	58.13	23	232	7	238	TCATTCCTCATGGCTACACG	59.67	20	CGATTTGTCATGTAAAAACCCTA	58.13	23	233	6	238	CCTCATGGCTACACGAATAGG	59.6	21	CGATTTGTCATGTAAAAACCCT	58.05	22
GN7W91E01A0YMN_rank=0877798_x=303.0_y=3517.0_length=376	1	p2	(AC)10	20	276	295	1	AAACCTTTGTGCTCATTGCC	60.12	20	GATCCAAGTGGACGAGGACT	59.1	20	119	202	320	AAACCTTTGTGCTCATTGCC	60.12	20	AGATCCAAGTGGACGAGGAC	59.1	20	120	202	321	AAACCTTTGTGCTCATTGCC	60.12	20	CAATGAGATCCAAGTGGACG	59.09	20	125	202	326	TGGTCCATTTGTCAAGGGTT	60.21	20	GATCCAAGTGGACGAGGACT	59.1	20	198	123	320	TGGTCCATTTGTCAAGGGTT	60.21	20	AGATCCAAGTGGACGAGGAC	59.1	20
GN7W91E01A0Z1J_rank=0429133_x=304.0_y=1253.0_length=272	1	p2	(GT)9	18	127	144	1	CGGCTTGGTTGATAGGACAT	59.96	20	CATTGTCTTCCTTTCTTGCAAAT	59.66	23	166	38	203	TTCGGCTTGGTTGATAGGAC	60.07	20	CATTGTCTTCCTTTCTTGCAAAT	59.66	23	168	36	203	AGGATCCAGAGTGGATGTGG	59.92	20	CATTGTCTTCCTTTCTTGCAAAT	59.66	23	108	96	203	CACCTTAGTCTTCGGCTTGG	59.87	20	CATTGTCTTCCTTTCTTGCAAAT	59.66	23	178	26	203	CTTCGGCTTGGTTGATAGGA	60.21	20	CATTGTCTTCCTTTCTTGCAAAT	59.66	23
GN7W91E01A0ZBS_rank=0277372_x=304.0_y=326.5_length=418	1	p3	(CAA)6	18	267	284	1	GACCTTTCTGCCATGTCGAT	60.08	20	ACCTGTGGAGTTGGAGCACT	59.76	20	280	38	317	ACCTTTCTGCCATGTCGATT	59.56	20	ACCTGTGGAGTTGGAGCACT	59.76	20	279	39	317	CCTCTCAAGCCTCTGTCGAA	60.67	20	TCACCTACGCTCTTGTGACG	60.05	20	178	203	380	GACCTTTCTGCCATGTCGAT	60.08	20	GGAGTTGGAGCACTGGCTAT	59.31	20	274	38	311	GACCTTTCTGCCATGTCGAT	60.08	20	TTACCTGTGGAGTTGGAGCA	59.29	20
GN7W91E01A0ZN6_rank=0376839_x=304.0_y=772.5_length=483	1	p2	(AG)10	20	333	352	1	CCAAATCCAACTCCACCACT	59.82	20	TTGTGACGTTCGGTCCATTA	59.96	20	257	177	433	CCAAATCCAACTCCACCACT	59.82	20	TCACCTACGCTCTTGTGACG	60.05	20	269	177	445	ACCAAATCCAACTCCACCAC	59.68	20	TTGTGACGTTCGGTCCATTA	59.96	20	258	176	433	ACCAAATCCAACTCCACCAC	59.68	20	TCACCTACGCTCTTGTGACG	60.05	20	270	176	445	CCAAATCCAACTCCACCACT	59.82	20	CTACGCTCTTGTGACGTTCG	59.66	20
GN7W91E01A10FZ_rank=0775690_x=315.0_y=3373.0_length=409	1	c	(GA)6aagagaacgaaatgataaatgagaaagagaaagaaaagacaatcgatgg(GA)99(AG)8	275	100	374	2	GACGGAGAGTGATGAGAAGGA	59.39	21	TCTCCCATCGATTGTCTTTTC	59.12	21	159	5	163	GACGGAGAGTGATGAGAAGGA	59.39	21	TCCCATCGATTGTCTTTTCTTT	59.95	22	157	5	161	GACGGAGAGTGATGAGAAGGA	59.39	21	TCTCCCATCGATTGTCTTTTCT	60.07	22	159	5	163	GACGGAGAGTGATGAGAAGGA	59.39	21	CTCTCCCATCGATTGTCTTTTC	60.07	22	160	5	164	GACGGAGAGTGATGAGAAGGA	59.39	21	TCTCTCCCATCGATTGTCTTTT	60.07	22
GN7W91E01A10FZ_rank=0775690_x=315.0_y=3373.0_length=409	1	c	(GA)6aagagaacgaaatgataaatgagaaagagaaagaaaagacaatcgatgg(GA)99(AG)8	275	100	374	4	GCAAGAAGAAGAAAAATAAAATCAGTG	60.07	27	TTCTCTCTCTCTCTCTCTCTCTCTCTC	59.04	27	286	73	358	GCAAGAAGAAGAAAAATAAAATCAGTG	60.07	27	TCTTCTCTCTCTCTCTCTCTCTCTCTC	59.04	27	288	73	360	GCAAGAAGAAGAAAAATAAAATCAGTG	60.07	27	TCTCTTCTCTCTCTCTCTCTCTCTCTC	59.04	27	290	73	362	GCAAGAAGAAGAAAAATAAAATCAGTG	60.07	27	TCTCTCTCTCTCTTCTCTCTCTCTCTC	59.04	27	298	73	370	GCAAGAAGAAGAAAAATAAAATCAGTG	60.07	27	TCTCTCTCTCTCTCTTCTCTCTCTCTC	59.04	27
GN7W91E01A10WD_rank=0318486_x=315.5_y=3963.0_length=405	1	p3	(AAG)6	18	81	98	1	CAAAACGCTCAATTTCAGGA	58.89	20	CCCTCCAGATGAGTGGGATA	59.88	20	180	2	181	TCAAAACGCTCAATTTCAGG	58.89	20	CCCTCCAGATGAGTGGGATA	59.88	20	181	1	181	CTCAAAACGCTCAATTTCAGG	59.87	21	CCCTCCAGATGAGTGGGATA	59.88	20	182	0	181	CAAAACGCTCAATTTCAGGA	58.89	20	CCTCAGCAGGAGGATACTGG	59.82	20	271	2	272	TCAAAACGCTCAATTTCAGG	58.89	20	CCTCAGCAGGAGGATACTGG	59.82	20
GN7W91E01A116G_rank=0214151_x=316.5_y=1526.0_length=339	1	c	(AAC)5aatgtcaaataaataacaaa(AAC)7ttcaacaacattaacaatgtcaaata(AAC)6gtcaaata(AAC)8gtcaaataaatagcaacaataacaacaatgtcaaagaagcaacaacaacaataacgtcaaata(AAC)6aat(AAC)7	237	17	253	3	AACAACAACAACAACAATGTCAAA	59.38	24	ACGGCCTTGTTTATTTCACG	60	20	256	16	271	AAACAACAACAACAACAATGTCAA	59.38	24	ACGGCCTTGTTTATTTCACG	60	20	257	15	271	AAAACAACAACAACAACAATGTCA	59.38	24	ACGGCCTTGTTTATTTCACG	60	20	258	14	271	AACAACAACAACAACAATGTCAAA	59.38	24	TCACCTACGCTCTTGTGACG	60.05	20	286	16	301	AAACAACAACAACAACAATGTCAA	59.38	24	TCACCTACGCTCTTGTGACG	60.05	20
GN7W91E01A116G_rank=0214151_x=316.5_y=1526.0_length=339	1	c	(AAC)5aatgtcaaataaataacaaa(AAC)7ttcaacaacattaacaatgtcaaata(AAC)6gtcaaata(AAC)8gtcaaataaatagcaacaataacaacaatgtcaaagaagcaacaacaacaataacgtcaaata(AAC)6aat(AAC)7	237	17	253	5	CAACAACAACAACAACGTCAAA	59.57	22	AGCCATTACGGCCTTGTTTA	59.61	20	179	100	278	AACAACAACAACAACAACGTCA	59.05	22	ACGGCCTTGTTTATTTCACG	60	20	174	98	271	CAACAACAACAACAACGTCAAA	59.57	22	TCTTGTGACGTTCAGCCATT	59.29	20	192	100	291	CAACAACAACAACAACGTCAAA	59.57	22	TGTGACGTTCAGCCATTACG	60.72	20	189	100	288	CAACAACAACAACAACGTCAAA	59.57	22	GCTCACCTACGCTCTTGTGA	59.19	20
GN7W91E01A11M1_rank=0600313_x=316.0_y=827.0_length=123	1	p3	(GTT)7	21	63	83	1	GATCGCTCAGTCAGCCCC	61.96	18	AAACAACGTTAACAACAACGTCA	59.52	23	110	0	109	GATCGCTCAGTCAGCCCC	61.96	18	CAAACAACGTTAACAACAACGTC	59.52	23	111	0	110	GATCGCTCAGTCAGCCCC	61.96	18	AACAACGTTAACAACAACGTCA	58.19	22	109	0	108	GATCGCTCAGTCAGCCCC	61.96	18	AACAAACAACGTTAACAACAACG	59.06	23	113	0	112	GATCGCTCAGTCAGCCCC	61.96	18	CAACAACAAACAACGTTAACAACA	59.91	24
GN7W91E01A11WY_rank=0843448_x=316.5_y=1184.0_length=159	1	c	(GTT)6ttttatttgacgtttgttgttgttgttttttgac(GTT)5a(TTG)5ttaatttgac(GTT)9	120	40	159	2	GATCGCTCAGTCAGCCCC	61.96	18	CAACAACAACAACAACGTCAAA	59.57	22	148	0	147	GATCGCTCAGTCAGCCCC	61.96	18	CAACAACAACAACAACGTCAA	58.13	21	148	0	147	GATCGCTCAGTCAGCCCC	61.96	18	ACAACAACAACAACAACGTCAA	59.05	22	149	0	148	GATCGCTCAGTCAGCCCC	61.96	18	AACAACAACAACAACAACGTCA	59.05	22	150	0	149	GATCGCTCAGTCAGCCCC	61.96	18	CAACAACAACAACAACAACGTC	59.05	22
GN7W91E01A11YA_rank=0903532_x=316.0_y=1232.0_length=335	1	c	(AC)7at(AC)28	72	203	274	1	GAGAGAACTTTGGGAAAACCG	60.1	21	GTCGTCGTGTCGTTGTGTTC	60.21	20	226	74	299	AGAGAACTTTGGGAAAACCG	58.29	20	GTCGTCGTGTCGTTGTGTTC	60.21	20	225	75	299	GAGAACTTTGGGAAAACCGT	58.15	20	GTCGTCGTGTCGTTGTGTTC	60.21	20	224	76	299	AGAGAACTTTGGGAAAACCGT	59.13	21	GTCGTCGTGTCGTTGTGTTC	60.21	20	225	75	299	AAACCGTTTTCAAATGAGGAA	58.59	21	GTCGTCGTGTCGTTGTGTTC	60.21	20
GN7W91E01A12YC_rank=0066435_x=316.0_y=2530.5_length=213	1	c	(GTT)5tatttgac(GTT)6tatttgaagttgttgtttatttgac(GTT)5tatttgacgttgttgttgttactttgagtgttgttg(GTT)5	132	40	171	3	TTGTTGTTATTTATTTGACGTCGTT	58.99	25	ACAACAACAACCAACAACACTC	57.54	22	150	17	166	TGTTGTTATTTATTTGACGTCGTT	57.78	24	ACAACAACAACCAACAACACTC	57.54	22	149	18	166
GN7W91E01A12YC_rank=0066435_x=316.0_y=2530.5_length=213	1	c	(GTT)5tatttgac(GTT)6tatttgaagttgttgtttatttgac(GTT)5tatttgacgttgttgttgttactttgagtgttgttg(GTT)5	132	40	171	4	TTGTTGTTATTTATTTGACGTCGTT	58.99	25	ACAACAACAACCAACAACACTC	57.54	22	150	17	166	TGTTGTTATTTATTTGACGTCGTT	57.78	24	ACAACAACAACCAACAACACTC	57.54	22	149	18	166
GN7W91E01A13UZ_rank=0435695_x=316.0_y=3705.0_length=478	1	p3	(AAC)10	30	196	225	1	GGCCAACATAGCTGAGCATT	60.24	20	TGGTGTTATGTCGACCGTTG	60.43	20	162	87	248	GGCCAACATAGCTGAGCATT	60.24	20	TCCCGGTTTAGTGGACATTG	60.74	20	297	87	383	ATGCCATGTTATGCGATGAT	58.83	20	TCACCTACGCTCTTGTGACG	60.05	20	291	150	440	ATGCCATGTTATGCGATGAT	58.83	20	GGCCACAGCTAGGTTAGTCG	59.9	20	259	150	408	ATGCCATGTTATGCGATGAT	58.83	20	CGGCCACAGCTAGGTTAGTC	59.9	20
GN7W91E01A1449_rank=0854901_x=317.0_y=1275.0_length=367	1	p2	(AC)14	28	214	241	1	TCAAAAACCACACTCCACCA	59.98	20	GTTCCATGGGCGTCTTAGTT	59.06	20	254	56	309	TCAAAAACCACACTCCACCA	59.98	20	GTTAGTTCCATGGGCGTCTT	59.06	20	258	56	313	TCAAAAACCACACTCCACCA	59.98	20	AGTTCCATGGGCGTCTTAGTT	60.01	21	255	56	310	TCAAAAACCACACTCCACCA	59.98	20	TTGCCTTGATTTTCGTATTGC	60.09	21	215	56	270	TCAAAAACCACACTCCACCA	59.98	20	TGCCTTGATTTTCGTATTGC	58.77	20
GN7W91E01A146F_rank=0485295_x=317.0_y=1317.0_length=402	1	p2	(GT)12	24	202	225	1	CTTTGTCTCCGGCTTGGTTA	60.24	20	TGCATTCAAATCTTTGTGTTCAT	59.51	23	197	104	300	TTACCTTTGTCTCCGGCTTG	60.24	20	TGCATTCAAATCTTTGTGTTCAT	59.51	23	201	100	300	CTAGAGTGGATGAGGACCCG	59.67	20	TGCATTCAAATCTTTGTGTTCAT	59.51	23	125	176	300	GTCTCCGGCTTGGTTAATTG	59.57	20	TGCATTCAAATCTTTGTGTTCAT	59.51	23	193	108	300	TTGTCTCCGGCTTGGTTAAT	59.57	20	TGCATTCAAATCTTTGTGTTCAT	59.51	23
GN7W91E01A149E_rank=0406341_x=317.0_y=1424.0_length=385	1	c	(AAC)6gtgaaataaacaacagcaacaacaacattaacaacattaacaatgtccaata(AAC)6gtcaaata(AAC)5aatgt(CAA)5cgtcaaataaacaacaacaacgacaacaacgacttcaataaacaacaggaacaacaacatcaata(AAC)7atcaacaacaacaaatacgtcaaataacaaacaacaat(AAC)5	270	75	344	2	CGTCAAACACATTAACAACGTC	58.13	22	TGTTCCTGTTGTTTATTGAAGTCG	60.43	24	214	44	257	ACGTCAAACACATTAACAACGTC	58.99	23	TGTTCCTGTTGTTTATTGAAGTCG	60.43	24	215	43	257	AACGTCAAACACATTAACAACGTC	60.24	24	TGTTCCTGTTGTTTATTGAAGTCG	60.43	24	216	42	257	CGTCAAACACATTAACAACGTC	58.13	22	GTTCCTGTTGTTTATTGAAGTCG	57.87	23	213	44	256	ACGTCAAACACATTAACAACGTC	58.99	23	GTTCCTGTTGTTTATTGAAGTCG	57.87	23
GN7W91E01A149E_rank=0406341_x=317.0_y=1424.0_length=385	1	c	(AAC)6gtgaaataaacaacagcaacaacaacattaacaacattaacaatgtccaata(AAC)6gtcaaata(AAC)5aatgt(CAA)5cgtcaaataaacaacaacaacgacaacaacgacttcaataaacaacaggaacaacaacatcaata(AAC)7atcaacaacaacaaatacgtcaaataacaaacaacaat(AAC)5	270	75	344	5	CAACAACGTGAAATAAACAACAG	57.38	23	TTGAAGTCGTTGTTGTCGTTG	59.79	21	158	85	242	CAACAACGTGAAATAAACAACAG	57.38	23	TGAAGTCGTTGTTGTCGTTG	58.3	20	157	85	241	CAACAACGTGAAATAAACAACAG	57.38	23	ATTGAAGTCGTTGTTGTCGTTG	60.07	22	159	85	243	CAACATTAACAATGTCCAATAAACA	58	25	TTGAAGTCGTTGTTGTCGTTG	59.79	21	120	123	242	CAACAACAACAACAACGTGAAAT	59.86	23	TTCCTGTTGTTTATTGAAGTCGT	57.87	23
GN7W91E01A149E_rank=0406341_x=317.0_y=1424.0_length=385	1	c	(AAC)6gtgaaataaacaacagcaacaacaacattaacaacattaacaatgtccaata(AAC)6gtcaaata(AAC)5aatgt(CAA)5cgtcaaataaacaacaacaacgacaacaacgacttcaataaacaacaggaacaacaacatcaata(AAC)7atcaacaacaacaaatacgtcaaataacaaacaacaat(AAC)5	270	75	344	6	CAACAACGACAACAACGACTT	58.74	21	TTGTTGTTTGTTATTTGACGTATTTG	59.35	26	109	219	327	ACAACAACGACAACAACGACTT	59.61	22	TTGTTGTTTGTTATTTGACGTATTTG	59.35	26	110	218	327	CAACAACGACAACAACGACTT	58.74	21	TGTTGTTTGTTATTTGACGTATTTG	58.18	25	108	219	326	ACAACAACGACAACAACGACTT	59.61	22	TGTTGTTTGTTATTTGACGTATTTG	58.18	25	109	218	326	CAACAACGACAACAACGACTT	58.74	21	ATTGTTGTTTGTTATTTGACGTATTTG	59.59	27
GN7W91E01A14EM_rank=0377211_x=317.5_y=316.0_length=439	2	c	(AAC)6gtcaaataaag(AAC)9gtcaaata(AAC)6	82	155	236	1	AACCACACAACGTCAAATAACAA	59.34	23	GTGACGTTTCGGCCATTTAC	60.37	20	276	128	403	CCACACAACGTCAAATAACAAC	57.99	22	GCCATTTACGGCCTTGTTTA	59.96	20	263	130	392	AACCACACAACGTCAAATAACA	57.99	22	GCCATTTACGGCCTTGTTTA	59.96	20	265	128	392	AACCACACAACGTCAAATAACAAC	60.12	24	GCCATTTACGGCCTTGTTTA	59.96	20	265	128	392	ACCACACAACGTCAAATAACAAC	58.85	23	GCCATTTACGGCCTTGTTTA	59.96	20
GN7W91E01A14KP_rank=0143313_x=317.0_y=535.0_length=218	1	p3	(AAC)5	15	94	108	1	CAATGACAACAACAACGTCAAA	59.53	22	TGCTCACCTACGCTCTTGTG	60.2	20	117	66	182	CAATGACAACAACAACGTCAA	58.07	21	TGCTCACCTACGCTCTTGTG	60.2	20	117	66	182	ACAATGACAACAACAACGTCAA	59	22	TGCTCACCTACGCTCTTGTG	60.2	20	118	65	182	CAATGACAACAACAACGTCAA	58.07	21	GCCATTACGGCGTTTATTTG	60.34	20	90	66	155	CAATGACAACAACAACGTCAAA	59.53	22	GCTCACCTACGCTCTTGTGA	59.19	20
GN7W91E01A14MR_rank=0232940_x=317.0_y=609.0_length=235	1	c	(TTG)5tttatttgacgtagttgttgttgttgacgttgttgtttatttgacgtttttgttgttgttga(TTG)7tttatttgac(GTT)7	129	53	181	2	TTGTTGTTTATTTGGCGTTG	57.24	20	CGTCAACAACAACAACTACGTC	58.27	22	96	0	95	TTGTTGTTTATTTGGCGTTG	57.24	20	ACGTCAACAACAACAACTACGTC	59.13	23	97	0	96
GN7W91E01A14SV_rank=0799049_x=317.0_y=829.0_length=452	1	p2	(AC)6	12	305	316	1	GCAGCGGATAGAGGTAGGTG	59.86	20	TCAACGATTAACAAACGGGA	59.01	20	301	111	411	TGCAGCGGATAGAGGTAGGT	59.86	20	TCAACGATTAACAAACGGGA	59.01	20	302	110	411	GCAGCGGATAGAGGTAGGTG	59.86	20	CAACGATTAACAAACGGGAGA	59.98	21	300	111	410	GCAGCGGATAGAGGTAGGTG	59.86	20	TCAACGATTAACAAACGGGAG	59.98	21	301	111	411	TGCAGCGGATAGAGGTAGGT	59.86	20	CAACGATTAACAAACGGGAGA	59.98	21
GN7W91E01A152R_rank=0407590_x=317.0_y=2481.0_length=478	1	p2	(GT)9	18	234	251	1	TTGTATCGGAGGGACTTTGC	60.07	20	TCACCTACGCTCTTGTGACG	60.05	20	297	144	440	TGTATCGGAGGGACTTTGCT	59.69	20	TCACCTACGCTCTTGTGACG	60.05	20	296	145	440	TGTTCAAAGGCATCAAGTGG	59.69	20	TCACCTACGCTCTTGTGACG	60.05	20	241	200	440	TTGTATCGGAGGGACTTTGC	60.07	20	CTACGCTCTTGTGACGTTCG	59.66	20	293	144	436	GTTCAAAGGCATCAAGTGGG	60.5	20	TCACCTACGCTCTTGTGACG	60.05	20
GN7W91E01A15KI_rank=0115309_x=317.0_y=1824.5_length=366	1	p3	(CAA)5	15	61	75	1	CAATGTCAACAACAACAACGTC	59	22	TGTTGTCGTTTATTTGGCG	58.19	19	227	16	242
GN7W91E01A163F_rank=1135441_x=317.0_y=3801.0_length=503	1	p3	(CTC)6	18	48	65	1	TGACTCCTCTGGTTGAAACCTT	60.15	22	ATGGCATCTAATTTTGGGCA	60.29	20	171	5	175	TGACTCCTCTGGTTGAAACCTT	60.15	22	CAGGAGAAACTTCCATCGCT	59.43	20	243	5	247	TGACTCCTCTGGTTGAAACCTT	60.15	22	CTAATTTTGGGCAGTGCTGG	60.63	20	164	5	168	TGACTCCTCTGGTTGAAACCTT	60.15	22	AAACTTCCATCGCTAGACGG	59.34	20	237	5	241	TGACTCCTCTGGTTGAAACCTT	60.15	22	ACAGGAGAAACTTCCATCGC	59.29	20
GN7W91E01A1666_rank=0876335_x=317.0_y=3936.0_length=498	1	p3	(TTC)10	30	307	336	1	TTGTTCCCTAATCTGCGACC	60.07	20	AAGCCATCAAGGCTCTTCAA	59.96	20	169	267	435	ATCTGCGACCCATATTCAGG	59.92	20	AAGCCATCAAGGCTCTTCAA	59.96	20	159	277	435	CCTCAGCAGGAGGATACTGG	59.82	20	AAGCCATCAAGGCTCTTCAA	59.96	20	300	136	435	TTGTTCCCTAATCTGCGACC	60.07	20	GCTCAGAATGCACAATTCCA	59.81	20	149	267	415	ATCTGCGACCCATATTCAGG	59.92	20	GCTCAGAATGCACAATTCCA	59.81	20
GN7W91E01A16BE_rank=0318379_x=317.0_y=2792.5_length=399	1	p2	(CA)8	16	33	48	1	TCCAAAACATTTTCAAAAACACA	59.41	23	GGGGGTAGATTTGAAAGGGA	60.12	20	158	7	164	TCCAAAACATTTTCAAAAACACA	59.41	23	AGAGTCGCCACCGACTTTTA	59.88	20	241	7	247	TCCAAAACATTTTCAAAAACACA	59.41	23	GATATTTCTTGGGTTCGGGG	60.5	20	175	7	181	TCTTCCAAAACATTTTCAAAAACA	59.9	24	GGGGGTAGATTTGAAAGGGA	60.12	20	161	4	164	TCTTCCAAAACATTTTCAAAAACA	59.9	24	AGAGTCGCCACCGACTTTTA	59.88	20
GN7W91E01A16FO_rank=0078669_x=317.0_y=2946.0_length=201	1	p3	(AAC)6	18	111	128	1	TGTCAACAACAACAACGTCAAA	60.09	22	CTCAGTCAGCCCCGTCAG	60.57	18	125	35	159	TGTCAACAACAACAACGTCAA	58.64	21	CTCAGTCAGCCCCGTCAG	60.57	18	125	35	159	TGTCAACAACAACAACGTCA	57.01	20	CTCAGTCAGCCCCGTCAG	60.57	18	125	35	159	ATGTCAACAACAACAACGTCAA	59	22	CTCAGTCAGCCCCGTCAG	60.57	18	126	34	159	AATGTCAACAACAACAACGTCA	59	22	CTCAGTCAGCCCCGTCAG	60.57	18
GN7W91E01A16NI_rank=0828868_x=317.0_y=3228.5_length=110	1	c	(GTT)5tatttgac(GTT)7	44	40	83	1	GATCGCTCAGTCAGCCCC	61.96	18	CAACAACAAACAACACCGTACA	59.45	22	110	0	109	GATCGCTCAGTCAGCCCC	61.96	18	CAACAACAAACAACACCGTACAA	60.75	23	110	0	109	GATCGCTCAGTCAGCCCC	61.96	18	AACAACAAACAACACCGTACAA	58.04	22	109	0	108
GN7W91E01A16XZ_rank=0485171_x=317.0_y=3605.0_length=155	1	c	(AAC)6gtgaaataaacaataacaacaacaacgtcaaata(AAC)6gtcaaat(AAC)5	92	22	113	2	CCCCAACAACGTCCAATA	57.71	18	CGTTGTTGTTGTTGTTGTTTATTT	58.15	24	92	0	91
GN7W91E01A173Q_rank=0030639_x=318.0_y=1012.5_length=392	1	c	(CAA)6cgtcaaataaacaacaataacaataatgtcaaata(AAC)6gtcaaataaccaacaacaacaacgtcaaataaacaacaaa(AAC)6gtcaaata(AAC)6gtcaaata(AAC)7gt(CAA)5cgtcaaata(AAC)5gtcaacaacaacaacgtcaaataagcaacaacaaccacaacgtcaaata(AAC)7	295	24	318	3	CAACAACAACAACAACGTCAAA	59.57	22	CATTACGGCCGGTTGTTG	60.93	18	303	26	328	CAACAACAACAACAACGTCAAA	59.57	22	CCATTACGGCCGGTTGTT	61.69	18	304	26	329	ACAACAACAACAACAACGTCAAA	60.39	23	CATTACGGCCGGTTGTTG	60.93	18	304	25	328	CAACAACAACAACAACGTCAA	58.13	21	CCATTACGGCCGGTTGTT	61.69	18	304	26	329	ACAACAACAACAACAACGTCAA	59.05	22	CCATTACGGCCGGTTGTT	61.69	18
GN7W91E01A173Q_rank=0030639_x=318.0_y=1012.5_length=392	1	c	(CAA)6cgtcaaataaacaacaataacaataatgtcaaata(AAC)6gtcaaataaccaacaacaacaacgtcaaataaacaacaaa(AAC)6gtcaaata(AAC)6gtcaaata(AAC)7gt(CAA)5cgtcaaata(AAC)5gtcaacaacaacaacgtcaaataagcaacaacaaccacaacgtcaaata(AAC)7	295	24	318	8	CGTCAACAACAACAACAACG	58.65	20	TCACCTACGCTCTTGTGACG	60.05	20	149	206	354	ACGTCAACAACAACAACAACG	59.57	21	TCACCTACGCTCTTGTGACG	60.05	20	150	205	354	CGTCAACAACAACAACAACG	58.65	20	GCTCACCTACGCTCTTGTGA	59.19	20	151	206	356	ACGTCAACAACAACAACAACG	59.57	21	GCTCACCTACGCTCTTGTGA	59.19	20	152	205	356	CGTCAACAACAACAACAACG	58.65	20	GCTCACCTACGCTCTTGTGAC	60.07	21
GN7W91E01A173Q_rank=0030639_x=318.0_y=1012.5_length=392	1	c	(CAA)6cgtcaaataaacaacaataacaataatgtcaaata(AAC)6gtcaaataaccaacaacaacaacgtcaaataaacaacaaa(AAC)6gtcaaata(AAC)6gtcaaata(AAC)7gt(CAA)5cgtcaaata(AAC)5gtcaacaacaacaacgtcaaataagcaacaacaaccacaacgtcaaata(AAC)7	295	24	318	9	AAGCAACAACAACCACAACG	59.66	20	TCACCTACGCTCTTGTGACG	60.05	20	85	270	354	AAGCAACAACAACCACAACG	59.66	20	CTACGCTCTTGTGACGTTCG	59.66	20	81	270	350	GCAACAACAACCACAACGTC	60.06	20	GCTCACCTACGCTCTTGTGA	59.19	20	85	272	356	GCAACAACAACCACAACGTC	60.06	20	GCTCACCTACGCTCTTGTGAC	60.07	21	85	272	356	AAGCAACAACAACCACAACG	59.66	20	GCTCACCTACGCTCTTGTGA	59.19	20
GN7W91E01A17F4_rank=0885576_x=318.5_y=162.0_length=495	1	p1	(T)10	10	167	176	1	CCAACCTTTATACGCCCAGA	59.95	20	TGTATGGCACGAAAACGAAA	60.11	20	170	74	243	GGTACCATGGATTCAAACGG	60.05	20	TGTATGGCACGAAAACGAAA	60.11	20	147	97	243	AGGGCGATTCAAAGCCTAAT	60.06	20	TGTATGGCACGAAAACGAAA	60.11	20	241	3	243	CCAACCTTTATACGCCCAGA	59.95	20	ACATCCATGTATGGCACGAA	59.81	20	177	74	250	CCAACCTTTATACGCCCAGA	59.95	20	AACATCCATGTATGGCACGA	59.81	20
GN7W91E01A17K2_rank=0681434_x=318.0_y=340.0_length=424	1	p1	(A)10	10	191	200	1	AAAATGCAAATTGCTGGAGG	60.07	20	CCATGATTTTAGCTGCGGAT	60.06	20	277	32	308	AAAATGCAAATTGCTGGAGG	60.07	20	GAGGACAGGGAGAAGACGTG	59.83	20	227	32	258	TGAAAATGCAAATTGCTGGA	60.19	20	CCATGATTTTAGCTGCGGAT	60.06	20	279	30	308	AAAATGCAAATTGCTGGAGG	60.07	20	TCCCGTTCAAATAGCTACGC	60.23	20	193	32	224	ATCCTTATGCGCTGAGGTGT	59.72	20	CCATGATTTTAGCTGCGGAT	60.06	20
GN7W91E01A185V_rank=0709340_x=318.0_y=2385.0_length=443	1	c	(AAC)7gtcaaata(AAC)6gtcaataacaacaactacgtcaataacatcaactacgtcaaata(AAC)8	115	292	406	3	CATATTTTCAGTCCACCGGG	60.18	20	CGTTGTTGTTGTTGTTGTTGTT	58.56	22	235	172	406	TTTTCAGTCCACCGGGATAC	59.79	20	CGTTGTTGTTGTTGTTGTTGTT	58.56	22	231	176	406	CATATTTTCAGTCCACCGGG	60.18	20	ACGTTGTTGTTGTTGTTGTTGTT	59.41	23	236	172	407	CCGGGATACCCTTTCTTACC	59.66	20	CGTTGTTGTTGTTGTTGTTGTT	58.56	22	220	187	406	TTTTCAGTCCACCGGGATAC	59.79	20	ACGTTGTTGTTGTTGTTGTTGTT	59.41	23
GN7W91E01A19LM_rank=0154965_x=318.0_y=2952.0_length=443	1	c	(AAC)6gtcaaataaacaaaacaacaacaactttaaata(AAC)6gtcaaaata(AAC)5aatgtcaaata(AAC)7aataacaataataacattaacaacaacatcaaata(AAC)5gtcaacaacaacaacatcaaata(AAC)9	225	115	339	1	CGCCAAATAAACAACAAAACAA	59.91	22	AGGCGGCGTTTTATTTGAC	60.09	19	300	78	377	CAACGCCAAATAAACAACAAAA	59.91	22	AGGCGGCGTTTTATTTGAC	60.09	19	303	75	377	CGCCAAATAAACAACAAAACA	58.64	21	AGGCGGCGTTTTATTTGAC	60.09	19	300	78	377	CAACGCCAAATAAACAACAAA	58.64	21	AGGCGGCGTTTTATTTGAC	60.09	19	303	75	377	ACGCCAAATAAACAACAAAACA	59.45	22	AGGCGGCGTTTTATTTGAC	60.09	19
GN7W91E01A19LM_rank=0154965_x=318.0_y=2952.0_length=443	1	c	(AAC)6gtcaaataaacaaaacaacaacaactttaaata(AAC)6gtcaaaata(AAC)5aatgtcaaata(AAC)7aataacaataataacattaacaacaacatcaaata(AAC)5gtcaacaacaacaacatcaaata(AAC)9	225	115	339	2	CGCCAAATAAACAACAAAACAA	59.91	22	AGGCGGCGTTTTATTTGAC	60.09	19	300	78	377	CAACGCCAAATAAACAACAAAA	59.91	22	AGGCGGCGTTTTATTTGAC	60.09	19	303	75	377	CGCCAAATAAACAACAAAACA	58.64	21	AGGCGGCGTTTTATTTGAC	60.09	19	300	78	377	CAACGCCAAATAAACAACAAA	58.64	21	AGGCGGCGTTTTATTTGAC	60.09	19	303	75	377	ACGCCAAATAAACAACAAAACA	59.45	22	AGGCGGCGTTTTATTTGAC	60.09	19
GN7W91E01A19LM_rank=0154965_x=318.0_y=2952.0_length=443	1	c	(AAC)6gtcaaataaacaaaacaacaacaactttaaata(AAC)6gtcaaaata(AAC)5aatgtcaaata(AAC)7aataacaataataacattaacaacaacatcaaata(AAC)5gtcaacaacaacaacatcaaata(AAC)9	225	115	339	5	CGCCAAATAAACAACAAAACAA	59.91	22	AGGCGGCGTTTTATTTGAC	60.09	19	300	78	377	CAACGCCAAATAAACAACAAAA	59.91	22	AGGCGGCGTTTTATTTGAC	60.09	19	303	75	377	CGCCAAATAAACAACAAAACA	58.64	21	AGGCGGCGTTTTATTTGAC	60.09	19	300	78	377	CAACGCCAAATAAACAACAAA	58.64	21	AGGCGGCGTTTTATTTGAC	60.09	19	303	75	377	ACGCCAAATAAACAACAAAACA	59.45	22	AGGCGGCGTTTTATTTGAC	60.09	19
GN7W91E01A19XK_rank=1039356_x=318.0_y=3382.5_length=311	1	p2	(GT)11	22	129	150	1	TTCGGAGTGGATGAGGATCT	59.61	20	TGCATTCAATTTTGTTGCTCA	60.24	21	122	104	225	GAGATTCGGAGTGGATGAGG	59.61	20	TGCATTCAATTTTGTTGCTCA	60.24	21	126	100	225	TTGGCAATGAGATTCGGAGT	60.6	20	TGCATTCAATTTTGTTGCTCA	60.24	21	134	92	225	GTTGGCAATGAGATTCGGAG	60.6	20	TGCATTCAATTTTGTTGCTCA	60.24	21	135	91	225	CGCATTTGTCTTCAACTTGG	59.32	20	TGCATTCAATTTTGTTGCTCA	60.24	21
GN7W91E01A1AN5_rank=0170069_x=307.0_y=2739.5_length=536	1	c	(CA)15t(AC)20	71	286	356	1	TTCTTTCACGCACACACTCT	57	20	AAACGGTTAAGGGGGTAAGG	59.24	20	234	263	496	TTCTTTCACGCACACACTCT	57	20	ACGGTTAAGGGGGTAAGGGT	60.81	20	232	263	494	TTCTTTCACGCACACACTCT	57	20	CGGTTAAGGGGGTAAGGGT	60.05	19	231	263	493	TTCTTTCACGCACACACTCT	57	20	ACGGTTAAGGGGGTAAGGG	60.05	19	232	263	494	TTCTTTCACGCACACACTCT	57	20	GGGTAAACGGTTAAGGGGGT	61.15	20
GN7W91E01A1AQ9_rank=0726060_x=307.0_y=2851.5_length=521	1	p1	(T)10	10	235	244	1	CACCAGGTAGCTCGAGGAAG	60.01	20	TGCATGATAATGGGATGTGC	60.32	20	252	135	386	TCGGGAAAAGTACCATGAGC	60.07	20	TGCATGATAATGGGATGTGC	60.32	20	294	93	386	ACATCGGCACAAAGAGGAAG	60.25	20	TGCATGATAATGGGATGTGC	60.32	20	214	173	386	AAGCGTCCATGGGACTTTTA	59.57	20	TGCATGATAATGGGATGTGC	60.32	20	197	190	386	CCAGGTAGCTCGAGGAAGAA	59.57	20	TGCATGATAATGGGATGTGC	60.32	20
GN7W91E01A1AUP_rank=0621523_x=307.0_y=2975.0_length=456	1	p2	(GT)9	18	200	217	1	CTTCCTCGCCTTTGTCTTTG	59.99	20	GGCACTTTGGTCCATTTGTC	60.36	20	274	95	368	CTTCCTCGCCTTTGTCTTTG	59.99	20	GCACTTTGGTCCATTTGTCA	59.55	20	273	95	367	CAATCTTCCTCGCCTTTGTC	59.81	20	GGCACTTTGGTCCATTTGTC	60.36	20	278	91	368	TCACAATCTTCCTCGCCTTT	59.81	20	GGCACTTTGGTCCATTTGTC	60.36	20	281	88	368	TTCACAATCTTCCTCGCCTT	59.81	20	GGCACTTTGGTCCATTTGTC	60.36	20
GN7W91E01A1AVU_rank=0749772_x=307.0_y=3016.0_length=233	1	c	(AAC)5gtcaaataaacaacaaccacgacaactaaaacaacatcaaataaacaacaataacaacaacaaa(AAC)7	100	5	104	3	CGTCAAATAAACAACAACCACG	60.31	22	TCACCTACGCTCTTGTGACG	60.05	20	177	18	194	CGTCAAATAAACAACAACCACG	60.31	22	TGCTCACCTACGCTCTTGTG	60.2	20	180	18	197	CGTCAAATAAACAACAACCACG	60.31	22	CTACGCTCTTGTGACGTTCG	59.66	20	173	18	190	CAACCACGACAACTAAAACAACA	59.98	23	TCACCTACGCTCTTGTGACG	60.05	20	163	32	194	CAACAACCACGACAACTAAAACA	59.98	23	TCACCTACGCTCTTGTGACG	60.05	20
GN7W91E01A1AY8_rank=0283123_x=307.5_y=3138.0_length=294	1	c	(AAC)6gtcaaata(AAC)7gtcaaataaat(AAC)5gt(CAA)5cgtcaaata(AAC)7gt(CAA)5tgtcaaata(AAC)6	164	38	201	1	CAACGTCAACCACAACAACA	59.03	20	TCACCTACGCTCTTGTGACG	60.05	20	251	7	257	CAACAACGTCAACCACAACA	59.03	20	TCACCTACGCTCTTGTGACG	60.05	20	254	4	257	ACAACGTCAACCACAACAACA	59.95	21	TCACCTACGCTCTTGTGACG	60.05	20	252	6	257	ACAACAACGTCAACCACAACA	59.95	21	TCACCTACGCTCTTGTGACG	60.05	20	255	3	257	CGTCAACCACAACAACAACG	61.06	20	TCACCTACGCTCTTGTGACG	60.05	20
GN7W91E01A1BAB_rank=0942687_x=307.5_y=3537.0_length=469	1	p2	(TG)10	20	218	237	1	TCACGTGAGATGCACGAAAT	60.27	20	TAGAAACACGCACACACACG	59.37	20	251	20	270	TGTGAATCACCCACCACATT	59.66	20	TAGAAACACGCACACACACG	59.37	20	153	118	270	AGTCACGTGAGATGCACGAA	60.47	20	TAGAAACACGCACACACACG	59.37	20	253	18	270	TGTGAATCACCCACCACATT	59.66	20	CGAAAAGTTAAGCCTCCACC	58.83	20	241	118	358	GTCACGTGAGATGCACGAAA	60.88	20	TAGAAACACGCACACACACG	59.37	20
GN7W91E01A1BFW_rank=0156454_x=307.0_y=3738.0_length=330	1	p3	(AAG)8	24	120	143	1	TTGGCCAAAGGACAATAGGA	60.44	20	TTCCTGTCGCAACCTATTCC	60.07	20	132	62	193	CTTGGCCAAAGGACAATAGG	59.56	20	TCAAAGACCACAGGGCTAGG	60.25	20	207	61	267	TTGGCCAAAGGACAATAGGA	60.44	20	TCAAAGACCACAGGGCTAGG	60.25	20	206	62	267	TCTTGAACTTGGCCAAAGGA	60.74	20	TTCCTGTCGCAACCTATTCC	60.07	20	140	54	193	TGGCCAAAGGACAATAGGAT	59.39	20	TCAAAGACCACAGGGCTAGG	60.25	20
GN7W91E01A1BMH_rank=0582092_x=307.0_y=3975.5_length=361	1	c	(GTT)5gtattttgtattgttgttattgttgttgcttatttgacgttgttgttattgttgttgtttatttgac(GTT)5attcatttgacgttgttgttttgtgttgtatctttgacgttgttaatgttggtagacattagttgttgttgtttttgttgtttatttgtc(GTT)6	205	47	251	3	TTATTGTTGTTGCTTATTTGACG	57.09	23	CTAATGTCTACCAACATTAACAACG	57.06	25	128	77	204	TTATTGTTGTTGCTTATTTGACG	57.09	23	AACTAATGTCTACCAACATTAACAACG	59	27	130	77	206	GTTATTGTTGTTGCTTATTTGACG	57.91	24	CTAATGTCTACCAACATTAACAACG	57.06	25	129	76	204	TTATTGTTGTTGCTTATTTGACG	57.09	23	ACTAATGTCTACCAACATTAACAACG	57.84	26	129	77	205	GTTATTGTTGTTGCTTATTTGACG	57.91	24	AACTAATGTCTACCAACATTAACAACG	59	27
GN7W91E01A1BMH_rank=0582092_x=307.0_y=3975.5_length=361	1	c	(GTT)5gtattttgtattgttgttattgttgttgcttatttgacgttgttgttattgttgttgtttatttgac(GTT)5attcatttgacgttgttgttttgtgttgtatctttgacgttgttaatgttggtagacattagttgttgttgtttttgttgtttatttgtc(GTT)6	205	47	251	4	TGACGTTGTTAATGTTGGTAGACA	59.49	24	CAACAAACGTCAAATAAACAACAA	59.04	24	122	177	298	TGACGTTGTTAATGTTGGTAGACA	59.49	24	CAACAACAAACGTCAAATAAACAA	59.04	24	125	177	301	TGACGTTGTTAATGTTGGTAGACA	59.49	24	ACAACAAACGTCAAATAAACAACAA	59.78	25	123	177	299	TGACGTTGTTAATGTTGGTAGACA	59.49	24	AACAACAAACGTCAAATAAACAACA	59.78	25	124	177	300	TGACGTTGTTAATGTTGGTAGACA	59.49	24	CAACAACAAACGTCAAATAAACAAC	59.78	25
GN7W91E01A1CDL_rank=1104358_x=308.0_y=855.0_length=366	1	p2	(TG)11	22	177	198	1	TTCACAATCTTCCTCGCCTT	59.81	20	AACCATTGGACCTCTTTGTCA	59.44	21	229	63	291	TTTCACAATCTTCCTCGCCT	59.81	20	AACCATTGGACCTCTTTGTCA	59.44	21	230	62	291	TCACAATCTTCCTCGCCTTC	60.34	20	AACCATTGGACCTCTTTGTCA	59.44	21	228	64	291	ATCTTCCTCGCCTTCGTCTT	60.35	20	AACCATTGGACCTCTTTGTCA	59.44	21	223	69	291	AATCTTCCTCGCCTTCGTCT	60.35	20	AACCATTGGACCTCTTTGTCA	59.44	21
GN7W91E01A1CKB_rank=0303170_x=308.5_y=1097.0_length=397	1	p3	(CAA)8	24	240	263	1	GAGCGCCTCTCAAGCTTCTA	60	20	GGCCAATTCGAAACATCAAG	60.45	20	157	171	327	TCCGAAACAACAACCATTGA	59.94	20	CCAATTCGAAACATCAAGGC	60.45	20	109	217	325	TCCGAAACAACAACCATTGA	59.94	20	GGCCAATTCGAAACATCAAG	60.45	20	111	217	327	CGCCTCTCAAGCTTCTATCG	60.25	20	GCCAATTCGAAACATCAAGG	60.45	20	153	174	326	CGCCTCTCAAGCTTCTATCG	60.25	20	GGCCAATTCGAAACATCAAG	60.45	20
GN7W91E01A1DC8_rank=0164289_x=308.5_y=2138.0_length=281	1	c	(CAA)9tgtcaaataaacaacaacaacaatgtcaaata(AAC)5aatgtcaaata(AAC)5aatgtcaaata(AAC)6	129	69	197	1	CGTCAACAACAACAACACCG	61.06	20	TCACCTACGCTCTTGTGACG	60.05	20	223	21	243	CAACAACAACAACACCGTCA	59.03	20	GCTCACCTACGCTCTTGTGA	59.19	20	222	24	245	CAACAACAACAACACCGTCAA	60.49	21	CTACGCTCTTGTGACGTTCG	59.66	20	216	24	239	CGTCAACAACAACAACACCG	61.06	20	GCTCACCTACGCTCTTGTGA	59.19	20	225	21	245	CGTCAACAACAACAACACCG	61.06	20	GCTCACCTACGCTCTTGTGAC	60.07	21
GN7W91E01A1DC8_rank=0164289_x=308.5_y=2138.0_length=281	1	c	(CAA)9tgtcaaataaacaacaacaacaatgtcaaata(AAC)5aatgtcaaata(AAC)5aatgtcaaata(AAC)6	129	69	197	2	CGTCAACAACAACAACACCG	61.06	20	TCACCTACGCTCTTGTGACG	60.05	20	223	21	243	CGTCAACAACAACAACACCG	61.06	20	CCATTACGGCCGTTTATTTG	60.2	20	198	21	218	CAACAACAACAACACCGTCA	59.03	20	GCTCACCTACGCTCTTGTGA	59.19	20	222	24	245	CAACAACAACAACACCGTCAA	60.49	21	CTACGCTCTTGTGACGTTCG	59.66	20	216	24	239	CGTCAACAACAACAACACCG	61.06	20	GCTCACCTACGCTCTTGTGA	59.19	20
GN7W91E01A1DPV_rank=0475400_x=308.0_y=2593.0_length=374	1	p2	(GT)10	20	249	268	1	ACGATGTTTTCTTGGGTTCG	59.97	20	CATTGATCGCCTAAGACAAGG	59.72	21	210	115	324	ACGATGTTTTCTTGGGTTCG	59.97	20	CGAGTCATTACATTGATCGCC	60.48	21	220	115	334	TATTCGCACTTGTTCGGTTG	59.73	20	CATTGATCGCCTAAGACAAGG	59.72	21	297	28	324	TGTTATTCGCACTTGTTCGG	59.73	20	CATTGATCGCCTAAGACAAGG	59.72	21	300	25	324	CAAGAGTCGCCACCAACTTT	60.29	20	CATTGATCGCCTAAGACAAGG	59.72	21
GN7W91E01A1DS4_rank=0739449_x=308.0_y=2710.5_length=482	1	p3	(CTT)10	30	222	251	1	CTCCAAACCTTCTGCCCATA	60.07	20	CAGGCATAGAATGCCCAGTT	60.1	20	148	187	334	CTCCAAACCTTCTGCCCATA	60.07	20	GCGGCCACTACTACAGGTTC	59.76	20	227	187	413	TCCCCTTCTTTGGATGAAGA	59.6	20	TGGCTAAGGGGAAAGAGGAT	60.03	20	157	138	294	TCTCCCCTTCTTTGGATGAA	59.6	20	TGGCTAAGGGGAAAGAGGAT	60.03	20	159	136	294	TTCTCCCCTTCTTTGGATGA	59.6	20	TGGCTAAGGGGAAAGAGGAT	60.03	20
GN7W91E01A1EC7_rank=0528495_x=308.5_y=3433.0_length=485	1	p3	(AAG)5	15	165	179	1	GCAGGAAGATTTAAAGGCCC	60.04	20	GTCCTTCTCCCTTGTCTCCC	60.05	20	169	127	295	GCAGGAAGATTTAAAGGCCC	60.04	20	GGTCCTTCTCCCTTGTCTCC	60.05	20	170	127	296	GCAGGAAGATTTAAAGGCCC	60.04	20	GGGTCCTTCTCCCTTGTCTC	60.05	20	171	127	297	GGGCAGGAAGATTTAAAGGC	60.04	20	GTCCTTCTCCCTTGTCTCCC	60.05	20	171	125	295	GGGCAGGAAGATTTAAAGGC	60.04	20	GGTCCTTCTCCCTTGTCTCC	60.05	20
GN7W91E01A1EEB_rank=1076144_x=308.5_y=3473.0_length=281	1	c	(TTG)5acgttgttattgttgtttatttgac(GTT)5tttggttatttgatgttgttttagttgttgttgtttatttgaca(TTG)5tttatctgacgttgttgttttgtttattgatgttnttgggggggttttta(GTT)6tatttgac(GTT)6	208	21	228	3	TTGTTATTGTTTATTTGACATTGTTG	57.34	26	CAACAACAACTAAAAACCCCC	58.39	21	194	0	193	TTGTTATTGTTTATTTGACATTGTTGT	58.09	27	CAACAACAACTAAAAACCCCC	58.39	21	194	0	193
GN7W91E01A1EEB_rank=1076144_x=308.5_y=3473.0_length=281	1	c	(TTG)5acgttgttattgttgtttatttgac(GTT)5tttggttatttgatgttgttttagttgttgttgtttatttgaca(TTG)5tttatctgacgttgttgttttgtttattgatgttnttgggggggttttta(GTT)6tatttgac(GTT)6	208	21	228	4	TTGTTATTGTTTATTTGACATTGTTG	57.34	26	CAACAACAACTAAAAACCCCC	58.39	21	194	0	193	TTGTTATTGTTTATTTGACATTGTTGT	58.09	27	CAACAACAACTAAAAACCCCC	58.39	21	194	0	193
GN7W91E01A1EK3_rank=0695526_x=308.0_y=3717.0_length=456	1	p3	(TTG)6	18	77	94	1	AGGCTTATGGCCAAAGTTGA	59.71	20	TCCAGGCCAACTTAATGAGC	60.21	20	124	38	161	AGGCTTATGGCCAAAGTTGA	59.71	20	AATGGAGCAGAACTCCCAAC	59.14	20	212	38	249	AGGCTTATGGCCAAAGTTGA	59.71	20	TTTTGTCAATCCAGGCCAAC	60.87	20	133	38	170	GGCTTATGGCCAAAGTTGAT	59.05	20	TCCAGGCCAACTTAATGAGC	60.21	20	123	39	161	AGGCTTATGGCCAAAGTTGAT	59.98	21	TCCAGGCCAACTTAATGAGC	60.21	20
GN7W91E01A1EPO_rank=0849793_x=308.5_y=3882.5_length=479	1	p3	(AGA)8	24	96	119	1	TCTTTAGGCACAAAATGCCC	60.07	20	TCTCCTCCCTTGGATGAATG	60	20	195	9	203	ATGCCCAATTCCAAGAGATG	59.89	20	TCTCCTCCCTTGGATGAATG	60	20	181	23	203	TCTTTAGGCACAAAATGCCC	60.07	20	TTCCTGTCGCAACCTATTCC	60.07	20	163	9	171	TCTTTAGGCACAAAATGCCC	60.07	20	TCGCAACCTATTCCCAAATC	59.9	20	157	9	165	ATGCCCAATTCCAAGAGATG	59.89	20	TTCCTGTCGCAACCTATTCC	60.07	20
GN7W91E01A1F06_rank=0503796_x=309.0_y=1496.0_length=499	1	p3	(AAC)8	24	175	198	1	AACCAACATCAATGGCATCA	59.78	20	TCTTTTCCTTTTTCCTCTTCCA	59.35	22	140	124	263	CCAACATCAATGGCATCATC	59.74	20	TCTTTTCCTTTTTCCTCTTCCA	59.35	22	138	126	263	TCAACAACAATAGCATCGACAA	59.23	22	GACGTTCGGTCTATTACGGC	59.6	20	302	144	445	AACCAACATCAATGGCATCA	59.78	20	TTCTTGAAAATCCTTTGTTCCAA	59.97	23	108	124	231	AACCAACATCAATGGCATCA	59.78	20	TTTCTTGAAAATCCTTTGTTCCA	59.97	23
GN7W91E01A1F7E_rank=0213923_x=309.0_y=1720.0_length=200	1	c	(AAC)5ctcgt(CAA)5tgtcaaata(AAC)5gtcaaata(AAC)5aatgtacaaacaacaacaacaatcgtaca(AAC)6	129	45	173	5	GATCGCTCAGTCAGCCCC	61.96	18	CGTTGTTGTTGTTGTTGTTTG	57.65	21	174	0	173	GATCGCTCAGTCAGCCCC	61.96	18	CGTTGTTGTTGTTGTTGTTTGT	58.56	22	174	0	173	GATCGCTCAGTCAGCCCC	61.96	18	ACGTTGTTGTTGTTGTTGTTTG	58.56	22	175	0	174	GATCGCTCAGTCAGCCCC	61.96	18	ACGTTGTTGTTGTTGTTGTTTGT	59.41	23	175	0	174	GCGGCCCCAAATAAACAAC	62.46	19	TTGTTGTTGTTGTTTGTACGATTG	59.87	24
GN7W91E01A1F8G_rank=0118018_x=309.0_y=1758.5_length=407	1	c	(AAC)6aaaacaacaaaaacaacaacaagaataataactag(AAC)9	80	143	222	1	GAGCCTTCAAATACCAGGGA	59.13	20	AGGCGGCCACAAGAAAAATA	61.82	20	269	73	341	GAGCCTTCAAATACCAGGGA	59.13	20	GGCGGCCACAAGAAAAATA	60.96	19	268	73	340	AGAGCCTTCAAATACCAGGGA	60.08	21	AGGCGGCCACAAGAAAAATA	61.82	20	270	72	341	AGAGCCTTCAAATACCAGGGA	60.08	21	GGCGGCCACAAGAAAAATA	60.96	19	269	72	340	TGCTCTGAATATTGACGCTGA	59.58	21	AGGCGGCCACAAGAAAAATA	61.82	20
GN7W91E01A1F8G_rank=0118018_x=309.0_y=1758.5_length=407	1	c	(AAC)6aaaacaacaaaaacaacaacaagaataataactag(AAC)9	80	143	222	2	GAGCCTTCAAATACCAGGGA	59.13	20	AGGCGGCCACAAGAAAAATA	61.82	20	269	73	341	GAGCCTTCAAATACCAGGGA	59.13	20	GGCGGCCACAAGAAAAATA	60.96	19	268	73	340	AGAGCCTTCAAATACCAGGGA	60.08	21	AGGCGGCCACAAGAAAAATA	61.82	20	270	72	341	AGAGCCTTCAAATACCAGGGA	60.08	21	GGCGGCCACAAGAAAAATA	60.96	19	269	72	340	TGCTCTGAATATTGACGCTGA	59.58	21	AGGCGGCCACAAGAAAAATA	61.82	20
GN7W91E01A1F8G_rank=0118018_x=309.0_y=1758.5_length=407	1	c	(AAC)6aaaacaacaaaaacaacaacaagaataataactag(AAC)9	80	143	222	3	GAGCCTTCAAATACCAGGGA	59.13	20	AGGCGGCCACAAGAAAAATA	61.82	20	269	73	341	GAGCCTTCAAATACCAGGGA	59.13	20	GGCGGCCACAAGAAAAATA	60.96	19	268	73	340	AGAGCCTTCAAATACCAGGGA	60.08	21	AGGCGGCCACAAGAAAAATA	61.82	20	270	72	341	AGAGCCTTCAAATACCAGGGA	60.08	21	GGCGGCCACAAGAAAAATA	60.96	19	269	72	340	TGCTCTGAATATTGACGCTGA	59.58	21	AGGCGGCCACAAGAAAAATA	61.82	20
GN7W91E01A1FGE_rank=0434031_x=309.5_y=748.5_length=237	1	p3	(AAC)5	15	152	166	1	ACAACGACAACAGTCAGGCA	60.36	20	CGAACGTTGTTAGTTGTTGGTT	59.11	22	99	103	201	CACAACGACAACAGTCAGGC	60.36	20	CGAACGTTGTTAGTTGTTGGTT	59.11	22	100	102	201	AACGACAACAGTCAGGCAAA	59.34	20	CGAACGTTGTTAGTTGTTGGTT	59.11	22	97	105	201	ACAACGACAACAGTCAGGCA	60.36	20	CGAACGTTGTTAGTTGTTGGT	57.74	21	99	103	201	CACAACGACAACAGTCAGGC	60.36	20	CGAACGTTGTTAGTTGTTGGT	57.74	21
GN7W91E01A1FHG_rank=0457700_x=309.0_y=786.0_length=419	1	c	(AAC)5aa(AAC)5gtcaaataacaacaacaatgtcaaaaaaacaacaacgacaacaacgtcaaata(AAC)5acacacgtcaaata(AAC)5gtcaaataataacaacaacaatgtcaaat(AAC)6gacaat(AAC)6gtgaaataaacaacaattacaacaataacgtcaacaacgtcaacaacattaacaacgtcaaataaataacaacaacaacaatgt(CAA)5tagtcaaata(AAC)6	327	21	347	5	CAACAACGACAACAACGTCA	59.19	20	TGTGACGTTCGGCCATTAC	60.53	19	289	81	369	AACAACAACAACAACACACACG	59.48	22	TCACCTACGCTCTTGTGACG	60.05	20	278	105	382	ACAACAACGACAACAACGTCA	60.1	21	TGTGACGTTCGGCCATTAC	60.53	19	290	80	369	CAACAACGACAACAACGTCA	59.19	20	TTGTGACGTTCGGCCATTAC	61.87	20	290	81	370	AACAACAACAACAACACACACG	59.48	22	CTACGCTCTTGTGACGTTCG	59.66	20
GN7W91E01A1FHG_rank=0457700_x=309.0_y=786.0_length=419	1	c	(AAC)5aa(AAC)5gtcaaataacaacaacaatgtcaaaaaaacaacaacgacaacaacgtcaaata(AAC)5acacacgtcaaata(AAC)5gtcaaataataacaacaacaatgtcaaat(AAC)6gacaat(AAC)6gtgaaataaacaacaattacaacaataacgtcaacaacgtcaacaacattaacaacgtcaaataaataacaacaacaacaatgt(CAA)5tagtcaaata(AAC)6	327	21	347	7	CAACAACGACAACAACGTCA	59.19	20	TGTGACGTTCGGCCATTAC	60.53	19	289	81	369	AACAACAACAACAACACACACG	59.48	22	TCACCTACGCTCTTGTGACG	60.05	20	278	105	382	ACAACAACGACAACAACGTCA	60.1	21	TGTGACGTTCGGCCATTAC	60.53	19	290	80	369	CAACAACGACAACAACGTCA	59.19	20	TTGTGACGTTCGGCCATTAC	61.87	20	290	81	370	AACAACAACAACAACACACACG	59.48	22	CTACGCTCTTGTGACGTTCG	59.66	20
GN7W91E01A1FJ7_rank=0655077_x=309.0_y=885.0_length=334	1	c	(CAA)6cgtcaaataaacgacaacaacaacaat(AAC)5aaaaacgtcaaataaaaaacaacaacaacgtcaaata(AAC)5gtcaaataaacaacaacaactaaaacaacatgaaata(AAC)6gtcaaataaacaacaacaactaaaacaacatcaaataaat(AAC)5atcaaat(AAC)7	250	1	250	3	CAACAACAACAACAACGTCAAA	59.57	22	CTCAGTCAGCCCCGTCAG	60.57	18	288	3	290	CAACAACAACAACAACGTCAA	58.13	21	CTCAGTCAGCCCCGTCAG	60.57	18	288	3	290	ACAACAACAACAACAACGTCAA	59.05	22	CTCAGTCAGCCCCGTCAG	60.57	18	289	2	290	AACAACAACAACAACAACGTCA	59.05	22	CTCAGTCAGCCCCGTCAG	60.57	18	290	1	290	CAACAACAACAACAACAACGTC	59.05	22	CTCAGTCAGCCCCGTCAG	60.57	18
GN7W91E01A1FJ7_rank=0655077_x=309.0_y=885.0_length=334	1	c	(CAA)6cgtcaaataaacgacaacaacaacaat(AAC)5aaaaacgtcaaataaaaaacaacaacaacgtcaaata(AAC)5gtcaaataaacaacaacaactaaaacaacatgaaata(AAC)6gtcaaataaacaacaacaactaaaacaacatcaaataaat(AAC)5atcaaat(AAC)7	250	1	250	4	CAACAACAACAACAACGTCAAA	59.57	22	CTCAGTCAGCCCCGTCAG	60.57	18	288	3	290	CAACAACAACAACAACGTCAA	58.13	21	CTCAGTCAGCCCCGTCAG	60.57	18	288	3	290	ACAACAACAACAACAACGTCAA	59.05	22	CTCAGTCAGCCCCGTCAG	60.57	18	289	2	290	AACAACAACAACAACAACGTCA	59.05	22	CTCAGTCAGCCCCGTCAG	60.57	18	290	1	290	CAACAACAACAACAACAACGTC	59.05	22	CTCAGTCAGCCCCGTCAG	60.57	18
GN7W91E01A1FJ7_rank=0655077_x=309.0_y=885.0_length=334	1	c	(CAA)6cgtcaaataaacgacaacaacaacaat(AAC)5aaaaacgtcaaataaaaaacaacaacaacgtcaaata(AAC)5gtcaaataaacaacaacaactaaaacaacatgaaata(AAC)6gtcaaataaacaacaacaactaaaacaacatcaaataaat(AAC)5atcaaat(AAC)7	250	1	250	5	CAACAACAACAACAACGTCAAA	59.57	22	CTCAGTCAGCCCCGTCAG	60.57	18	288	3	290	CAACAACAACAACAACGTCAA	58.13	21	CTCAGTCAGCCCCGTCAG	60.57	18	288	3	290	ACAACAACAACAACAACGTCAA	59.05	22	CTCAGTCAGCCCCGTCAG	60.57	18	289	2	290	AACAACAACAACAACAACGTCA	59.05	22	CTCAGTCAGCCCCGTCAG	60.57	18	290	1	290	CAACAACAACAACAACAACGTC	59.05	22	CTCAGTCAGCCCCGTCAG	60.57	18
GN7W91E01A1FT6_rank=0248941_x=309.5_y=1244.0_length=348	2	p3	(AAC)5	15	165	179	1	CACCAACAACAACAACGTCA	59.03	20	CTCAGTCAGCCCCGTCAG	60.57	18	265	40	304	ACACCAACAACAACAACGTCA	59.95	21	CTCAGTCAGCCCCGTCAG	60.57	18	266	39	304	CACCAACAACAACAACGTCAA	60.49	21	GGCGGCCTTTTGTTGTTTTA	62.17	20	242	40	281	CACCAACAACAACAACGTCAA	60.49	21	GCGGCCTTTTGTTGTTTTA	58.81	19	241	40	280	CACCAACAACAACAACGTCAA	60.49	21	CTCAGTCAGCCCCGTCAG	60.57	18
GN7W91E01A1FUA_rank=0222798_x=309.5_y=1248.0_length=285	1	c	(AAC)6gtcaacta(AAC)5aatagtcaaata(AAC)5gtgaaata(AAC)5gt(CAA)5cgt(CAA)5cgtcaaata(AAC)10	165	56	220	1	CAACGTCAACAACAACGTCAA	60.64	21	TGCTCACCTACGCTCTTGTG	60.2	20	254	31	284	AACGTCAACAACAACGTCAAA	59.13	21	TGCTCACCTACGCTCTTGTG	60.2	20	253	32	284	CAACGTCAACAACAACGTCA	59.19	20	GGCCATTACGGCCTTAGAC	59.54	19	228	31	258	CAACGTCCAATAAACAACAACG	60.31	22	TCACCTACGCTCTTGTGACG	60.05	20	268	14	281	ACAACGTCAACAACAACGTCA	60.1	21	GGCCATTACGGCCTTAGAC	59.54	19
GN7W91E01A1G41_rank=0073360_x=309.0_y=2931.0_length=436	1	c	(AAC)5atcaacaataacaaaaacgtcaaata(AAC)5gtcaataccaacaactacatcaaataaacaaaacaacaacgtcaaata(AAC)5aaaaatgtcaacaacaacaacgtcaaataaaaaacaacaacaacgtaaaataaacaacaataactaaaacaacatcaaata(AAC)5gtcaaataaacaacaagaactaaaacaacatcaaata(AAC)10	282	32	313	4	CATCAAATAAACAAAACAACAACG	58.57	24	TCACCTACGCTCTTGTGACG	60.05	20	295	104	398	ACATCAAATAAACAAAACAACAACG	59.32	25	TCACCTACGCTCTTGTGACG	60.05	20	296	103	398	CAAATAAACAAAACAACAACGTCA	59.04	24	GCTCACCTACGCTCTTGTGA	59.19	20	294	107	400	CATCAAATAAACAAAACAACAACG	58.57	24	CTACGCTCTTGTGACGTTCG	59.66	20	291	104	394	CAAATAAACAAAACAACAACGTCAA	60.21	25	GCTCACCTACGCTCTTGTGA	59.19	20
GN7W91E01A1G41_rank=0073360_x=309.0_y=2931.0_length=436	1	c	(AAC)5atcaacaataacaaaaacgtcaaata(AAC)5gtcaataccaacaactacatcaaataaacaaaacaacaacgtcaaata(AAC)5aaaaatgtcaacaacaacaacgtcaaataaaaaacaacaacaacgtaaaataaacaacaataactaaaacaacatcaaata(AAC)5gtcaaataaacaacaagaactaaaacaacatcaaata(AAC)10	282	32	313	5	TGTCAACAACAACAACGTCAAA	60.09	22	GCTCACCTACGCTCTTGTGA	59.19	20	246	155	400	TGTCAACAACAACAACGTCAA	58.64	21	GCTCACCTACGCTCTTGTGA	59.19	20	246	155	400	CAAAAATGTCAACAACAACAACG	60.34	23	TCACCTACGCTCTTGTGACG	60.05	20	250	149	398	TGTCAACAACAACAACGTCAA	58.64	21	GCTCACCTACGCTCTTGTGAC	60.07	21	246	155	400	TGTCAACAACAACAACGTCAAA	60.09	22	TGTGACGTTCGGCCATTAC	60.53	19
GN7W91E01A1G41_rank=0073360_x=309.0_y=2931.0_length=436	1	c	(AAC)5atcaacaataacaaaaacgtcaaata(AAC)5gtcaataccaacaactacatcaaataaacaaaacaacaacgtcaaata(AAC)5aaaaatgtcaacaacaacaacgtcaaataaaaaacaacaacaacgtaaaataaacaacaataactaaaacaacatcaaata(AAC)5gtcaaataaacaacaagaactaaaacaacatcaaata(AAC)10	282	32	313	6	TGTCAACAACAACAACGTCAAA	60.09	22	GCTCACCTACGCTCTTGTGA	59.19	20	246	155	400	TGTCAACAACAACAACGTCAA	58.64	21	GCTCACCTACGCTCTTGTGA	59.19	20	246	155	400	CAAAAATGTCAACAACAACAACG	60.34	23	TCACCTACGCTCTTGTGACG	60.05	20	250	149	398	TGTCAACAACAACAACGTCAA	58.64	21	GCTCACCTACGCTCTTGTGAC	60.07	21	246	155	400	TGTCAACAACAACAACGTCAAA	60.09	22	TGTGACGTTCGGCCATTAC	60.53	19
GN7W91E01A1GCT_rank=0475660_x=309.0_y=1915.5_length=437	1	c	(AAC)5gtcaaataaacaacaacatcaacaacgtcaaatgaat(AAC)5gtcaaataaacaacaacaataacaacaacgtcaattaagcaacaacaataacaacaataacaaat(ACA)5acgtcaaata(AAC)6	175	19	193	3	AACATCAACAACGTCAAATGAAT	58.42	23	TGTTGTTATTGTTGTTGCTTAATTG	58.3	25	94	47	140
GN7W91E01A1GCT_rank=0475660_x=309.0_y=1915.5_length=437	2	p3	(ACA)8	24	313	336	1	CGTCAAACAAACAACAACCAA	59.52	21	GCCATTTACGGTCCATTGTT	59.69	20	176	219	394	TCAAATAAGCAACAGCAACGA	59.5	21	GCCATTTACGGTCCATTGTT	59.69	20	119	276	394	AGCAACAGCAACGAACAACA	60.49	20	GTTTCGGCCATTTACGGTC	60.32	19	118	283	400	GCAACAGCAACGAACAACAA	60.89	20	GTTTCGGCCATTTACGGTC	60.32	19	117	284	400	CGTCAAACAAACAACAACCA	58.06	20	GCCATTTACGGTCCATTGTT	59.69	20
GN7W91E01A1GUY_rank=0342319_x=309.0_y=2568.0_length=480	1	p2	(AC)9	18	341	358	1	CCATTGGACCTTTTGCATTC	60.31	20	GCAATAGTAGAGCGTTGGCA	59.09	20	154	254	407	CCATTGGACCTTTTGCATTC	60.31	20	GTAGAGCGTTGGCAATGAGA	59.03	20	148	254	401	CCATTGGACCTTTTGCATTC	60.31	20	AGTAGAGCGTTGGCAATGAGA	60.03	21	149	254	402	CCATTGGACCTTTTGCATTC	60.31	20	AGCAATAGTAGAGCGTTGGCA	60.05	21	155	254	408	CGGGGATCTATGGTCCATTT	60.9	20	GGCCATACGGCAATTCATAA	60.67	20
GN7W91E01A1GX7_rank=0232170_x=309.0_y=2685.0_length=400	1	c	(AAC)6atcaacaacaacaaaatacgtcaaataaaca(AAC)7atacgtcaaccacaacgaactacgtcaaata(AAC)5gtcaaataaacaacaacaacgtcaaataaacaataacaacgt(CAA)6cgtcaaataaacaacgtcaaata(AAC)6	217	118	334	1	TGTCAACAACGACAACGTCA	59.75	20	GTGACGTTCGGCCATTAGG	61.45	19	287	72	358	TGTCAACAACGACAACGTCA	59.75	20	TGACGTTCGGCCATTAGG	60.62	18	286	72	357	ATGTCAACAACGACAACGTCA	60.06	21	GTGACGTTCGGCCATTAGG	61.45	19	288	71	358	GTCAACAACGACAACGTCAA	58.14	20	TGTGACGTTCGGCCATTAG	60.67	19	287	73	359	ATGTCAACAACGACAACGTCA	60.06	21	TGACGTTCGGCCATTAGG	60.62	18
GN7W91E01A1GX7_rank=0232170_x=309.0_y=2685.0_length=400	1	c	(AAC)6atcaacaacaacaaaatacgtcaaataaaca(AAC)7atacgtcaaccacaacgaactacgtcaaata(AAC)5gtcaaataaacaacaacaacgtcaaataaacaataacaacgt(CAA)6cgtcaaataaacaacgtcaaata(AAC)6	217	118	334	2	TGTCAACAACGACAACGTCA	59.75	20	GTGACGTTCGGCCATTAGG	61.45	19	287	72	358	TGTCAACAACGACAACGTCA	59.75	20	TGACGTTCGGCCATTAGG	60.62	18	286	72	357	ATGTCAACAACGACAACGTCA	60.06	21	GTGACGTTCGGCCATTAGG	61.45	19	288	71	358	GTCAACAACGACAACGTCAA	58.14	20	TGTGACGTTCGGCCATTAG	60.67	19	287	73	359	ATGTCAACAACGACAACGTCA	60.06	21	TGACGTTCGGCCATTAGG	60.62	18
GN7W91E01A1GX7_rank=0232170_x=309.0_y=2685.0_length=400	1	c	(AAC)6atcaacaacaacaaaatacgtcaaataaaca(AAC)7atacgtcaaccacaacgaactacgtcaaata(AAC)5gtcaaataaacaacaacaacgtcaaataaacaataacaacgt(CAA)6cgtcaaataaacaacgtcaaata(AAC)6	217	118	334	3	TGTCAACAACGACAACGTCA	59.75	20	GTGACGTTCGGCCATTAGG	61.45	19	287	72	358	TGTCAACAACGACAACGTCA	59.75	20	TGACGTTCGGCCATTAGG	60.62	18	286	72	357	ATGTCAACAACGACAACGTCA	60.06	21	GTGACGTTCGGCCATTAGG	61.45	19	288	71	358	GTCAACAACGACAACGTCAA	58.14	20	TGTGACGTTCGGCCATTAG	60.67	19	287	73	359	ATGTCAACAACGACAACGTCA	60.06	21	TGACGTTCGGCCATTAGG	60.62	18
GN7W91E01A1GX7_rank=0232170_x=309.0_y=2685.0_length=400	1	c	(AAC)6atcaacaacaacaaaatacgtcaaataaaca(AAC)7atacgtcaaccacaacgaactacgtcaaata(AAC)5gtcaaataaacaacaacaacgtcaaataaacaataacaacgt(CAA)6cgtcaaataaacaacgtcaaata(AAC)6	217	118	334	4	CATACGTCAACCACAACGAA	58.03	20	CCATTAGGCCTGACGTTGTT	59.99	20	162	186	347	ACATACGTCAACCACAACGAA	58.96	21	CCATTAGGCCTGACGTTGTT	59.99	20	163	185	347	CATACGTCAACCACAACGAACT	59.96	22	CCATTAGGCCTGACGTTGTT	59.99	20	162	186	347	TGTCAACAACGACAACGTCA	59.75	20	GTGACGTTCGGCCATTAGG	61.45	19	287	72	358	CAACATACGTCAACCACAACG	59.94	21	TGTGACGTTCGGCCATTAG	60.67	19
GN7W91E01A1H5X_rank=0388389_x=310.5_y=163.0_length=325	1	c	(AAC)5gtcaaataaacaat(AAC)6gtcaaataaataacaaaaacaacgtcaaata(AAC)6aaagtcaaataaacaacaacaataacaacaatgtcaaataagcaacaacaaat(ACA)6acgtcaaataacaaaaacaacgtcaaata(AAC)6	214	30	243	1	AACGTCAACAACATTAACAACG	57.68	22	TCACCTACGCTCTTGTGACG	60.05	20	289	0	288	AACGTCAACAACATTAACAACG	57.68	22	CTACGCTCTTGTGACGTTCG	59.66	20	285	0	284	CGTCAACAACATTAACAACGTCA	60.86	23	TGTGACGTTCGGCCATTAC	60.53	19	274	2	275	CGTCAACAACATTAACAACGTC	58.13	22	TGTGACGTTCGGCCATTAC	60.53	19	274	2	275	ACGTCAACAACATTAACAACGTC	58.99	23	TGTGACGTTCGGCCATTAC	60.53	19
GN7W91E01A1H5X_rank=0388389_x=310.5_y=163.0_length=325	1	c	(AAC)5gtcaaataaacaat(AAC)6gtcaaataaataacaaaaacaacgtcaaata(AAC)6aaagtcaaataaacaacaacaataacaacaatgtcaaataagcaacaacaaat(ACA)6acgtcaaataacaaaaacaacgtcaaata(AAC)6	214	30	243	3	AACGTCAACAACATTAACAACG	57.68	22	TCACCTACGCTCTTGTGACG	60.05	20	289	0	288	AACGTCAACAACATTAACAACG	57.68	22	CTACGCTCTTGTGACGTTCG	59.66	20	285	0	284	AACAACAACAACGTCAAATAAACAA	59.78	25	TCACCTACGCTCTTGTGACG	60.05	20	257	32	288	AACGTCAAATAAACAACAACAACAA	59.78	25	TCACCTACGCTCTTGTGACG	60.05	20	271	18	288	AACAACGTCAAATAAACAACAACAA	59.78	25	TCACCTACGCTCTTGTGACG	60.05	20
GN7W91E01A1H5X_rank=0388389_x=310.5_y=163.0_length=325	1	c	(AAC)5gtcaaataaacaat(AAC)6gtcaaataaataacaaaaacaacgtcaaata(AAC)6aaagtcaaataaacaacaacaataacaacaatgtcaaataagcaacaacaaat(ACA)6acgtcaaataacaaaaacaacgtcaaata(AAC)6	214	30	243	4	CAACAACAACAACAACGTCAAA	59.57	22	TGTGACGTTCGGCCATTAC	60.53	19	216	60	275	CAACAACAACAACAACGTCAAA	59.57	22	TTGTGACGTTCGGCCATTAC	61.87	20	217	60	276	AACGTCAACAACATTAACAACG	57.68	22	TCACCTACGCTCTTGTGACG	60.05	20	289	0	288	CAACAACAACAACAACGTCAA	58.13	21	TGTGACGTTCGGCCATTAC	60.53	19	216	60	275	CAACAACAACAACAACGTCAAA	59.57	22	CTTGTGACGTTCGGCCATTA	61.99	20
GN7W91E01A1H5X_rank=0388389_x=310.5_y=163.0_length=325	1	c	(AAC)5gtcaaataaacaat(AAC)6gtcaaataaataacaaaaacaacgtcaaata(AAC)6aaagtcaaataaacaacaacaataacaacaatgtcaaataagcaacaacaaat(ACA)6acgtcaaataacaaaaacaacgtcaaata(AAC)6	214	30	243	5	CAACAACAACAACAACGTCAAA	59.57	22	TGTGACGTTCGGCCATTAC	60.53	19	216	60	275	CAACAACAACAACAACAAAGTCAA	60.01	24	TCACCTACGCTCTTGTGACG	60.05	20	180	109	288	CAACAACAACAACAACGTCAAA	59.57	22	TTGTGACGTTCGGCCATTAC	61.87	20	217	60	276	CAACAACAACAACAACAAAGTCAA	60.01	24	CTACGCTCTTGTGACGTTCG	59.66	20	176	109	284	CAACAACAACAACAACAAAGTCA	58.69	23	TCACCTACGCTCTTGTGACG	60.05	20
GN7W91E01A1H5X_rank=0388389_x=310.5_y=163.0_length=325	1	c	(AAC)5gtcaaataaacaat(AAC)6gtcaaataaataacaaaaacaacgtcaaata(AAC)6aaagtcaaataaacaacaacaataacaacaatgtcaaataagcaacaacaaat(ACA)6acgtcaaataacaaaaacaacgtcaaata(AAC)6	214	30	243	6	CAACAACAACAACAACGTCAAA	59.57	22	TGTGACGTTCGGCCATTAC	60.53	19	94	182	275	CAACAACAACAACAACGTCAAA	59.57	22	TGTGACGTTCGGCCATTAC	60.53	19	216	60	275	ACAACAACAACAACAACAACG	57.07	21	TCACCTACGCTCTTGTGACG	60.05	20	111	178	288	CAACAACAACAACAACAAAGTCAA	60.01	24	TCACCTACGCTCTTGTGACG	60.05	20	180	109	288	GCAACAACAAATACAACAACAACA	59.88	24	TCACCTACGCTCTTGTGACG	60.05	20
GN7W91E01A1HAN_rank=1000735_x=309.0_y=3133.0_length=291	1	p2	(GT)10	20	158	177	1	CACCTGCCTTGATTTTCGAT	60.07	20	GGTTGCCTAAACAAAGGACG	59.61	20	90	126	215	ATCACCTGCCTTGATTTTCG	60.07	20	GGTTGCCTAAACAAAGGACG	59.61	20	92	124	215	CCTTTGAGATGTTTCGTGGG	60.49	20	GGTTGCCTAAACAAAGGACG	59.61	20	197	19	215	CCTGCCTTGATTTTCGATTG	60.58	20	GGTTGCCTAAACAAAGGACG	59.61	20	88	128	215	GCCTTGATTTTCGATTGCTT	59.3	20	GGTTGCCTAAACAAAGGACG	59.61	20
GN7W91E01A1HBA_rank=0161281_x=309.0_y=3156.0_length=381	1	c	(ACA)13aaaacaacaacaaaagaagtcttcaaactactttgagaaatgtaataaacactaggcagtaacacaaatattagagttgatttttaaatcataa(AG)6	145	95	239	1	AAGACCTCATCTGGTTTCATTTTT	59.44	24	TGCCAAGTACAGGTCAACCA	60.15	20	263	27	289	GACCTCATCTGGTTTCATTTTT	57.2	22	TGCCAAGTACAGGTCAACCA	60.15	20	261	29	289	AGACCTCATCTGGTTTCATTTTT	58.2	23	TGCCAAGTACAGGTCAACCA	60.15	20	262	28	289	AAGACCTCATCTGGTTTCATTTT	58.2	23	TGCCAAGTACAGGTCAACCA	60.15	20	263	27	289	AAGACCTCATCTGGTTTCATTTTT	59.44	24	CCATGCCAAGTACAGGTCAA	59.57	20
GN7W91E01A1HBA_rank=0161281_x=309.0_y=3156.0_length=381	1	c	(ACA)13aaaacaacaacaaaagaagtcttcaaactactttgagaaatgtaataaacactaggcagtaacacaaatattagagttgatttttaaatcataa(AG)6	145	95	239	2	AAGACCTCATCTGGTTTCATTTTT	59.44	24	TGCCAAGTACAGGTCAACCA	60.15	20	263	27	289	GACCTCATCTGGTTTCATTTTT	57.2	22	TGCCAAGTACAGGTCAACCA	60.15	20	261	29	289	AGACCTCATCTGGTTTCATTTTT	58.2	23	TGCCAAGTACAGGTCAACCA	60.15	20	262	28	289	AAGACCTCATCTGGTTTCATTTT	58.2	23	TGCCAAGTACAGGTCAACCA	60.15	20	263	27	289	AAGACCTCATCTGGTTTCATTTTT	59.44	24	CCATGCCAAGTACAGGTCAA	59.57	20
GN7W91E01A1HBA_rank=0161281_x=309.0_y=3156.0_length=381	1	c	(ACA)13aaaacaacaacaaaagaagtcttcaaactactttgagaaatgtaataaacactaggcagtaacacaaatattagagttgatttttaaatcataa(AG)6	145	95	239	3	CAACAACAACAACAACAACAACA	59.49	23	TGCCAAGTACAGGTCAACCA	60.15	20	180	110	289	CAACAACAACAACAACAACAACA	59.49	23	TGCCAAGTACAGGTCAACCA	60.15	20	183	107	289	CAACAACAACAACAACAACAACA	59.49	23	TGCCAAGTACAGGTCAACCA	60.15	20	186	104	289	CAACAACAACAACAACAACAACA	59.49	23	TGCCAAGTACAGGTCAACCA	60.15	20	189	101	289	CAACAACAACAACAACAACAACA	59.49	23	TGCCAAGTACAGGTCAACCA	60.15	20
GN7W91E01A1HE5_rank=0721252_x=309.0_y=3295.0_length=432	1	c	(AAC)6gccaaataaacaacaacaactatgtaaaataaacaacaacaacaatgtcaaataaacaacgacaacaatgtcaaata(AAC)5gtcaaataaacaacaacaactaaaacaacgtcaaata(AAC)7gtcaaataaacaacaacaccaacaacgta(AAC)7aatgtcaaacaaacaacaataacaacttcgt(CAA)5	264	14	277	3	AAACAACGACAACAATGTCAAA	58.11	22	ATTACGGCCTGTTTGATGCT	59.6	20	284	84	367	AAACAACGACAACAATGTCAAAT	58.46	23	ATTACGGCCTGTTTGATGCT	59.6	20	284	84	367	AAACAACGACAACAATGTCAAA	58.11	22	CCATTACGGCCTGTTTGATG	61.27	20	286	84	369	TAAACAACGACAACAATGTCAAA	58.19	23	ATTACGGCCTGTTTGATGCT	59.6	20	285	83	367	TGTCAAATAAACAACGACAACAA	58.19	23	ATTACGGCCTGTTTGATGCT	59.6	20
GN7W91E01A1HE5_rank=0721252_x=309.0_y=3295.0_length=432	1	c	(AAC)6gccaaataaacaacaacaactatgtaaaataaacaacaacaacaatgtcaaataaacaacgacaacaatgtcaaata(AAC)5gtcaaataaacaacaacaactaaaacaacgtcaaata(AAC)7gtcaaataaacaacaacaccaacaacgta(AAC)7aatgtcaaacaaacaacaataacaacttcgt(CAA)5	264	14	277	4	AAACAACGACAACAATGTCAAA	58.11	22	ATTACGGCCTGTTTGATGCT	59.6	20	284	84	367	AAACAACAACAACAACGTCAAA	58.16	22	GCTCACCTACGCTCTTGTGA	59.19	20	290	107	396	AAACAACGACAACAATGTCAAAT	58.46	23	ATTACGGCCTGTTTGATGCT	59.6	20	284	84	367	AAACAACGACAACAATGTCAAA	58.11	22	CCATTACGGCCTGTTTGATG	61.27	20	286	84	369	TAAACAACGACAACAATGTCAAA	58.19	23	ATTACGGCCTGTTTGATGCT	59.6	20
GN7W91E01A1HE5_rank=0721252_x=309.0_y=3295.0_length=432	1	c	(AAC)6gccaaataaacaacaacaactatgtaaaataaacaacaacaacaatgtcaaataaacaacgacaacaatgtcaaata(AAC)5gtcaaataaacaacaacaactaaaacaacgtcaaata(AAC)7gtcaaataaacaacaacaccaacaacgta(AAC)7aatgtcaaacaaacaacaataacaacttcgt(CAA)5	264	14	277	5	AAACAACAACAACAACAACAACG	59.89	23	TCACCTACGCTCTTGTGACG	60.05	20	236	159	394	CGTCAAATAAACAACAACACCAA	59.82	23	TCACCTACGCTCTTGTGACG	60.05	20	215	180	394	CAACAACAACAACAACGTCAAA	59.57	22	GCTCACCTACGCTCTTGTGA	59.19	20	232	165	396	AACAACAACAACAACAACGTCA	59.05	22	ATTACGGCCTGTTTGATGCT	59.6	20	205	163	367	CAACAACAACAACAACAACGTC	59.05	22	ATTACGGCCTGTTTGATGCT	59.6	20
GN7W91E01A1HE5_rank=0721252_x=309.0_y=3295.0_length=432	1	c	(AAC)6gccaaataaacaacaacaactatgtaaaataaacaacaacaacaatgtcaaataaacaacgacaacaatgtcaaata(AAC)5gtcaaataaacaacaacaactaaaacaacgtcaaata(AAC)7gtcaaataaacaacaacaccaacaacgta(AAC)7aatgtcaaacaaacaacaataacaacttcgt(CAA)5	264	14	277	6	AAACAACAACAACAACAACAACG	59.89	23	TCACCTACGCTCTTGTGACG	60.05	20	236	159	394	CGTCAAATAAACAACAACACCAA	59.82	23	TCACCTACGCTCTTGTGACG	60.05	20	215	180	394	CAACAACAACAACAACGTCAAA	59.57	22	GCTCACCTACGCTCTTGTGA	59.19	20	232	165	396	AACAACAACAACAACAACGTCA	59.05	22	ATTACGGCCTGTTTGATGCT	59.6	20	205	163	367	CAACAACAACAACAACAACGTC	59.05	22	ATTACGGCCTGTTTGATGCT	59.6	20
GN7W91E01A1HJH_rank=0492231_x=309.0_y=3451.0_length=312	1	c	(AAC)7gtcaaata(AAC)5gt(ACA)5acgtacaataaacaacaacaacaataacaacgttaaaataacaacaacaataacgtacaaataacaacaacaataacaacgtacaata(AAC)5	164	36	199	1	CGTCAAAAACATTTAACAACGTCT	59.53	24	TTGTTGTTAGTTTGTACGTTGTTGTC	59.5	26	266	7	272	CGTCAAAAACATTTAACAACGTCT	59.53	24	TGTTGTTAGTTTGTACGTTGTTGTC	58.28	25	265	7	271	CGTCAAAAACATTTAACAACGTCT	59.53	24	GTTGTTGTTAGTTTGTACGTTGTTGTC	60.2	27	267	7	273	ACGTCAAAAACATTTAACAACGTCT	60.24	25	TTGTTGTTAGTTTGTACGTTGTTGTC	59.5	26	267	6	272	ACGTCAAAAACATTTAACAACGTCT	60.24	25	TGTTGTTAGTTTGTACGTTGTTGTC	58.28	25
GN7W91E01A1HJH_rank=0492231_x=309.0_y=3451.0_length=312	1	c	(AAC)7gtcaaata(AAC)5gt(ACA)5acgtacaataaacaacaacaacaataacaacgttaaaataacaacaacaataacgtacaaataacaacaacaataacaacgtacaata(AAC)5	164	36	199	4	CGTCAAAAACATTTAACAACGTCT	59.53	24	TTGTTATTTGTACGTTGTTGTTCG	59.06	24	215	7	221	CGTCAAAAACATTTAACAACGTCT	59.53	24	CTTGTTATTTGTACGTTGTTGTTCG	59.91	25	216	7	222	CGTCAAAAACATTTAACAACGTCT	59.53	24	TGTTATTTGTACGTTGTTGTTCG	57.78	23	214	7	220	ACGTCAAAAACATTTAACAACGTCT	60.24	25	TTGTTATTTGTACGTTGTTGTTCG	59.06	24	216	6	221	ACGTCAAAAACATTTAACAACGTCT	60.24	25	CTTGTTATTTGTACGTTGTTGTTCG	59.91	25
GN7W91E01A1HJH_rank=0492231_x=309.0_y=3451.0_length=312	1	c	(AAC)7gtcaaata(AAC)5gt(ACA)5acgtacaataaacaacaacaacaataacaacgttaaaataacaacaacaataacgtacaaataacaacaacaataacaacgtacaata(AAC)5	164	36	199	5	CGTCAAAAACATTTAACAACGTCT	59.53	24	TTGTTGTTAGTTTGTACGTTGTTGTC	59.5	26	266	7	272	CGTCAAAAACATTTAACAACGTCT	59.53	24	TGTTGTTAGTTTGTACGTTGTTGTC	58.28	25	265	7	271	CGTCAAAAACATTTAACAACGTCT	59.53	24	GTTGTTGTTAGTTTGTACGTTGTTGTC	60.2	27	267	7	273	ACGTCAAAAACATTTAACAACGTCT	60.24	25	TTGTTGTTAGTTTGTACGTTGTTGTC	59.5	26	267	6	272	ACGTCAAAAACATTTAACAACGTCT	60.24	25	TGTTGTTAGTTTGTACGTTGTTGTC	58.28	25
GN7W91E01A1HNX_rank=0631870_x=309.0_y=3611.0_length=227	1	c	(AAC)5accgtcaaataaacaacaacaacgtcaaata(AAC)5	61	101	161	1	AAACAACAACGTCGACAACAA	59.13	21	GCCGTTTTGTGTTGCTGAT	59.71	19	150	36	185	AACAACAACGTCGACAACAA	57.63	20	GCCGTTTTGTGTTGCTGAT	59.71	19	149	37	185	AAAACAACAACGTCGACAACAA	60.47	22	GCCGTTTTGTGTTGCTGAT	59.71	19	151	35	185	AAACAACAACGTCGACAACAA	59.13	21	TGCCGTTTTGTGTTGCTGAT	62.6	20	151	36	186	AACAACAACGTCGACAACAA	57.63	20	TGCCGTTTTGTGTTGCTGAT	62.6	20
GN7W91E01A1HNX_rank=0631870_x=309.0_y=3611.0_length=227	1	c	(AAC)5accgtcaaataaacaacaacaacgtcaaata(AAC)5	61	101	161	2	AAACAACAACGTCGACAACAA	59.13	21	GCCGTTTTGTGTTGCTGAT	59.71	19	150	36	185	AACAACAACGTCGACAACAA	57.63	20	GCCGTTTTGTGTTGCTGAT	59.71	19	149	37	185	AAAACAACAACGTCGACAACAA	60.47	22	GCCGTTTTGTGTTGCTGAT	59.71	19	151	35	185	AAACAACAACGTCGACAACAA	59.13	21	TGCCGTTTTGTGTTGCTGAT	62.6	20	151	36	186	AACAACAACGTCGACAACAA	57.63	20	TGCCGTTTTGTGTTGCTGAT	62.6	20
GN7W91E01A1HNX_rank=0631870_x=309.0_y=3611.0_length=227	1	c	(AAC)5accgtcaaataaacaacaacaacgtcaaata(AAC)5	61	101	161	3	AAACAACAACGTCGACAACAA	59.13	21	GCCGTTTTGTGTTGCTGAT	59.71	19	150	36	185	AACAACAACGTCGACAACAA	57.63	20	GCCGTTTTGTGTTGCTGAT	59.71	19	149	37	185	AAAACAACAACGTCGACAACAA	60.47	22	GCCGTTTTGTGTTGCTGAT	59.71	19	151	35	185	CAACAACAACACCGTCAAATAAA	59.82	23	GCCGTTTTGTGTTGCTGAT	59.71	19	81	105	185	AAACAACAACGTCGACAACAA	59.13	21	TGCCGTTTTGTGTTGCTGAT	62.6	20
GN7W91E01A1HVB_rank=0900657_x=309.5_y=3877.0_length=260	1	p1	(T)10	10	109	118	1	TTCTTCTGAACCTGATCTTTTCAA	59.41	24	TGGGCCGATTCATCTGTATT	60.3	20	205	1	205	TTCTTCTGAACCTGATCTTTTCAA	59.41	24	ACCGATTTCGTGGGAATATG	59.65	20	173	1	173	TTCTTCTGAACCTGATCTTTTCAA	59.41	24	CATTAGTAAGCCGGTCTGGG	59.59	20	221	1	221	TTCTTCTGAACCTGATCTTTTCAA	59.41	24	CCATTAGTAAGCCGGTCTGG	59.59	20	222	1	222	TTCTTCTGAACCTGATCTTTTCAA	59.41	24	CCCATTAGTAAGCCGGTCTG	59.59	20
GN7W91E01A1I3R_rank=0865634_x=310.5_y=1381.0_length=593	1	p3	(TAA)5	15	251	265	1	TTTTTGTGTTTTCTGATTTTTATGA	57.15	25	AACCTTGATCAACAAACGCC	59.98	20	221	190	410	TTTTTGTGTTTTCTGATTTTTATGA	57.15	25	AAACGCCTAGGCAATCTGAA	59.85	20	208	190	397	ATTGCAAAAATGTTAAGATTAAACC	57.1	25	ACGCCTAGGCAATCTGAAAA	59.85	20	303	93	395	ATTGCAAAAATGTTAAGATTAAACC	57.1	25	AACGCCTAGGCAATCTGAAA	59.85	20	304	93	396	ATTGCAAAAATGTTAAGATTAAACC	57.1	25	AAACGCCTAGGCAATCTGAA	59.85	20
GN7W91E01A1IBL_rank=0696680_x=310.0_y=367.0_length=325	1	c	(CAA)5tgt(CAA)5agtcaaata(AAC)6gtt(AAC)7aatgtacaaata(AAC)6gtcaacaacagcaacttcaacaacaaaacaacgtcaaataacaaaaacaacaacaacgtcaaataaacaacgtcg(ACA)5	204	27	230	6	CAACGTCAACAACAACAACAA	58.13	21	CCATTACGGCCGTTTATTTG	60.2	20	254	20	273	ACAACGTCAACAACAACAACAA	59.05	22	CCATTACGGCCGTTTATTTG	60.2	20	255	19	273	AACAACGTCAACAACAACAACA	59.05	22	CCATTACGGCCGTTTATTTG	60.2	20	256	18	273	CGTCAACAACAACAACAATGTC	59	22	CCATTACGGCCGTTTATTTG	60.2	20	251	23	273	ACGTCAACAACAACAACAATGTC	59.86	23	CCATTACGGCCGTTTATTTG	60.2	20
GN7W91E01A1IBL_rank=0696680_x=310.0_y=367.0_length=325	1	c	(CAA)5tgt(CAA)5agtcaaata(AAC)6gtt(AAC)7aatgtacaaata(AAC)6gtcaacaacagcaacttcaacaacaaaacaacgtcaaataacaaaaacaacaacaacgtcaaataaacaacgtcg(ACA)5	204	27	230	7	CAACAACGTCAACAACAGCA	59.35	20	CCATTACGGCCGTTTATTTG	60.2	20	141	133	273	CGTCAACAACAGCAACTTCAA	59.94	21	CCATTACGGCCGTTTATTTG	60.2	20	135	139	273	ACAACAACGTCAACAACAGCA	60.25	21	CCATTACGGCCGTTTATTTG	60.2	20	142	132	273	CAACAACGTCAACAACAGCA	59.35	20	GCCATTACGGCCGTTTATTT	61.03	20	142	133	274	CGTCAACAACAGCAACTTCA	58.47	20	CCATTACGGCCGTTTATTTG	60.2	20
GN7W91E01A1IDU_rank=0474469_x=310.0_y=448.0_length=509	1	c	(AG)6ttagttttttctgtatgacaagaga(AG)11	59	412	470	2	GGAAGAGATGAACTCCTGCG	59.95	20	TCTCTCTCTCTCTCTTCTCTTGTCA	58.32	25	198	265	462	GGAAGAGATGAACTCCTGCG	59.95	20	CTCTCTCTCTCTCTCTTCTCTTGTCA	59.26	26	199	265	463	AAGGTGATGATGGATGAGGC	59.89	20	TCTCTCTCTCTCTCTTCTCTTGTCA	58.32	25	72	391	462	AAGGTGATGATGGATGAGGC	59.89	20	CTCTCTCTCTCTCTCTTCTCTTGTCA	59.26	26	73	391	463	TTTCAGATTGACGCCATGAG	59.8	20	TCTCTCTCTCTCTCTTCTCTTGTCA	58.32	25
GN7W91E01A1IPX_rank=0075070_x=310.5_y=883.0_length=463	1	c	(CAA)5tgtcaaataaag(AAC)5gtccaata(AAC)7gtcaaacaaatagcaacaataacaacaacgtcaaataatcaactat(AAC)10aaataaaacaactacaacaacgtaaaataacaaaacaataacaacaacgtcaataacaacaactacgtcaaata(AAC)7aaat(ACA)5	261	13	273	5	GCAACAATAACAACAACGTCAAA	59.96	23	GAGGCGGCCTGTTGTAGT	58.83	18	304	95	398	GCAACAATAACAACAACGTCAA	58.66	22	GAGGCGGCCTGTTGTAGT	58.83	18	304	95	398	AGCAACAATAACAACAACGTCAA	59.61	23	GAGGCGGCCTGTTGTAGT	58.83	18	305	94	398	GCAACAATAACAACAACGTCAAA	59.96	23	AGGCGGCCTGTTGTAGTT	58.32	18	303	95	397	CAATAACAACAACGTCAAATAATCA	58.13	25	GCGGCCTGTTGTAGTTGTTT	60.18	20
GN7W91E01A1IY3_rank=0587235_x=310.0_y=1213.0_length=285	1	c	(CA)7cgcgcgcgcgcacacacacgcgcgcg(CA)11	62	20	81	3	ACACGCACACACACACACAC	60.18	20	CGACTCGATCACATCCTTGA	59.79	20	157	14	170	ACACACGCACACACACACAC	60.18	20	CGACTCGATCACATCCTTGA	59.79	20	159	12	170	TACACACGCACACACACACA	59.18	20	CGACTCGATCACATCCTTGA	59.79	20	160	11	170	ACACGCACACACACACACAC	60.18	20	CACATCCTTGATTTGGATGC	58.93	20	148	14	161	ACACACGCACACACACACAC	60.18	20	CACATCCTTGATTTGGATGC	58.93	20
GN7W91E01A1J0C_rank=0420743_x=310.0_y=2554.0_length=287	1	c	(AC)8ag(AC)11	40	128	167	1	GCCGATGGATTTTGTAAGGA	59.9	20	TCACCTACGCTCTTGTGACG	60.05	20	227	23	249	GCCTGCTGCAAAATTTCCTA	60.34	20	TCACCTACGCTCTTGTGACG	60.05	20	180	70	249	GCCGATGGATTTTGTAAGGA	59.9	20	CTACGCTCTTGTGACGTTCG	59.66	20	223	23	245	TAGGTCTGCGATTGCAAAGA	59.57	20	TCACCTACGCTCTTGTGACG	60.05	20	162	88	249	GCCGATGGATTTTGTAAGGA	59.9	20	TGAAGATGATACACACGCCC	59.53	20
GN7W91E01A1K9J_rank=0298792_x=311.0_y=85.0_length=459	1	c	(TG)6agagggagagagtgagaattgtgtatatgtacgtgtttgtgcacatgttattttgtgtttgtgtttgttcgtgcgcgtgagtgtgca(TG)8	115	293	407	2	TGAGTTTCGTGGATGGACAA	60.09	20	ACACGCACACACACACACAC	60.18	20	271	141	411	TGAGTTTCGTGGATGGACAA	60.09	20	ACACACGCACACACACACAC	60.18	20	273	141	413	TGAGTTTCGTGGATGGACAA	60.09	20	ACACACACGCACACACACAC	60.18	20	275	141	415	TGAGTTTCGTGGATGGACAA	60.09	20	CTCAACACACACGCACACAC	59.82	20	279	141	419	ATCCTCGTGCTTGTTATGGC	60.1	20	ACACACGCACACACACACAC	60.18	20
GN7W91E01A1L6J_rank=1043188_x=311.5_y=1273.0_length=158	1	c	(AAC)5accgtcaaataaacaacaacaatgtcaaata(AAC)7	67	9	75	3	CAACAACAACAACACCGTCA	59.03	20	CCGTAGGTCGGTCCGTATTA	59.84	20	102	10	111	ACAACAACAACAACACCGTCA	59.95	21	CCGTAGGTCGGTCCGTATTA	59.84	20	103	9	111	CAACAACAACAACACCGTCA	59.03	20	ACCGTAGGTCGGTCCGTATT	60.63	20	103	10	112	CAACAACAACAACACCGTCAA	60.49	21	CCGTAGGTCGGTCCGTATTA	59.84	20	102	10	111	ACAACAACAACAACACCGTCA	59.95	21	ACCGTAGGTCGGTCCGTATT	60.63	20
GN7W91E01A1LEE_rank=0114811_x=311.5_y=260.5_length=381	1	c	(AAC)5gtcaaata(AAC)8aaatacaaagaacaacaacgtcaaataacaacaacaatgtcaaataaacaacgaacgacaacaacgtcaaataaaaacacaacaacaacgtcaaata(AAC)5ggtcaaataaataacaacaacaacaatgtcaaata(AAC)6aat(AAC)7gtgaaataaacaacaataacaacaacaacgtcaacaacattaacaacgtcaaata(AAC)7	312	10	321	6	ACAACAACAACGGTCAAATAAA	57.17	22	GACGTTGTTAATGTTGTTGACG	58.13	22	138	157	294	ACAACAACAACGGTCAAATAAATA	57.65	24	GACGTTGTTAATGTTGTTGACG	58.13	22	138	157	294
GN7W91E01A1LQ7_rank=0164300_x=311.0_y=721.0_length=336	1	c	(GT)8ctgtctgtctatctctctatctatctatttatctatctatctctctatctctctatctatctatctctctacctatctatctctc(TCTA)15ta(TATC)11	207	29	235	1	TCTGTCTGTTTGTTTGTCTGTCTG	59.49	24	GCTCAGTCAGCCCGTCAC	60.59	18	293	1	293	TCTGTCTGTTTGTTTGTCTGTCTGT	60.29	25	GCTCAGTCAGCCCGTCAC	60.59	18	293	1	293	CTGTCTGTTTGTTTGTCTGTCTG	57.59	23	GCTCAGTCAGCCCGTCAC	60.59	18	292	2	293	CTCTGTCTGTTTGTTTGTCTGTCTG	60.41	25	GCTCAGTCAGCCCGTCAC	60.59	18	294	0	293	CTGTCTGTTTGTTTGTCTGTCTGT	58.49	24	GCTCAGTCAGCCCGTCAC	60.59	18
GN7W91E01A1LQ7_rank=0164300_x=311.0_y=721.0_length=336	1	c	(GT)8ctgtctgtctatctctctatctatctatttatctatctatctctctatctctctatctatctatctctctacctatctatctctc(TCTA)15ta(TATC)11	207	29	235	2	TCTGTCTGTTTGTTTGTCTGTCTG	59.49	24	GCTCAGTCAGCCCGTCAC	60.59	18	293	1	293	TCTGTTTGTTTGTCTGTCTGTCA	58.46	23	GCTCAGTCAGCCCGTCAC	60.59	18	289	5	293	GTCTGTTTGTTTGTCTGTCTGTCA	59.35	24	GCTCAGTCAGCCCGTCAC	60.59	18	290	4	293	TGTCTGTTTGTTTGTCTGTCTGTC	59.35	24	GCTCAGTCAGCCCGTCAC	60.59	18	291	3	293	CTGTCTGTTTGTTTGTCTGTCTGTC	60.29	25	GCTCAGTCAGCCCGTCAC	60.59	18
GN7W91E01A1LVI_rank=0934104_x=311.0_y=876.0_length=484	1	p2	(CA)6	12	286	297	1	GGGCATTATGGTCCATCTGT	59.63	20	GTAATGAGACCCGGAGTGGA	59.93	20	204	129	332	GGGCATTATGGTCCATCTGT	59.63	20	ATCTTCCTCGCCTTCGTCTT	60.35	20	277	129	405	GGGCATTATGGTCCATCTGT	59.63	20	AATCTTCCTCGCCTTCGTCT	60.35	20	278	129	406	GGGCATTATGGTCCATCTGT	59.63	20	TAATGAGACCCGGAGTGGAT	59.36	20	203	129	331	GGGCATTATGGTCCATCTGT	59.63	20	CATTGGTAATGAGACCCGGA	60.71	20
GN7W91E01A1MT5_rank=0202059_x=311.5_y=2123.5_length=297	1	p2	(GT)11	22	180	201	1	ATTGAGCAAGGGGAAGGAGT	60.07	20	CCGTCCAATACACGCACATA	60.4	20	80	148	227	GCTTTGGCAACACAAAGTGA	59.89	20	CCGTCCAATACACGCACATA	60.4	20	177	51	227	CAGAAATTGAGCAAGGGGAA	60.18	20	CCGTCCAATACACGCACATA	60.4	20	85	143	227	GAAATGCTTTGGCAACACAA	59.71	20	CCGTCCAATACACGCACATA	60.4	20	182	46	227	ACAGAAATTGAGCAAGGGGA	59.67	20	CCGTCCAATACACGCACATA	60.4	20
GN7W91E01A1N2N_rank=0418649_x=311.5_y=3725.0_length=432	1	p2	(CA)14	28	305	332	1	CAGCCTTACATTGGCGACTT	60.27	20	CGGCCATTTCTTAGCTCACT	59.48	20	97	268	364	GTCAGCCTTACATTGGCGAC	60.67	20	CGGCCATTTCTTAGCTCACT	59.48	20	99	266	364	TCAGCCTTACATTGGCGACT	60.8	20	CGGCCATTTCTTAGCTCACT	59.48	20	98	267	364	CGCATTCTTGAGGTCTTTCA	59	20	CGGCCATTTCTTAGCTCACT	59.48	20	139	226	364	ACGCATTCTTGAGGTCTTTCA	59.87	21	CGGCCATTTCTTAGCTCACT	59.48	20
GN7W91E01A1NJ6_rank=0255857_x=311.5_y=3060.0_length=381	1	c	(AAC)5aataatgtcaaata(AAC)5accaacgtcaata(AAC)8gt(CAA)6cgaacaatgtacaaata(AAC)8	142	70	211	1	CAACAACGTCAAATAAACACCA	58.51	22	TTGTTCACGTTTGTTGTTGTC	57.14	21	270	28	297	AACACCAACAACAACAACGTG	59.42	21	TTGTTGTTTATTTGACTTTTGGTG	58.21	24	282	43	324	ACACCAACAACAACAACGTG	57.9	20	TTGTTGTTTATTTGACTTTTGGTG	58.21	24	281	44	324	AAACACCAACAACAACAACGTG	60.77	22	TTGTTGTTTATTTGACTTTTGGTG	58.21	24	283	42	324	TAAACACCAACAACAACAACGTG	60.75	23	TTGTTGTTTATTTGACTTTTGGTG	58.21	24
GN7W91E01A1NNA_rank=0499798_x=311.5_y=3172.5_length=125	1	p3	(GTT)5	15	65	79	1	GATCGCTCAGTCAGCCCC	61.96	18	AACAACAACGTCAAATAAACAACAA	59.78	25	122	0	121	GATCGCTCAGTCAGCCCC	61.96	18	AACAACAACAACGTCAAATAAACAA	59.78	25	125	0	124	GATCGCTCAGTCAGCCCC	61.96	18	CAACAACGTCAAATAAACAACAA	57.75	23	120	0	119	GATCGCTCAGTCAGCCCC	61.96	18	CAACAACAACGTCAAATAAACAA	57.75	23	123	0	122	GATCGCTCAGTCAGCCCC	61.96	18	ACAACAACGTCAAATAAACAACAA	58.57	24
GN7W91E01A1NWM_rank=0737609_x=311.5_y=3508.0_length=344	1	c	(CAA)6cgtcaaataaacaacaacaactaaaacaacatcaaata(AAC)5ggcaaataaag(AAC)5gt(CAA)6atgtcaaata(AAC)8gtcaaatt(AAC)6gtcaaataaat(AAC)6aatgtcaaata(AAC)7accgttaacaacacaacaatttcaaata(AAC)6	284	1	284	9	ACAACAACAACAACGGCAAA	60.05	20	GTGACGTTCGGCCTATTACG	60.52	20	250	57	306	AACAACAACAACAACGGCAA	60.05	20	GTGACGTTCGGCCTATTACG	60.52	20	251	56	306	AAACAACAACAACAACGGCA	60.05	20	GTGACGTTCGGCCTATTACG	60.52	20	252	55	306	ACAACAACAACAACGGCAAA	60.05	20	TTGTGACGTTCGGCCTATTA	59.18	20	252	57	308	AACAACAACAACAACGGCAA	60.05	20	TTGTGACGTTCGGCCTATTA	59.18	20
GN7W91E01A1NWM_rank=0737609_x=311.5_y=3508.0_length=344	1	c	(CAA)6cgtcaaataaacaacaacaactaaaacaacatcaaata(AAC)5ggcaaataaag(AAC)5gt(CAA)6atgtcaaata(AAC)8gtcaaatt(AAC)6gtcaaataaat(AAC)6aatgtcaaata(AAC)7accgttaacaacacaacaatttcaaata(AAC)6	284	1	284	10	ACAACAACAACAACGGCAAA	60.05	20	TTGTGACGTTCGGCCTATTA	59.18	20	252	57	308	AACAACAACAACAACGGCAA	60.05	20	TTGTGACGTTCGGCCTATTA	59.18	20	253	56	308	AAACAACAACAACAACGGCA	60.05	20	TTGTGACGTTCGGCCTATTA	59.18	20	254	55	308	ACAACAACAACAACGGCAAA	60.05	20	TTGTGACGTTCGGCCTATTAC	60.01	21	252	57	308	AACAACAACAACAACGGCAA	60.05	20	TTGTGACGTTCGGCCTATTAC	60.01	21
GN7W91E01A1O9J_rank=0650493_x=312.0_y=1173.0_length=358	1	c	(AAC)6gtcaaata(AAC)6gtcaaata(AAC)7gtcaaata(AAC)5aataacaacgtcaaata(AAC)7gt(CAA)5cgtctaatgaacaacaacaacaagaacaacaatgtcaagta(AAC)7	213	61	273	1	CAACAAAAACAACAACAACAATG	58.1	23	TCTTGTGACGTTCGCCATTA	60.26	20	299	12	310	CAACAAAAACAACAACAACAATG	58.1	23	CTACGCTCTTGTGACGTTCG	59.66	20	305	12	316	ACAACAAAAACAACAACAACAATG	58.92	24	TCTTGTGACGTTCGCCATTA	60.26	20	300	11	310	AACAACAAAAACAACAACAACAATG	60.13	25	TCTTGTGACGTTCGCCATTA	60.26	20	301	10	310	AAACAACAAAAACAACAACAACAA	58.59	24	TCTTGTGACGTTCGCCATTA	60.26	20
GN7W91E01A1O9J_rank=0650493_x=312.0_y=1173.0_length=358	1	c	(AAC)6gtcaaata(AAC)6gtcaaata(AAC)7gtcaaata(AAC)5aataacaacgtcaaata(AAC)7gt(CAA)5cgtctaatgaacaacaacaacaagaacaacaatgtcaagta(AAC)7	213	61	273	7	CAACAACAACAACAACGTCAAA	59.57	22	GCCATTACGGCCTATTGTTG	60.34	20	181	117	297	CAACAACAACAACAACGTCAAA	59.57	22	GCCATTACGGCCTATTGTTG	60.34	20	210	88	297	CAACAACAACAACAACGTCAAA	59.57	22	GCCATTACGGCCTATTGTTG	60.34	20	236	62	297	CAACAACAACAACAACGTCAA	58.13	21	TCTTGTGACGTTCGCCATTA	60.26	20	194	117	310	CAACAACAACAACAACGTCAA	58.13	21	TCTTGTGACGTTCGCCATTA	60.26	20
GN7W91E01A1O9J_rank=0650493_x=312.0_y=1173.0_length=358	1	c	(AAC)6gtcaaata(AAC)6gtcaaata(AAC)7gtcaaata(AAC)5aataacaacgtcaaata(AAC)7gt(CAA)5cgtctaatgaacaacaacaacaagaacaacaatgtcaagta(AAC)7	213	61	273	8	CGTCAACAACAACAACAACG	58.65	20	TCACCTACGCTCTTGTGACG	60.05	20	128	193	320	ACGTCAACAACAACAACAACG	59.57	21	TCACCTACGCTCTTGTGACG	60.05	20	129	192	320	CGTCAACAACAACAACAACG	58.65	20	TCTTGTGACGTTCGCCATTA	60.26	20	118	193	310	ACGTCAACAACAACAACAACG	59.57	21	TCTTGTGACGTTCGCCATTA	60.26	20	119	192	310	CGTCAACAACAACAACAACG	58.65	20	CTTGTGACGTTCGCCATTAC	59.2	20
GN7W91E01A1OXD_rank=0620481_x=312.0_y=735.5_length=322	1	c	(GT)9ga(GT)15gagtga(GT)6	68	156	223	1	TGGAAATAGGAGGGTCGTTG	59.93	20	TTCGCATTTTTAATTAGTCCACTG	59.59	24	157	102	258	CGGATTGGTTAATTGGATGC	60.15	20	TTCGCATTTTTAATTAGTCCACTG	59.59	24	190	69	258	TTCACAATCTTCCTCGCCTT	59.81	20	TTCGCATTTTTAATTAGTCCACTG	59.59	24	216	43	258	TTTCACAATCTTCCTCGCCT	59.81	20	TTCGCATTTTTAATTAGTCCACTG	59.59	24	217	42	258	TGGCAATGAGATCCAGAGTG	59.79	20	TTCGCATTTTTAATTAGTCCACTG	59.59	24
GN7W91E01A1OZ2_rank=0926481_x=312.5_y=832.0_length=267	1	c	(ACA)6aat(ACA)8acgtcaaataacaaaaccaacgtcaaataacaacaataacaacgtcaaat(AAC)6gtcaaataaacaat(AAC)5gtcaaaataactaacaacaacgaacaacgtcaaat(AAC)6	195	27	221	3	ACGTCAAATAAGCAAAAACACA	57.45	22	TTTGACGTTGTTCGTTGTTGT	59.13	21	195	7	201	AACGTCAAATAAGCAAAAACACA	58.78	23	TTGACGTTGTTCGTTGTTGT	57.63	20	195	6	200	ACGTCAAATAAGCAAAAACACA	57.45	22	TTGACGTTGTTCGTTGTTGT	57.63	20	194	7	200
GN7W91E01A1OZ2_rank=0926481_x=312.5_y=832.0_length=267	1	c	(ACA)6aat(ACA)8acgtcaaataacaaaaccaacgtcaaataacaacaataacaacgtcaaat(AAC)6gtcaaataaacaat(AAC)5gtcaaaataactaacaacaacgaacaacgtcaaat(AAC)6	195	27	221	5	ACGTCAAATAAGCAAAAACACA	57.45	22	TTTGACGTTGTTCGTTGTTGT	59.13	21	195	7	201	AACGTCAAATAAGCAAAAACACA	58.78	23	TTGACGTTGTTCGTTGTTGT	57.63	20	195	6	200	ACGTCAAATAAGCAAAAACACA	57.45	22	TTGACGTTGTTCGTTGTTGT	57.63	20	194	7	200
GN7W91E01A1P0X_rank=0581834_x=312.0_y=2159.0_length=445	1	p1	(T)10	10	322	331	1	TCCACCGCTTATTTTTCCAC	59.94	20	ACATAGGCGGTGAAACTTGG	59.99	20	105	253	357	TCCACCGCTTATTTTTCCAC	59.94	20	TTGACCCGGAAGGAACATAG	59.93	20	119	253	371	TCCACCGCTTATTTTTCCAC	59.94	20	CTTGACCCGGAAGGAACATA	59.93	20	120	253	372	ACAACTCGATGCAACCAATG	59.57	20	ACATAGGCGGTGAAACTTGG	59.99	20	156	202	357	TTCCACCGCTTATTTTTCCA	60.43	20	TTGACCCGGAAGGAACATAG	59.93	20
GN7W91E01A1PAS_rank=0680243_x=312.0_y=1218.5_length=133	1	p3	(GTT)5	15	29	43	1	TTGTTATTTGACATTGTTGTTGTTG	58.93	25	CTCAGTCAGCCCGTCAGG	60.57	18	95	1	95	TTGTTATTTGACATTGTTGTTGTTG	58.93	25	GCTCAGTCAGCCCGTCAG	60.74	18	96	1	96	GTTGTTATTTGACATTGTTGTTGTTG	59.67	26	CTCAGTCAGCCCGTCAGG	60.57	18	96	0	95	TGTTATTTGACATTGTTGTTGTTG	57.62	24	CTCAGTCAGCCCGTCAGG	60.57	18	94	2	95	GTTGTTATTTGACATTGTTGTTGTTG	59.67	26	GCTCAGTCAGCCCGTCAG	60.74	18
GN7W91E01A1Q9O_rank=0886721_x=312.0_y=3770.0_length=414	1	p2	(AC)11	22	107	128	1	AAAATGCCAGAGGAAGGGAT	59.9	20	AACCGAATGAAACAACCACC	59.69	20	102	56	157	AAAATGCCAGAGGAAGGGAT	59.9	20	GGCCAATTCGTGGTGATATT	59.65	20	288	56	343	CCTGCCCTGACACACTAACA	59.74	20	AACCGAATGAAACAACCACC	59.69	20	76	82	157	CCTGCCCTGACACACTAACA	59.74	20	GGCCAATTCGTGGTGATATT	59.65	20	262	82	343	TAAAATGCCAGAGGAAGGGA	59.64	20	AACCGAATGAAACAACCACC	59.69	20
GN7W91E01A1QBH_rank=0713873_x=312.0_y=2539.0_length=463	1	p3	(TTC)6	18	200	217	1	CGAGCTAAAACCATGGGAAA	60.07	20	ACGCAGCTTCATCGACTTCT	60.16	20	252	127	378	CTCGAGCTAAAACCATGGGA	60.21	20	ACGCAGCTTCATCGACTTCT	60.16	20	254	125	378	CGAGCTAAAACCATGGGAAA	60.07	20	AACGCAGCTTCATCGACTTC	60.55	20	253	127	379	TCGAGCTAAAACCATGGGAA	60.58	20	ACGCAGCTTCATCGACTTCT	60.16	20	253	126	378	CGAGCTAAAACCATGGGAAA	60.07	20	CGCAGCTTCATCGACTTCTT	60.68	20
GN7W91E01A1QXM_rank=0977316_x=312.0_y=3336.5_length=495	1	p3	(TCT)6	18	366	383	1	TTCATCCCGTAGCCTGTTTC	60.07	20	TCACCTACGCTCTTGTGACG	60.05	20	146	312	457	AGCCTGTTTCCAAACCTGTG	60.15	20	TCACCTACGCTCTTGTGACG	60.05	20	136	322	457	CACTCAACCGGTCTTCCAGT	60.15	20	TCACCTACGCTCTTGTGACG	60.05	20	296	162	457	TCAACTTCATCCCGTAGCCT	59.69	20	TCACCTACGCTCTTGTGACG	60.05	20	151	307	457	TTCATCCCGTAGCCTGTTTC	60.07	20	CTACGCTCTTGTGACGTTCG	59.66	20
GN7W91E01A1RED_rank=0305717_x=312.0_y=3939.0_length=442	1	c	(GTT)8tatttgacgtta(TTG)7ttatttgtc(GTT)5gacgtta(TTG)5tttatttgac(GTT)6gctgttgtttatttgacgttgtttttgtcgttgttgttgattatttgac(GTT)5gctgttgcttatttgacgttgttttgtcgttgttgttgtttatatgac(GTT)6tatttgacattgttgttgtttatttgac(GTT)5	304	64	367	6	GACGTTATTGTTGTTGTTGTTGTTTA	59.37	26	CCGAGGCGGCACAATAAC	62.55	18	238	144	381	TTGTTGTTGTTGTTGTTTATTTGA	57.32	24	CCGAGGCGGCACAATAAC	62.55	18	231	151	381	ACGTTATTGTTGTTGTTGTTGTTTA	57.76	25	CCGAGGCGGCACAATAAC	62.55	18	237	145	381	ATTGTTGTTGTTGTTGTTTATTTGA	57.69	25	CCGAGGCGGCACAATAAC	62.55	18	232	150	381	CGTTATTGTTGTTGTTGTTGTTTATTT	59.63	27	CCGAGGCGGCACAATAAC	62.55	18
GN7W91E01A1RED_rank=0305717_x=312.0_y=3939.0_length=442	1	c	(GTT)8tatttgacgtta(TTG)7ttatttgtc(GTT)5gacgtta(TTG)5tttatttgac(GTT)6gctgttgtttatttgacgttgtttttgtcgttgttgttgattatttgac(GTT)5gctgttgcttatttgacgttgttttgtcgttgttgttgtttatatgac(GTT)6tatttgacattgttgttgtttatttgac(GTT)5	304	64	367	7	TTGCTGTTGTTTATTTGACGTTG	60.08	23	CGAGGCGGCACAATAACA	61.8	18	189	192	380	TGCTGTTGTTTATTTGACGTTG	58.8	22	CGAGGCGGCACAATAACA	61.8	18	188	193	380	TGCTGTTGTTTATTTGACGTTGT	59.61	23	CGAGGCGGCACAATAACA	61.8	18	188	193	380	TTTGACGTTGTTTTTGTCGTT	58.24	21	CCGAGGCGGCACAATAAC	62.55	18	177	205	381	TTGCTGTTGTTTATTTGACGTTG	60.08	23	CCGAGGCGGCACAATAAC	62.55	18
GN7W91E01A1RED_rank=0305717_x=312.0_y=3939.0_length=442	1	c	(GTT)8tatttgacgtta(TTG)7ttatttgtc(GTT)5gacgtta(TTG)5tttatttgac(GTT)6gctgttgtttatttgacgttgtttttgtcgttgttgttgattatttgac(GTT)5gctgttgcttatttgacgttgttttgtcgttgttgttgtttatatgac(GTT)6tatttgacattgttgttgtttatttgac(GTT)5	304	64	367	8	TTTGACGTTGTTTTGTCGTTG	59.66	21	CCGAGGCGGCACAATAAC	62.55	18	113	269	381	GCTGTTGCTTATTTGACGTTG	58.5	21	CGAGGCGGCACAATAACA	61.8	18	123	258	380	TTGACGTTGTTTTGTCGTTG	58.22	20	CCGAGGCGGCACAATAAC	62.55	18	112	270	381	GCTGTTGCTTATTTGACGTTGT	59.34	22	CGAGGCGGCACAATAACA	61.8	18	123	258	380	ATTTGACGTTGTTTTGTCGTTG	59.94	22	CCGAGGCGGCACAATAAC	62.55	18
GN7W91E01A1RGC_rank=0213417_x=312.5_y=4010.0_length=425	1	p3	(GAA)6	18	177	194	1	ATGGTCATGAACTTAGCCCG	59.96	20	TGAAGTCTGTCTCGGTGTCG	60.02	20	214	126	339	ATGGTCATGAACTTAGCCCG	59.96	20	GAGTCTGCGTCCAGTGTTGA	60.03	20	102	126	227	ATGGTCATGAACTTAGCCCG	59.96	20	TCACCTACGCTCTTGTGACG	60.05	20	262	126	387	ACGCCCAATTTCAAGAGATG	60.07	20	TGAAGTCTGTCTCGGTGTCG	60.02	20	231	109	339	ACGCCCAATTTCAAGAGATG	60.07	20	GAGTCTGCGTCCAGTGTTGA	60.03	20
GN7W91E01A1RPT_rank=0575772_x=313.0_y=255.0_length=329	1	p2	(TG)10	20	106	125	1	CTCCCAATTCATCTGGCACT	60.07	20	AATCCCCATCTCAAGGGAAC	60.13	20	250	27	276	CTCCCAATTCATCTGGCACT	60.07	20	ATCCCCATCTCAAGGGAACT	59.75	20	249	27	275	TAAGGCAGCTCCCAATTCAT	59.67	20	AATCCCCATCTCAAGGGAAC	60.13	20	258	19	276	TAAGGCAGCTCCCAATTCAT	59.67	20	ATCCCCATCTCAAGGGAACT	59.75	20	257	19	275	CTCCCAATTCATCTGGCACT	60.07	20	AAATCCCCATCTCAAGGGAA	60.63	20
GN7W91E01A1RWW_rank=0282087_x=313.0_y=510.5_length=426	1	p3	(GAA)5	15	181	195	1	ATGCCCAGTTCCAAGAGTTG	60.11	20	CAACCTCATTCTGCAGTCCA	59.83	20	150	104	253	ATGCCCAGTTCCAAGAGTTG	60.11	20	TATGGGGCTAGGAACCCTTT	59.79	20	212	104	315	ATGCCCAGTTCCAAGAGTTG	60.11	20	GACTATGGGGCTAGGAACCC	59.79	20	215	104	318	TGAACAAGCTATCAAGGCCC	60.21	20	CAACCTCATTCTGCAGTCCA	59.83	20	182	72	253	TGGTTATGAGCCTAGCCCAG	60.23	20	CAACCTCATTCTGCAGTCCA	59.83	20
GN7W91E01A1S0R_rank=0178155_x=313.0_y=1945.5_length=209	1	c	(AAC)6gtcaaata(AAC)6	44	54	97	1	CAACAATGTCAACAACAACGAT	58.46	22	TGTTGTTGTGTTTTTATTTGTACGTT	58.96	26	127	20	146	AACAATGTCAACAACAACAATGTC	58.84	24	TTGTTGTGTTTTTATTTGTACGTTG	58.22	25	139	6	144	AACAATGTCAACAACAACAATGTC	58.84	24	GTTGTTGTGTTTTTATTTGTACGTTG	58.96	26	140	6	145	ACAATGTCAACAACAACAATGTC	57.43	23	TTGTTGTGTTTTTATTTGTACGTTG	58.22	25	138	7	144	CAACAATGTCAACAACAACAATGTC	61.46	25	TTGTTGTGTTTTTATTTGTACGTTG	58.22	25
GN7W91E01A1S0T_rank=0872247_x=313.5_y=1947.5_length=223	1	p2	(CA)9	18	74	91	1	TTCAATTCTTTGTGCTCATTGTC	59.26	23	CCAGAGTGGATGAGGACCTG	60.67	20	115	2	116	TTCAATTCTTTGTGCTCATTGTC	59.26	23	CAGAGTGGATGAGGACCTGC	60.83	20	114	2	115	TCAATTCTTTGTGCTCATTGTCT	58.9	23	CCAGAGTGGATGAGGACCTG	60.67	20	114	3	116	TCAATTCTTTGTGCTCATTGTC	57.88	22	CCAGAGTGGATGAGGACCTG	60.67	20	114	3	116	TCAATTCTTTGTGCTCATTGTCTT	60.17	24	CCAGAGTGGATGAGGACCTG	60.67	20
GN7W91E01A1S2V_rank=0445269_x=313.5_y=2021.0_length=498	1	p2	(GT)10	20	197	216	1	TGGGTTCGGGTGGTAGATTA	60.18	20	GGTTGCCTAAGACAAGGCAT	59.2	20	187	70	256	TGGGTTCGGGTGGTAGATTA	60.18	20	ATGGTTGCCTAAGACAAGGC	59.2	20	189	70	258	TGCCTTTGATTTTCAATTTGC	60.07	21	TCACCTACGCTCTTGTGACG	60.05	20	296	165	460	TGCCTTTGATTTTCAATTTGC	60.07	21	TACGGCCACAATAGGGGTAG	59.84	20	267	165	431	TGCCTTTGATTTTCAATTTGC	60.07	21	GGCCACAATAGGGGTAGACA	59.81	20
GN7W91E01A1S3S_rank=0308501_x=313.0_y=2054.0_length=330	1	c	(TGT)5ttatttgacgctgttttagtattgttgtttatttgacattgttgttgttatttatttgacgttgttgtgggtgaca(TTG)5tttatttgacattgttgttgttgtttatttgacgtagttgttgttgttgac(GTT)5tatttgacattt(TTG)5tataattgac(GTT)5a(TTG)7tttatttgaca(TTG)5	272	1	272	3	GACGTTGTTGTGGGTGACA	58.91	19	AACAACAACAACAATAACAACAACA	58.5	25	167	72	238	GACGTTGTTGTGGGTGACA	58.91	19	ACAACAACAACAATAACAACAACA	57.17	24	166	72	237	TTGTTTATTTGACGCTGTTTTAGTA	57.38	25	AACGTCAACAACAACAACTACG	57.81	22	149	11	159	TGTTTATTTGACGCTGTTTTAGTATT	57.71	26	CAACGTCAACAACAACAACTACG	60.53	23	149	12	160	TTGTTTATTTGACGCTGTTTTAGTATT	58.82	27	AACGTCAACAACAACAACTACG	57.81	22
GN7W91E01A1S9F_rank=0682663_x=313.5_y=2257.5_length=320	1	p3	(AAG)6	18	227	244	1	GCCCAATTTCAGCAAATGTT	59.94	20	GTCCCCTAAATCTTCTGCCC	59.9	20	134	150	283	GCCCAATTTCAGCAAATGTT	59.94	20	GGTCCCCTAAATCTTCTGCC	59.9	20	135	150	284	ACAAAATGCCCAATTTCAGC	59.94	20	GTCCCCTAAATCTTCTGCCC	59.9	20	141	143	283	ACAAAATGCCCAATTTCAGC	59.94	20	GGTCCCCTAAATCTTCTGCC	59.9	20	142	143	284	GTTTCTCATCTTCTGCCGCT	59.58	20	GTCCCCTAAATCTTCTGCCC	59.9	20
GN7W91E01A1SBM_rank=0160373_x=313.0_y=1040.5_length=349	2	c	(ACA)6atgtcaaata(AAC)5	43	227	269	1	CAACAACGTACAAATAAGCAAACA	59.19	24	TTGACGTTGTGGTTGTTGTC	57.98	20	120	181	300	CAACAACGTACAAATAAGCAAACAAT	60.56	26	TTGACGTTGTGGTTGTTGTC	57.98	20	120	181	300	AACAACGTACAAATAAGCAAACAAT	58.28	25	TTGACGTTGTGGTTGTTGTC	57.98	20	119	182	300	ACAACGTACAAATAAGCAAACAAT	57.05	24	TTGACGTTGTGGTTGTTGTC	57.98	20	118	183	300	CAACAACGTACAAATAAGCAAACAATA	60.55	27	TTGACGTTGTGGTTGTTGTC	57.98	20
GN7W91E01A1SQI_rank=0411688_x=313.0_y=1576.5_length=425	1	p2	(GT)10	20	254	273	1	TGTATTGGATGTCGGCTTCA	60.07	20	CACGACTTCCGGTCAATCTT	60.11	20	277	22	298	TAATCCCATTTCGATGGCTC	59.86	20	CACGACTTCCGGTCAATCTT	60.11	20	297	2	298	TGTATTGGATGTCGGCTTCA	60.07	20	TATACCCACGACTTCCGGTC	59.81	20	283	22	304	TAATCCCATTTCGATGGCTC	59.86	20	TATACCCACGACTTCCGGTC	59.81	20	303	2	304	ATTGGATGTCGGCTTCAGAG	60.22	20	CACGACTTCCGGTCAATCTT	60.11	20
GN7W91E01A1SQM_rank=0440413_x=313.0_y=1580.5_length=131	1	p3	(AAC)5	15	46	60	1	CAACGTCAAATAAACAATATAAAAATG	57.47	27	TTTGACGTCGTTGTTGTTGTT	59.13	21	84	11	94	CAACGTCAAATAAACAATATAAAAATG	57.47	27	TTGACGTCGTTGTTGTTGTT	57.63	20	83	11	93	CAACGTCAAATAAACAATATAAAAATG	57.47	27	TTTGACGTCGTTGTTGTTGT	57.63	20	84	11	94	CAACGTCAAATAAACAATATAAAAATG	57.47	27	TTTGACGTCGTTGTTGTTGTTA	59.18	22	84	11	94	CAACGTCAAATAAACAATATAAAAATG	57.47	27	TTGACGTCGTTGTTGTTGTTA	57.74	21
GN7W91E01A1SY7_rank=0196325_x=313.0_y=1889.0_length=484	1	p2	(CA)11	22	274	295	1	TTGCATTCAAACCTTTGTGC	59.71	20	GATCCAAAGTGGACGAGGAA	60.05	20	128	196	323	TTGCATTCAAACCTTTGTGC	59.71	20	TTCGGCTTGGTTAACTGGAC	60.11	20	190	196	385	TGGTCCACTTGTCAAGGGTT	60.4	20	GATCCAAAGTGGACGAGGAA	60.05	20	199	125	323	TGGTCCACTTGTCAAGGGTT	60.4	20	TTCGGCTTGGTTAACTGGAC	60.11	20	261	125	385	TTGCATTCAAACCTTTGTGC	59.71	20	CTTCGGCTTGGTTAACTGGA	60.24	20
GN7W91E01A1TB8_rank=0825223_x=313.0_y=2358.5_length=173	1	c	(ACA)5acgtcaaata(AAC)5	40	31	70	1	AAGCAACAACAATAACAACAACAAC	59.46	25	AATGTTTGTTTATTTGTACGATTTTG	57.79	26	115	1	115	GCAACAACAATAACAACAACAAC	57.24	23	AATGTTTGTTTATTTGTACGATTTTG	57.79	26	113	3	115	AGCAACAACAATAACAACAACAAC	58.22	24	AATGTTTGTTTATTTGTACGATTTTG	57.79	26	114	2	115	AAGCAACAACAATAACAACAACAAC	59.46	25	TAATGTTTGTTTATTTGTACGATTTTG	57.86	27	116	1	116	TAAGCAACAACAATAACAACAACAAC	59.49	26	AATGTTTGTTTATTTGTACGATTTTG	57.79	26
GN7W91E01A1TCJ_rank=0740172_x=313.0_y=2369.0_length=390	1	p2	(CT)6	12	55	66	1	TTCATCACTCAACTTCCATCATC	59.04	23	TTGTTGTTGCAGAGAGACCG	60.02	20	174	2	175	TTCATCACTCAACTTCCATCATC	59.04	23	TGGCACTTTTCTGTGCTTTG	60.03	20	215	2	216	TTCATCACTCAACTTCCATCATCT	60	24	TTGTTGTTGCAGAGAGACCG	60.02	20	174	2	175	TTCATCACTCAACTTCCATCATCT	60	24	TGGCACTTTTCTGTGCTTTG	60.03	20	215	2	216	TTCATCACTCAACTTCCATCATC	59.04	23	TGTTTGGCACTTTTCTGTGC	59.89	20
GN7W91E01A1TQ4_rank=0249601_x=313.5_y=2894.0_length=196	1	p2	(AC)12	24	40	63	1	GACAAGGCATCTTCTTCCAAA	59.3	21	TACGCTCTTTGTGACGTTCG	60.05	20	148	5	152	GACAAGGCATCTTCTTCCAAA	59.3	21	CACTTGCCTCGATTTTCGAT	60.21	20	92	5	96	GACAAGGCATCTTCTTCCAAA	59.3	21	ATCACTTGCCTCGATTTTCG	60.21	20	94	5	98	CAAGGCATCTTCTTCCAAAA	57.94	20	TACGCTCTTTGTGACGTTCG	60.05	20	146	7	152	AGACAAGGCATCTTCTTCCAA	58.92	21	TACGCTCTTTGTGACGTTCG	60.05	20
GN7W91E01A1TVD_rank=0906174_x=313.0_y=3047.0_length=419	1	p2	(CA)11	22	322	343	1	CATTCAAATTTTGCGCTCCT	60.21	20	TGAGATCCGAAGTAGATGTGGA	59.69	22	121	251	371	TTTTGCATTCAAATTTTGCG	59.69	20	TGAGATCCGAAGTAGATGTGGA	59.69	22	126	246	371	TTTAAACCATGTGCCTTGCC	60.87	20	TGAGATCCGAAGTAGATGTGGA	59.69	22	223	149	371	CATTCAAATTTTGCGCTCCT	60.21	20	TGAGATCCGAAGTAGATGTGGAT	59.98	23	121	251	371	CATTCAAATTTTGCGCTCCT	60.21	20	ATGAGATCCGAAGTAGATGTGGA	59.98	23
GN7W91E01A1TX5_rank=0312963_x=313.0_y=3147.5_length=227	1	c	(CAA)8cgtcaaataaacaacaaccacaacaacaacgtcaaataaacaacaacaacagcaacaacgtcaaata(AAC)5	106	27	132	1	ACGTCAAATAAAAACAACAACAAC	57.33	24	TCACCTACGCTCTTGTGACG	60.05	20	189	0	188	ACGTCAAATAAAAACAACAACAAC	57.33	24	TGCTCACCTACGCTCTTGTG	60.2	20	192	0	191	ACGTCAAATAAAAACAACAACAAC	57.33	24	CTACGCTCTTGTGACGTTCG	59.66	20	185	0	184	ACGTCAAATAAAAACAACAACAAC	57.33	24	GCTCACCTACGCTCTTGTGA	59.19	20	191	0	190	ACGTCAAATAAAAACAACAACAAC	57.33	24	GCTCACCTACGCTCTTGTGAC	60.07	21
GN7W91E01A1TX5_rank=0312963_x=313.0_y=3147.5_length=227	1	c	(CAA)8cgtcaaataaacaacaaccacaacaacaacgtcaaataaacaacaacaacagcaacaacgtcaaata(AAC)5	106	27	132	2	CGTCAAATAAAAACAACAACAACG	60.66	24	TCACCTACGCTCTTGTGACG	60.05	20	188	1	188	CGTCAAATAAAAACAACAACAACG	60.66	24	CTACGCTCTTGTGACGTTCG	59.66	20	184	1	184	CGTCAAATAAAAACAACAACAACG	60.66	24	GCTCACCTACGCTCTTGTGA	59.19	20	190	1	190	CGTCAAATAAAAACAACAACAACG	60.66	24	GCTCACCTACGCTCTTGTGAC	60.07	21	190	1	190	CGTCAAATAAAAACAACAACAACG	60.66	24	CCTACGCTCTTGTGACGTTC	58.52	20
GN7W91E01A1TX5_rank=0312963_x=313.0_y=3147.5_length=227	1	c	(CAA)8cgtcaaataaacaacaaccacaacaacaacgtcaaataaacaacaacaacagcaacaacgtcaaata(AAC)5	106	27	132	3	CAACAACAACAGCAACAACG	58.81	20	TCACCTACGCTCTTGTGACG	60.05	20	99	90	188	ACAACAACAACAGCAACAACG	59.72	21	TCACCTACGCTCTTGTGACG	60.05	20	100	89	188	CAACAACAGCAACAACGTCA	59.35	20	GCTCACCTACGCTCTTGTGA	59.19	20	98	93	190	CAACAACCACAACAACAACG	58.49	20	TCACCTACGCTCTTGTGACG	60.05	20	128	61	188	ACAACAACCACAACAACAACG	59.42	21	TCACCTACGCTCTTGTGACG	60.05	20
GN7W91E01A1UKW_rank=0522181_x=313.0_y=3966.0_length=426	1	p2	(CA)10	20	312	331	1	ACCTCCATAGCAGCAGCATT	59.87	20	GGCCAATCTTAACGTGCTTT	59.23	20	135	223	357	TTACCTCCATAGCAGCAGCA	59.59	20	GGCCAATCTTAACGTGCTTT	59.23	20	137	221	357	TTCGCATTCGCAGACTGTTA	60.54	20	GGCCAATCTTAACGTGCTTT	59.23	20	240	118	357	TCGCATTCGCAGACTGTTAT	59.45	20	GGCCAATCTTAACGTGCTTT	59.23	20	239	119	357	ACCTCCATAGCAGCAGCATT	59.87	20	GCCAATCTTAACGTGCTTTTG	59.77	21
GN7W91E01A1UST_rank=1056020_x=314.0_y=155.5_length=406	1	p2	(AC)11	22	295	316	1	GCACGAGGGAGTATGTAGGC	59.72	20	CTACGCTCTTGTGACGTTCG	59.66	20	202	167	368	CGAGGGAGTATGTAGGCACAA	60.14	21	CTACGCTCTTGTGACGTTCG	59.66	20	199	170	368	TTGCACGAGGGAGTATGTAGG	60.14	21	CTACGCTCTTGTGACGTTCG	59.66	20	204	165	368	TAACTTTCCCATTGCACGAG	58.77	20	CTACGCTCTTGTGACGTTCG	59.66	20	215	154	368	CTAACTTTCCCATTGCACGA	58.77	20	CTACGCTCTTGTGACGTTCG	59.66	20
GN7W91E01A1VNG_rank=1032907_x=314.5_y=1258.5_length=493	1	c	(AAC)7ttcaaataaacaacaacaaaaacaatgt(ACA)7acgtacaaata(AAC)5aatagtt(AAC)6gtacaaata(AAC)5gtacaaata(AAC)6accgtacaaata(AAC)5	199	241	439	2	GTGCCCATTCGAAGCTTTAG	59.85	20	CGGTGTTGTTGTTGTTGTTG	58.49	20	223	193	415	GTGCCCATTCGAAGCTTTAG	59.85	20	CGGTGTTGTTGTTGTTGTTGT	59.42	21	223	193	415	GTGCCCATTCGAAGCTTTAG	59.85	20	ACGGTGTTGTTGTTGTTGTTG	59.42	21	224	193	416	TGAAGAAACCTCCACCCACT	59.55	20	CGGTGTTGTTGTTGTTGTTG	58.49	20	277	139	415	TGAAGAAACCTCCACCCACT	59.55	20	CGGTGTTGTTGTTGTTGTTGT	59.42	21
GN7W91E01A1VVR_rank=0567692_x=314.0_y=1557.0_length=192	1	p3	(GTT)5	15	81	95	1	ACAGTGTTGTTGTTGACATTGTTG	59.9	24	TCAAATTAAACGAACAACTAACGAA	59.2	25	137	16	152	ACAGTGTTGTTGTTGACATTGTTG	59.9	24	GTCAAATTAAACGAACAACTAACGAA	59.89	26	138	16	153	ACAGTGTTGTTGTTGACATTGTTG	59.9	24	GTCAAATTAAACGAACAACTAACGA	58.77	25	138	16	153	ACAGTGTTGTTGTTGACATTGTTG	59.9	24	CAAATTAAACGAACAACTAACGAA	57.62	24	136	16	151	ACAGTGTTGTTGTTGACATTGTTG	59.9	24	CAAATTAAACGAACAACTAACGAACT	59.19	26
GN7W91E01A1W64_rank=0756182_x=314.5_y=3262.5_length=461	1	p2	(TG)6	12	209	220	1	ATGCCCGAAGTCATAACTGG	59.96	20	GGCACTTTGGTCCATTTTGT	59.84	20	248	129	376	ATGCCCGAAGTCATAACTGG	59.96	20	GTGGCACTTTGGTCCATTTT	59.84	20	250	129	378	AATGAGATTCGGAGTGGGTG	59.93	20	GGCACTTTGGTCCATTTTGT	59.84	20	209	168	376	AATGAGATTCGGAGTGGGTG	59.93	20	GTGGCACTTTGGTCCATTTT	59.84	20	211	168	378	GCCCGAAGTCATAACTGGAA	60.07	20	GGCACTTTGGTCCATTTTGT	59.84	20
GN7W91E01A1WV3_rank=0551876_x=314.0_y=2865.0_length=479	1	p3	(TCT)7	21	113	133	1	CAATCTGGGTACCCTCTGGA	59.92	20	GAAAGCGAAGAAACCAGTCG	59.99	20	268	12	279	TCCAATCTGGGTACCCTCTG	59.92	20	GAAAGCGAAGAAACCAGTCG	59.99	20	270	10	279	CATAGCATTGAGGCGATCCT	60.2	20	GAAAGCGAAGAAACCAGTCG	59.99	20	244	36	279	ATCTCCATAGCATTGAGGCG	60.2	20	GAAAGCGAAGAAACCAGTCG	59.99	20	249	31	279	CAATCTGGGTACCCTCTGGA	59.92	20	CGAAGAAACCAGTCGGTGTT	60.15	20
GN7W91E01A1WXF_rank=0159063_x=314.0_y=2913.0_length=288	1	p2	(GT)18	36	158	193	1	TTCGGCTTGGTTAATTGGAC	59.94	20	CATTTTCTAAAATAAGCCATGTATCTT	57.68	27	159	67	225	CTTCGGCTTGGTTAATTGGA	60.07	20	CATTTTCTAAAATAAGCCATGTATCTT	57.68	27	160	66	225	TCTTCGGCTTGGTTAATTGG	60.07	20	CATTTTCTAAAATAAGCCATGTATCTT	57.68	27	161	65	225	TGAGATCCAGAGGGGATGAG	60.15	20	CATTTTCTAAAATAAGCCATGTATCTT	57.68	27	100	126	225	TTCACAATCTTCCTCGCCTT	59.81	20	CATTTTCTAAAATAAGCCATGTATCTT	57.68	27
GN7W91E01A1X7I_rank=0181063_x=315.5_y=476.0_length=422	1	p2	(GT)10	20	307	326	1	ATGGGAGGGAAAATTTTTGG	59.99	20	AGGCGGCCGCTTCTATAC	60.34	18	247	110	356	CAATTCGGGGACCTCACTTA	59.93	20	AGGCGGCCGCTTCTATAC	60.34	18	283	74	356	GAGCCTGGAAGTTAGCATGG	59.84	20	AGGCGGCCGCTTCTATAC	60.34	18	171	186	356	CGTCTGGGCCTAGAAATCAG	59.83	20	AGGCGGCCGCTTCTATAC	60.34	18	210	147	356	ATGGGAGGGAAAATTTTTGG	59.99	20	CTCAGTCAGCCCCGTCAG	60.57	18
GN7W91E01A1XSG_rank=1163695_x=314.0_y=4030.5_length=510	1	p3	(TGT)8	24	205	228	1	AGAGGAGGTGTTGGGGTTCT	59.97	20	CAGAAGGGCCGTGTTAAAAA	60.1	20	238	65	302	CAATGCCTAAGACAGTGGCA	59.86	20	CAGAAGGGCCGTGTTAAAAA	60.1	20	172	131	302	GTCTTCTCAGAGCACCTGGC	60.14	20	CAGAAGGGCCGTGTTAAAAA	60.1	20	134	169	302	AGAGGAGGTGTTGGGGTTCT	59.97	20	CGTGTTAAAAAGCGACCACA	59.77	20	229	65	293	CCAGGGCTATTGGAATGGTA	59.78	20	CAGAAGGGCCGTGTTAAAAA	60.1	20
GN7W91E01A1YFM_rank=0915846_x=315.0_y=768.0_length=190	1	c	(GTT)9tatttgacgttgtttagttgttgttgtttatttgtac(GTT)5tagttgtacgtttgtttggtcta(TTG)5	117	36	152	2	TGTTGGTGTTGTTGTTTATTTGAC	58.88	24	AACAACAATAGACCAAACAAACGTA	59	25	134	11	144	TTGTTGGTGTTGTTGTTTATTTGAC	60.1	25	ACAACAATAGACCAAACAAACGTA	57.76	24	134	10	143	TGTTGGTGTTGTTGTTTATTTGAC	58.88	24	ACAACAATAGACCAAACAAACGTA	57.76	24	133	11	143	TGTTGGTGTTGTTGTTTATTTGAC	58.88	24	CAACAACAATAGACCAAACAAACGTA	61.33	26	135	11	145	GTTGTTGGTGTTGTTGTTTATTTGAC	60.8	26	ACAACAATAGACCAAACAAACGTA	57.76	24
GN7W91E01A1YLK_rank=0700700_x=315.5_y=982.5_length=181	1	c	(AAC)5atcaacaacaacaaaaaccgtaaata(AAC)8	65	20	84	3	CAACAACAACAAAAACCGTAAA	57.74	22	TGACGTTGTTCGTTATTGACATT	59.44	23	95	36	130
GN7W91E01A1YMC_rank=0806430_x=315.0_y=1010.0_length=389	1	p2	(AC)13	26	251	276	1	TTAAGCCATGTGCCTATCCC	59.92	20	GGCAATAGGATCCAGAGTGG	59.51	20	222	88	309	TGGTCCATTTGTCAAGGGTT	60.21	20	GGCAATAGGATCCAGAGTGG	59.51	20	193	117	309	TTGGTCCATTTGTCAAGGGT	60.21	20	GGCAATAGGATCCAGAGTGG	59.51	20	194	116	309	TTTGGTCCATTTGTCAAGGG	60.72	20	GGCAATAGGATCCAGAGTGG	59.51	20	195	115	309	GGTCCATTTGTCAAGGGTTTT	60.08	21	GGCAATAGGATCCAGAGTGG	59.51	20
GN7W91E01A1YQM_rank=0576649_x=315.0_y=1164.5_length=146	1	c	(TGT)5ttatttga(TGT)5	38	78	115	1	GAGGCGGCCTGTTTATTTG	60.59	19	AACGACAACAACAACGTCAA	57.63	20	114	28	141	GAGGCGGCCTGTTTATTTG	60.59	19	TAACGACAACAACAACGTCAA	57.74	21	115	28	142	CGAGGCGGCCTGTTTATT	61.13	18	AACGACAACAACAACGTCAAA	59.13	21	115	27	141	GAGGCGGCCTGTTTATTTG	60.59	19	AATAACGACAACAACAACGTCAA	59.48	23	117	28	144	CGAGGCGGCCTGTTTATTT	62.35	19	AACGACAACAACAACGTCAAA	59.13	21
GN7W91E01A1YW8_rank=0139171_x=315.0_y=1402.5_length=443	1	p3	(TCT)5	15	177	191	1	GTCTCGTTGTCGGAGACCAT	60.12	20	TCTTCCGAGCCTACTACCGA	59.97	20	269	40	308	TGTATTCCCAAACCTCCGTC	59.79	20	TCTTCCGAGCCTACTACCGA	59.97	20	174	135	308	TGTATTCCCAAACCTCCGTC	59.79	20	ATTACGGCCACCCTTCTTCT	59.96	20	244	135	378	TGTAATCCGTCTCGTTGTCG	59.72	20	TCTTCCGAGCCTACTACCGA	59.97	20	277	32	308	TGTATTCCCAAACCTCCGTC	59.79	20	CCCAGTTTCAAGAGCTGGTC	59.84	20
GN7W91E01A1YWB_rank=1116626_x=315.5_y=1369.5_length=469	1	p3	(TTC)5	15	201	215	1	GGCATTGCTTACTTACCGGA	60.1	20	CGACGTCGACATTAACATGC	60.14	20	200	111	310	GGCATTGCTTACTTACCGGA	60.1	20	CGATAGTCCGCAGCGTAAAT	60.25	20	248	111	358	GGCATTGCTTACTTACCGGA	60.1	20	CGTCGACATTAACATGCTGC	60.29	20	197	111	307	GGCATTGCTTACTTACCGGA	60.1	20	CCGCAGCGTAAATCTTATCC	59.7	20	241	111	351	TACCGGAAGAACTGTCCAGC	60.25	20	CGACGTCGACATTAACATGC	60.14	20
GN7W91E01A1Z61_rank=1119138_x=315.0_y=3051.0_length=390	1	c	(CA)6cgcacacacatacacacgcatacacact(CA)14cttacacacacacatacgaa(CT)8	104	252	355	2	TGCCAGTGATCCTTGATTTG	59.65	20	TGTGTGTGTGTGTGTGTGTGA	59	21	182	129	310	TGCAAAAATCTTGCCAGTGA	60.38	20	TGTGTGTGTGTGTGTGTGTGA	59	21	193	118	310	TGCCAGTGATCCTTGATTTG	59.65	20	GTGTGTGTGTGTGTGTGTGTGA	60.05	22	183	129	311	TGCAAAAATCTTGCCAGTGA	60.38	20	GTGTGTGTGTGTGTGTGTGTGA	60.05	22	194	118	311	CTGCAAAAATCTTGCCAGTG	59.46	20	TGTGTGTGTGTGTGTGTGTGA	59	21
GN7W91E01A1ZAV_rank=0454591_x=315.0_y=1893.0_length=470	1	p2	(CA)9	18	225	242	1	CCTGGGGAATTTTGTTCCTT	60.16	20	CGGCTTGGTTGATAGGACAT	59.96	20	264	67	330	TTAAGCCATGTGCCTAGCCT	59.87	20	TTCGGCTTGGTTGATAGGAC	60.07	20	283	50	332	CCTGGGGAATTTTGTTCCTT	60.16	20	TTCGGCTTGGTTGATAGGAC	60.07	20	266	67	332	TTAAGCCATGTGCCTAGCCT	59.87	20	CTTCCTTGCTTTCGTCTTCG	60.12	20	299	50	348	CCTGGGGAATTTTGTTCCTT	60.16	20	CTTCCTTGCTTTCGTCTTCG	60.12	20
GN7W91E01A1ZB1_rank=0781549_x=315.5_y=1935.0_length=469	1	c	(AG)6(TG)10	32	331	362	1	GGGATGTTGGGTGTTGAGAT	59.64	20	GCCATTACGGCCTTACAAAA	59.96	20	185	222	406	GGGATGTTGGGTGTTGAGAT	59.64	20	TACGCTCTTGTTGACGTTCG	60.05	20	205	222	426	GTACGCCACCACGGATTAAG	60.39	20	GCCATTACGGCCTTACAAAA	59.96	20	152	255	406	GTACGCCACCACGGATTAAG	60.39	20	TACGCTCTTGTTGACGTTCG	60.05	20	172	255	426	GGAACTAGGGGTTGTGTTGG	59.3	20	GCCATTACGGCCTTACAAAA	59.96	20
GN7W91E01A1ZLV_rank=0590255_x=315.5_y=2289.5_length=480	1	c	(CT)6cattcacccaataggagaacaaagccctaacccttttgacccttatccgcgatggcgttcgtcctcc(CT)13	105	335	439	2	CGCCTGGGATAGATTCATGT	59.92	20	GGGTTAGGGCTTTGTTCTCC	59.94	20	281	98	378	GCCAGTGTATGAACGGGATT	59.82	20	GGGTTAGGGCTTTGTTCTCC	59.94	20	260	119	378	CGCCTGGGATAGATTCATGT	59.92	20	CGGATAAGGGTCAAAAGGGT	60.18	20	297	98	394	GGCAGTGGACTGACACACAC	60.22	20	GGGTTAGGGCTTTGTTCTCC	59.94	20	163	216	378	GCCAGTGTATGAACGGGATT	59.82	20	CGGATAAGGGTCAAAAGGGT	60.18	20
GN7W91E01A203J_rank=0108047_x=327.5_y=1725.0_length=372	1	p2	(GT)10	20	200	219	1	TCTTCGGCTTGGTTAATTGG	60.07	20	TTGCATGTTTCAATATCCATGT	57.9	22	143	109	251	TCGTCTTCGGCTTGGTTAAT	59.71	20	TTGCATGTTTCAATATCCATGT	57.9	22	146	106	251	ACAATCTTCATCGCCTTCGT	59.7	20	TTGCATGTTTCAATATCCATGT	57.9	22	162	90	251	CTTCGTCTTCGGCTTGGTTA	60.38	20	TTGCATGTTTCAATATCCATGT	57.9	22	148	104	251	TCTTCATCGCCTTCGTCTTC	60.48	20	TTGCATGTTTCAATATCCATGT	57.9	22
GN7W91E01A21FM_rank=0294611_x=327.5_y=2160.0_length=380	1	c	(AAC)9gtcatataaacaat(AAC)5gtcatataaacagt(AAC)7gtcaaataaataccaacaacaacgtcaaata(AAC)5gtcaaata(AAC)5atcaacaataacaaaaacgtcaaataaaa(AAC)6gtcaaataaacaacaaaaacaa(AAC)6	247	39	285	1	CGACAACAACATTAACAACGTCA	60.86	23	ATTACGGCCGTCTTTTGTTG	60	20	304	11	314	CGACAACAACATTAACAACGTCA	60.86	23	CATTACGGCCGTCTTTTGTT	60	20	305	11	315	CGACAACAACATTAACAACGTC	58.13	22	CATTACGGCCGTCTTTTGTT	60	20	305	11	315	GACAACAACATTAACAACGTCAAA	59.01	24	ATTACGGCCGTCTTTTGTTG	60	20	303	12	314	GACAACAACATTAACAACGTCAAA	59.01	24	CATTACGGCCGTCTTTTGTT	60	20
GN7W91E01A21FM_rank=0294611_x=327.5_y=2160.0_length=380	1	c	(AAC)9gtcatataaacaat(AAC)5gtcatataaacagt(AAC)7gtcaaataaataccaacaacaacgtcaaata(AAC)5gtcaaata(AAC)5atcaacaataacaaaaacgtcaaataaaa(AAC)6gtcaaataaacaacaaaaacaa(AAC)6	247	39	285	4	AACAACAACAACAACAACAACG	58.56	22	TCACCTACGCTCTTGTGACG	60.05	20	298	44	341	CAACAACAACAACAACAACAACA	59.49	23	TCACCTACGCTCTTGTGACG	60.05	20	302	40	341	AACAACAACAACAACAACGTCA	59.05	22	GCTCACCTACGCTCTTGTGA	59.19	20	297	47	343	CAACAACAACAACAACAACGTC	59.05	22	GCTCACCTACGCTCTTGTGA	59.19	20	298	46	343	CAACAACAACAACAACAACAACA	59.49	23	CTACGCTCTTGTGACGTTCG	59.66	20
GN7W91E01A21FM_rank=0294611_x=327.5_y=2160.0_length=380	1	c	(AAC)9gtcatataaacaat(AAC)5gtcatataaacagt(AAC)7gtcaaataaataccaacaacaacgtcaaata(AAC)5gtcaaata(AAC)5atcaacaataacaaaaacgtcaaataaaa(AAC)6gtcaaataaacaacaaaaacaa(AAC)6	247	39	285	6	CAACAACAACAACAACGTCAAA	59.57	22	CATTACGGCCGTCTTTTGTT	60	20	203	113	315	CCAACAACAACGTCAAATAAACA	59.82	23	TCACCTACGCTCTTGTGACG	60.05	20	201	141	341	CAACAACAACAACAACGTCAAA	59.57	22	GCTCACCTACGCTCTTGTGA	59.19	20	231	113	343	ACAACAACAACAACAACGTCAAA	60.39	23	CATTACGGCCGTCTTTTGTT	60	20	204	112	315	AACAACAACAACAACAACAACG	58.56	22	TCACCTACGCTCTTGTGACG	60.05	20
GN7W91E01A21UF_rank=0174008_x=327.0_y=2693.5_length=358	1	c	(AAC)5at(CAA)5cgccatataaacaacaacaacgtcaaata(AAC)8gtcaaataaacaat(AAC)6gtcaaataaacgacaacaaaaacaacgtcaaata(AAC)8	175	107	281	1	CGTCAACAACCACAAACGTC	60.05	20	GCATTACGGCCTTGTTGTTT	60	20	234	74	307	AACGTCAACAACCACAAACG	59.51	20	GCATTACGGCCTTGTTGTTT	60	20	236	72	307	AACGTCAACAACCACAAACG	59.51	20	TCTTGTGACGTTCGGCATTA	60.26	20	250	72	321	CGTCAACAACCACAAACGTC	60.05	20	CTTGTGACGTTCGGCATTAC	59.2	20	247	74	320	CGTCAACAACCACAAACGTC	60.05	20	GCATTACGGCCTTGTTGTTTA	60.01	21
GN7W91E01A21UF_rank=0174008_x=327.0_y=2693.5_length=358	1	c	(AAC)5at(CAA)5cgccatataaacaacaacaacgtcaaata(AAC)8gtcaaataaacaat(AAC)6gtcaaataaacgacaacaaaaacaacgtcaaata(AAC)8	175	107	281	3	CGTCAACAACCACAAACGTC	60.05	20	GCATTACGGCCTTGTTGTTT	60	20	234	74	307	AACGTCAACAACCACAAACG	59.51	20	GCATTACGGCCTTGTTGTTT	60	20	236	72	307	AACGTCAACAACCACAAACG	59.51	20	TCTTGTGACGTTCGGCATTA	60.26	20	250	72	321	CGTCAACAACCACAAACGTC	60.05	20	CTTGTGACGTTCGGCATTAC	59.2	20	247	74	320	CGTCAACAACCACAAACGTC	60.05	20	GCATTACGGCCTTGTTGTTTA	60.01	21
GN7W91E01A21UF_rank=0174008_x=327.0_y=2693.5_length=358	1	c	(AAC)5at(CAA)5cgccatataaacaacaacaacgtcaaata(AAC)8gtcaaataaacaat(AAC)6gtcaaataaacgacaacaaaaacaacgtcaaata(AAC)8	175	107	281	5	CGTCAACAACCACAAACGTC	60.05	20	GCATTACGGCCTTGTTGTTT	60	20	234	74	307	AACGTCAACAACCACAAACG	59.51	20	GCATTACGGCCTTGTTGTTT	60	20	236	72	307	AACGTCAACAACCACAAACG	59.51	20	TCTTGTGACGTTCGGCATTA	60.26	20	250	72	321	CGTCAACAACCACAAACGTC	60.05	20	CTTGTGACGTTCGGCATTAC	59.2	20	247	74	320	TCAACAACAACAACAACGCC	60.6	20	TCTTGTGACGTTCGGCATTA	60.26	20
GN7W91E01A21UF_rank=0174008_x=327.0_y=2693.5_length=358	1	c	(AAC)5at(CAA)5cgccatataaacaacaacaacgtcaaata(AAC)8gtcaaataaacaat(AAC)6gtcaaataaacgacaacaaaaacaacgtcaaata(AAC)8	175	107	281	6	CGTCAACAACCACAAACGTC	60.05	20	GCATTACGGCCTTGTTGTTT	60	20	234	74	307	AACGTCAACAACCACAAACG	59.51	20	GCATTACGGCCTTGTTGTTT	60	20	236	72	307	AACGTCAACAACCACAAACG	59.51	20	TCTTGTGACGTTCGGCATTA	60.26	20	250	72	321	CGTCAACAACCACAAACGTC	60.05	20	CTTGTGACGTTCGGCATTAC	59.2	20	247	74	320	TCAACAACAACAACAACGCC	60.6	20	TCTTGTGACGTTCGGCATTA	60.26	20
GN7W91E01A222O_rank=0960506_x=328.5_y=190.5_length=523	1	p1	(A)10	10	334	343	1	TGAAGAGGAACACCTGGACC	60.09	20	GGTGAGAAATGAATCTGGCG	60.6	20	260	140	399	TGGACCATCTGCAGAAACTG	59.83	20	GGTGAGAAATGAATCTGGCG	60.6	20	246	154	399	CGTCCTTGTTGTCAGTGGAA	59.72	20	GGTGAGAAATGAATCTGGCG	60.6	20	149	251	399	TTCGTCCTTGTTGTCAGTGG	59.72	20	GGTGAGAAATGAATCTGGCG	60.6	20	151	249	399	TCGTCCTTGTTGTCAGTGGA	60.29	20	GGTGAGAAATGAATCTGGCG	60.6	20
GN7W91E01A225T_rank=0411338_x=328.0_y=303.0_length=417	1	p2	(AG)6	12	238	249	1	GGGGGTTCAACGAGAAAAAT	60.17	20	TCACCTACGCTCTTGTGACG	60.05	20	198	182	379	GGGGGTTCAACGAGAAAAAT	60.17	20	ACGGCCAAGTTCTGACTCAT	59.73	20	168	182	349	TAGGGGAGGGGGATACACAT	60.4	20	TCACCTACGCTCTTGTGACG	60.05	20	227	153	379	GGGGGTTCAACGAGAAAAAT	60.17	20	GGCCAAGTTCTGACTCATCC	59.66	20	166	182	347	GGGGGTTCAACGAGAAAAAT	60.17	20	CTACGCTCTTGTGACGTTCG	59.66	20
GN7W91E01A22C5_rank=0339117_x=327.0_y=3367.0_length=505	1	p2	(GT)9	18	340	357	1	TCTTCCTCGCCTTCGTCTTA	60.09	20	TCACCTACGCTCTTGTGACG	60.05	20	237	232	468	TCTTCCTCGCCTTCGTCTTA	60.09	20	CGGCCAATTCAATTCTTTGT	59.94	20	206	232	437	TCTTCCTCGCCTTCGTCTTA	60.09	20	ACGGCCAATTCAATTCTTTG	59.94	20	207	232	438	TTCACAATCTTCCTCGCCTT	59.81	20	TCACCTACGCTCTTGTGACG	60.05	20	244	225	468	TTTCACAATCTTCCTCGCCT	59.81	20	TCACCTACGCTCTTGTGACG	60.05	20
GN7W91E01A22MM_rank=0366288_x=327.5_y=3708.0_length=354	2	c	(GTT)6tatttgac(GTT)6	44	234	277	1	TGGACGTTGTCGTTGTTGTT	60.05	20	TCACCTACGCTCTTGTGACG	60.05	20	176	141	316	TTGGACGTTGTCGTTGTTGT	60.05	20	TCACCTACGCTCTTGTGACG	60.05	20	177	140	316	TGGACGTTGTCGTTGTTGTT	60.05	20	CTACGCTCTTGTGACGTTCG	59.66	20	172	141	312	TTGGACGTTGTCGTTGTTGT	60.05	20	CTACGCTCTTGTGACGTTCG	59.66	20	173	140	312	TTTGGACGTTGTCGTTGTTG	60.59	20	TCACCTACGCTCTTGTGACG	60.05	20
GN7W91E01A241O_rank=0282038_x=328.5_y=2746.5_length=204	1	c	(CAA)7cat(CAA)5	39	73	111	1	CGTGAAATAAACCACAACAACC	59.29	22	TCACCTACGCTCTTGTGACG	60.05	20	121	46	166	CGTGAAATAAACCACAACAACC	59.29	22	CTACGCTCTTGTGACGTTCG	59.66	20	117	46	162	ACGTGAAATAAACCACAACAACC	60.07	23	TCACCTACGCTCTTGTGACG	60.05	20	122	45	166	CAACGTGAAATAAACCACAACAA	59.82	23	TCACCTACGCTCTTGTGACG	60.05	20	124	43	166	CAACAACGTGAAATAAACCACAA	59.82	23	TCACCTACGCTCTTGTGACG	60.05	20
GN7W91E01A24AD_rank=0919936_x=328.0_y=1763.0_length=436	1	p3	(GAA)6	18	112	129	1	AGCTTAGCCCAAGGTCAACA	59.88	20	TCTATCTGCAGCAGGAGGGT	59.97	20	237	70	306	GCTTAGCCCAAGGTCAACAA	60.25	20	TCTATCTGCAGCAGGAGGGT	59.97	20	236	71	306	AGCTTAGCCCAAGGTCAACA	59.88	20	ATTCCCAAACCTGTGTCCAG	59.82	20	99	70	168	AGCTTAGCCCAAGGTCAACA	59.88	20	AATTCGTCTCGTTGTCGGAG	60.25	20	202	70	271	AGCTTAGCCCAAGGTCAACA	59.88	20	TGGCACTTAAACGGTCCTCT	59.73	20
GN7W91E01A24D5_rank=1066292_x=328.5_y=1899.0_length=357	1	p2	(GT)8	16	205	220	1	AACTGGCTAGCCCTTGTGAA	59.88	20	CGCTTGGTCGTGTCTGTCTA	60.05	20	172	133	304	AACTGGCTAGCCCTTGTGAA	59.88	20	AGTGTGAAAGCTCGCTTGGT	60.06	20	184	133	316	AACTGGCTAGCCCTTGTGAA	59.88	20	GAGGAAGTGTGAAAGCTCGC	60.14	20	189	133	321	ACTGGCTAGCCCTTGTGAAC	59.36	20	CGCTTGGTCGTGTCTGTCTA	60.05	20	171	134	304	AACTGGCTAGCCCTTGTGAA	59.88	20	AAGTGTGAAAGCTCGCTTGG	60.57	20
GN7W91E01A24FI_rank=0386259_x=328.0_y=1948.5_length=443	1	p2	(TG)9	18	339	356	1	TCGCCTTCAGCTTGGTAGAT	59.98	20	ACTTTATTTCATTTCAAAATAGCCA	57.59	25	162	232	393	CAATCTTCTTCGCCTTCAGC	60.1	20	ACTTTATTTCATTTCAAAATAGCCA	57.59	25	171	223	393	CTTCGCCTTCAGCTTGGTAG	60.15	20	ACTTTATTTCATTTCAAAATAGCCA	57.59	25	164	230	393	CTGGCTCTTCATGTGGTTGA	59.83	20	ACTTTATTTCATTTCAAAATAGCCA	57.59	25	242	152	393	TCAACTGGCTCTTCATGTGG	59.83	20	ACTTTATTTCATTTCAAAATAGCCA	57.59	25
GN7W91E01A24UX_rank=0268818_x=328.0_y=2503.0_length=247	1	c	(AAC)6aataatgtcaaata(AAC)6aatgtcaaata(AAC)6accgtcaaccacaacaacaatgtcaaataaataacaacaacaacggtccaaatag(ACA)6	152	23	174	4	CAACAACAACAACAACAATGTCA	59.44	23	TGTTGTCTATTTGGACCGTTG	58.54	21	106	56	161	CAACAACAACAACAACAATGTCA	59.44	23	TGTTGTCTATTTGGACCGTTGT	59.4	22	106	56	161	ACAACAACAACAACAACAATGTCA	60.27	24	TGTTGTCTATTTGGACCGTTG	58.54	21	107	55	161	AACAACAACAACAACAATGTCAA	58.03	23	TTGTTGTCTATTTGGACCGTTG	59.9	22	106	57	162	CAACAACAACAACAACAATGTCAA	60.75	24	TGTTGTCTATTTGGACCGTTG	58.54	21
GN7W91E01A25FV_rank=0665026_x=328.5_y=3257.0_length=448	1	p2	(AC)29	58	306	363	1	GATGCTTAAACCGCAGTTGG	60.64	20	CCGTACTACCTACTTACTACGTTACCT	57.07	27	174	237	410	TGAAGACTCTGGGGAAAACA	58.26	20	CCGTACTACCTACTTACTACGTTACCT	57.07	27	228	183	410	TGAAGACTCTGGGGAAAACATT	59.98	22	CCGTACTACCTACTTACTACGTTACCT	57.07	27	228	183	410	TCTGGGGAAAACATTCTCAGAT	59.94	22	CCGTACTACCTACTTACTACGTTACCT	57.07	27	221	190	410	CCGCAGTTGGAACTAAAACTC	58.89	21	CCGTACTACCTACTTACTACGTTACCT	57.07	27
GN7W91E01A25HL_rank=0232148_x=328.5_y=3319.0_length=250	1	c	(GTT)7tatttgac(GTT)6tatttgacgttgtggttgttgttgcttatttgacgttgttgttgttgac(GTT)5tatttgac(GTT)6	137	9	145	3	TTTGACGTTGTTGTTGTTGTTG	59.57	22	TCACCTACGCTCTTGTGACG	60.05	20	210	2	211	TTTGACGTTGTTGTTGTTGTTG	59.57	22	GCCATTACGGCCTCAAATAA	59.93	20	186	2	187	TTTGACGTTGTTGTTGTTGTTG	59.57	22	TGCTCACCTACGCTCTTGTG	60.2	20	213	2	214	TTTGACGTTGTTGTTGTTGTTG	59.57	22	CTACGCTCTTGTGACGTTCG	59.66	20	206	2	207	TTGACGTTGTTGTTGTTGTTG	58.13	21	TCACCTACGCTCTTGTGACG	60.05	20
GN7W91E01A25JE_rank=0328257_x=328.0_y=3384.0_length=349	1	c	(CAA)6tgtcaaataaacaataacaacaacaacaccgtcaaata(AAC)5gtcaacaacaacaacgtcaaataaacaacaacgacgtcaaata(AAC)5accaacaataacaacaacaataataacgtcaaataaacaacaaaacaacaacaacaatgtcaacaacattaacaacgtcaaata(AAC)6gtcaaata(AAC)6gtcaacaacaacaacgt(CAA)8	298	3	300	4	CAACAACAACACCGTCAAATAAA	59.82	23	TTACGGCCTTGACGTTGT	57.67	18	277	37	313	CAACAACACCGTCAAATAAACA	58.51	22	TTACGGCCTTGACGTTGT	57.67	18	274	40	313	ACAACAACACCGTCAAATAAACA	59.34	23	TTACGGCCTTGACGTTGT	57.67	18	275	39	313	CAACAACACCGTCAAATAAACA	58.51	22	TGACGTTGTTAATGTTGTTGACAT	59.36	24	171	40	210	AACAACAACACCGTCAAATAAACA	60.57	24	TTACGGCCTTGACGTTGT	57.67	18
GN7W91E01A25MS_rank=0712966_x=328.5_y=3506.0_length=449	1	c	(AAC)7g(ACA)7atgtcaaataaataacatgaacaacaacaacactgtcaaata(AAC)15gtcaaataaacaacaaa(AAC)5gtcaacaacattacaacgtcaaata(AAC)6gctaaata(AAC)5	228	135	362	1	AACAACAGCAACAACGTCAAA	59.28	21	AGTCGCTCAGTCAGCCCC	61.58	18	299	111	409	AAACAACAGCAACAACGTCAA	59.28	21	AGTCGCTCAGTCAGCCCC	61.58	18	300	110	409	ACAACAGCAACAACGTCAAA	57.8	20	AGTCGCTCAGTCAGCCCC	61.58	18	298	112	409	AACAACAGCAACAACGTCAA	57.8	20	AGTCGCTCAGTCAGCCCC	61.58	18	299	111	409	AAACAACAGCAACAACGTCA	57.8	20	AGTCGCTCAGTCAGCCCC	61.58	18
GN7W91E01A25MS_rank=0712966_x=328.5_y=3506.0_length=449	1	c	(AAC)7g(ACA)7atgtcaaataaataacatgaacaacaacaacactgtcaaata(AAC)15gtcaaataaacaacaaa(AAC)5gtcaacaacattacaacgtcaaata(AAC)6gctaaata(AAC)5	228	135	362	3	CAACAGCAACAACGTCAAAT	57.25	20	GGACGGCCTTGTTGTTGAC	61.52	19	268	113	380	AACAACAGCAACAACGTCAAA	59.28	21	AGTCGCTCAGTCAGCCCC	61.58	18	299	111	409	AAACAACAGCAACAACGTCAA	59.28	21	AGTCGCTCAGTCAGCCCC	61.58	18	300	110	409	CAACAGCAACAACGTCAAAT	57.25	20	GGACGGCCTTGTTGTTGA	60.66	18	268	113	380	CAACAGCAACAACGTCAAATAAA	60.08	23	GGACGGCCTTGTTGTTGA	60.66	18
GN7W91E01A25MS_rank=0712966_x=328.5_y=3506.0_length=449	1	c	(AAC)7g(ACA)7atgtcaaataaataacatgaacaacaacaacactgtcaaata(AAC)15gtcaaataaacaacaaa(AAC)5gtcaacaacattacaacgtcaaata(AAC)6gctaaata(AAC)5	228	135	362	5	CAACAGCAACAACGTCAAAT	57.25	20	GGACGGCCTTGTTGTTGAC	61.52	19	268	113	380	AACAACAGCAACAACGTCAAA	59.28	21	AGTCGCTCAGTCAGCCCC	61.58	18	299	111	409	AAACAACAGCAACAACGTCAA	59.28	21	AGTCGCTCAGTCAGCCCC	61.58	18	300	110	409	CAACAGCAACAACGTCAAAT	57.25	20	GGACGGCCTTGTTGTTGA	60.66	18	268	113	380	CAACAGCAACAACGTCAAATAAA	60.08	23	GGACGGCCTTGTTGTTGA	60.66	18
GN7W91E01A26EH_rank=0393387_x=329.5_y=407.0_length=162	1	c	(AGA)5aactctgaatatccttgatgctaagagaatt(GA)22	90	37	126	2	CCAAGGTAAAACTTCTGCTTGC	60.29	22	TCTCAATTCTCTTAGCATCAAGGA	59.52	24	76	10	85	GAGCCAAGGTAAAACTTCTGC	58.14	21	TCTCAATTCTCTTAGCATCAAGGA	59.52	24	79	7	85	AGAGCCAAGGTAAAACTTCTGC	59.09	22	TCTCAATTCTCTTAGCATCAAGGA	59.52	24	80	6	85	CCAAGGTAAAACTTCTGCTTGC	60.29	22	CTCAATTCTCTTAGCATCAAGGA	57.79	23	75	10	84	CCAAGGTAAAACTTCTGCTTGC	60.29	22	TCTCAATTCTCTTAGCATCAAGG	57.79	23
GN7W91E01A271P_rank=0499392_x=329.5_y=2539.0_length=340	1	c	(AAC)5gtgaaata(AAC)5aataacaacaaaaacaacgaa(AAC)5atgaaata(AAC)6	100	63	162	1	CCGTCAAATAAACAACAACCA	58.45	21	TTTGACGTTGTTAATGTTGGTAA	57.28	23	179	10	188	CACCGTCAAATAAACAACAACC	59.29	22	TTTGACGTTGTTAATGTTGGTAA	57.28	23	181	8	188	CCGTCAAATAAACAACAACCA	58.45	21	ATTTGACGTTGTTAATGTTGGTAA	57.65	24	180	10	189	CACCGTCAAATAAACAACAACCA	61.87	23	TTTGACGTTGTTAATGTTGGTAA	57.28	23	181	8	188
GN7W91E01A271V_rank=0297832_x=329.0_y=2545.5_length=399	1	p3	(AGA)6	18	158	175	1	CAAAGATCTGCAGGCACAGA	60.14	20	GTCCTTTCTTGGTTCTCCCC	59.91	20	210	65	274	TCAAAGATCTGCAGGCACAG	60.14	20	GTCCTTTCTTGGTTCTCCCC	59.91	20	211	64	274	CAAAGATCTGCAGGCACAGA	60.14	20	TGCTGGACTAGGGTCCTTTG	60.25	20	229	65	293	CAAAGATCTGCAGGCACAGA	60.14	20	CGTCTTTGGATGAGGAGGTC	59.65	20	191	65	255	TCAAAGATCTGCAGGCACAG	60.14	20	CGTCTTTGGATGAGGAGGTC	59.65	20
GN7W91E01A27AE_rank=0397778_x=329.0_y=1556.0_length=356	1	c	(AAC)6gt(CAA)5cgt(CAA)11cgaatgtacaaataacaacaacaacatacaacgttaacaacaacgtacaaata(AAC)6gtcaaaataaataacaaacaacaacgtacaaataaacaacaaaacaacgacaactgtacaaataag(AAC)7aataacgtcaaata(AAC)6	261	94	354	4	CTCAGTCAGCCCCGTCAC	60.41	18	TTTGACGTTGTTGTTGTTGTTG	59.57	22	236	5	240	CTCAGTCAGCCCCGTCAC	60.41	18	TTGACGTTGTTGTTGTTGTTG	58.13	21	235	5	239	CTCAGTCAGCCCCGTCAC	60.41	18	TGACGTTGTTGTTGTTGTTGTT	59.05	22	234	5	238	CTCAGTCAGCCCCGTCAC	60.41	18	TTGACGTTGTTGTTGTTGTTGT	59.05	22	235	5	239	CTCAGTCAGCCCCGTCAC	60.41	18	TGACGTTGTTGTTGTTGTTGTTT	60.39	23
GN7W91E01A27AE_rank=0397778_x=329.0_y=1556.0_length=356	1	c	(AAC)6gt(CAA)5cgt(CAA)11cgaatgtacaaataacaacaacaacatacaacgttaacaacaacgtacaaata(AAC)6gtcaaaataaataacaaacaacaacgtacaaataaacaacaaaacaacgacaactgtacaaataag(AAC)7aataacgtcaaata(AAC)6	261	94	354	5	CTCAGTCAGCCCCGTCAC	60.41	18	CAGTTGTCGTTGTTTTGTTGTTT	59.14	23	286	5	290	CTCAGTCAGCCCCGTCAC	60.41	18	TGTACAGTTGTCGTTGTTTTGTTG	60.03	24	290	5	294	CTCAGTCAGCCCCGTCAC	60.41	18	ACAGTTGTCGTTGTTTTGTTGTTT	59.92	24	287	5	291	CTCAGTCAGCCCCGTCAC	60.41	18	CAGTTGTCGTTGTTTTGTTGTT	57.78	22	286	5	290	CTCAGTCAGCCCCGTCAC	60.41	18	ACAGTTGTCGTTGTTTTGTTGTT	58.65	23
GN7W91E01A27EY_rank=1028043_x=329.0_y=1720.0_length=497	1	p1	(G)10	10	213	222	1	CAGAACCGGAGCTCTAATGC	59.98	20	TCACCTTGGCATGTGGACTA	60.11	20	230	164	393	TGCCAATTGAAGGTGTGAAA	60.09	20	TCACCTTGGCATGTGGACTA	60.11	20	213	181	393	TCCTCAGAACCGGAGCTCTA	60.09	20	TCACCTTGGCATGTGGACTA	60.11	20	234	160	393	CAGAACCGGAGCTCTAATGC	59.98	20	GAGGAGAAATCACCTTGGCA	60.2	20	239	164	402	CAGAACCGGAGCTCTAATGC	59.98	20	TGAGGAGAAATCACCTTGGC	60.2	20
GN7W91E01A27QQ_rank=0099654_x=329.0_y=2144.0_length=467	1	p3	(TCT)5	15	84	98	1	TCATTTTGCAGAGTGTTGCC	59.85	20	CTCAGGGCCAAGAAGAGTTG	59.98	20	112	28	139	TCATTTTGCAGAGTGTTGCC	59.85	20	TCAACCGAGATGTCCATCAA	60.05	20	182	28	209	AGAGTGTTGCCAAACCTTCG	60.29	20	TCAACCGAGATGTCCATCAA	60.05	20	173	37	209	GCAGAGTGTTGCCAAACCTT	60.3	20	TCAACCGAGATGTCCATCAA	60.05	20	175	35	209	TCATTTTGCAGAGTGTTGCC	59.85	20	AGTTGAAGGCTCTGCTCCTG	59.75	20
GN7W91E01A28GW_rank=0585804_x=329.0_y=3086.5_length=423	1	c	(AAC)5aatgtcaaata(AAC)5accgt(CAA)5tgtcaaata(AAC)5gtcgaata(AAC)8gtca(AAC)6gtcaaataaacaacaacaacaaggtcaaataaacaacaacgg(CAA)5cgtcaaataaacaacaacaactatgtacaacaacaacaataacaacatcaaata(AAC)6gtcaaataaacaacaataacaacatcaaata(AAC)6	317	28	344	7	AACAACAACAACAACGTCGAA	59.13	21	CACCTTACGCTCTTGTGACG	59.51	20	288	97	384	CACCGTCAACAACAACAACA	59.03	20	TGTGACGTTCGGCCATTAC	60.53	19	305	67	371	CAACAACACCGTCAACAACA	59.03	20	GCCGTTGTTGTTTATTTGACC	59.37	21	148	61	208	AACAACAACAACAACGTCGAAT	59.45	22	TTACGCTCTTGTGACGTTCG	60.05	20	284	97	380	CCGTCAACAACAACAACAATG	59.91	21	TGTGACGTTCGGCCATTAC	60.53	19
GN7W91E01A28GW_rank=0585804_x=329.0_y=3086.5_length=423	1	c	(AAC)5aatgtcaaata(AAC)5accgt(CAA)5tgtcaaata(AAC)5gtcgaata(AAC)8gtca(AAC)6gtcaaataaacaacaacaacaaggtcaaataaacaacaacgg(CAA)5cgtcaaataaacaacaacaactatgtacaacaacaacaataacaacatcaaata(AAC)6gtcaaataaacaacaataacaacatcaaata(AAC)6	317	28	344	8	AACAACAACAACAACGTCGAA	59.13	21	CACCTTACGCTCTTGTGACG	59.51	20	288	97	384	CGTCAAACAACAACAACAACAA	59.57	22	TTACGCTCTTGTGACGTTCG	60.05	20	238	143	380	CACCGTCAACAACAACAACA	59.03	20	TGTGACGTTCGGCCATTAC	60.53	19	305	67	371	AACAACAACAACAACGTCGAAT	59.45	22	TTACGCTCTTGTGACGTTCG	60.05	20	284	97	380	CCGTCAACAACAACAACAATG	59.91	21	TGTGACGTTCGGCCATTAC	60.53	19
GN7W91E01A28GW_rank=0585804_x=329.0_y=3086.5_length=423	1	c	(AAC)5aatgtcaaata(AAC)5accgt(CAA)5tgtcaaata(AAC)5gtcgaata(AAC)8gtca(AAC)6gtcaaataaacaacaacaacaaggtcaaataaacaacaacgg(CAA)5cgtcaaataaacaacaacaactatgtacaacaacaacaataacaacatcaaata(AAC)6gtcaaataaacaacaataacaacatcaaata(AAC)6	317	28	344	9	AACAACGGCAACAACAACAA	60.05	20	TTACGCTCTTGTGACGTTCG	60.05	20	181	200	380	ACGGCAACAACAACAACAAC	59.51	20	TTACGCTCTTGTGACGTTCG	60.05	20	177	204	380	ACAACGGCAACAACAACAAC	59.51	20	TTACGCTCTTGTGACGTTCG	60.05	20	180	201	380	AACGGCAACAACAACAACAA	60.05	20	CACCTTACGCTCTTGTGACG	59.51	20	182	203	384	AACAACGGCAACAACAACAA	60.05	20	CACCTTACGCTCTTGTGACG	59.51	20
GN7W91E01A28GW_rank=0585804_x=329.0_y=3086.5_length=423	1	c	(AAC)5aatgtcaaata(AAC)5accgt(CAA)5tgtcaaata(AAC)5gtcgaata(AAC)8gtca(AAC)6gtcaaataaacaacaacaacaaggtcaaataaacaacaacgg(CAA)5cgtcaaataaacaacaacaactatgtacaacaacaacaataacaacatcaaata(AAC)6gtcaaataaacaacaataacaacatcaaata(AAC)6	317	28	344	10	AACAACGGCAACAACAACAA	60.05	20	TTACGCTCTTGTGACGTTCG	60.05	20	181	200	380	ACGGCAACAACAACAACAAC	59.51	20	TTACGCTCTTGTGACGTTCG	60.05	20	177	204	380	ACAACGGCAACAACAACAAC	59.51	20	TTACGCTCTTGTGACGTTCG	60.05	20	180	201	380	AACGGCAACAACAACAACAA	60.05	20	CACCTTACGCTCTTGTGACG	59.51	20	182	203	384	AACAACGGCAACAACAACAA	60.05	20	CACCTTACGCTCTTGTGACG	59.51	20
GN7W91E01A28QV_rank=0224420_x=329.0_y=3445.5_length=294	1	c	(GTT)5tatttgata(TTG)5acaa(TGT)5ttatttgaca(TTG)10	98	100	197	1	CGTTGTTGTTGTTGACGTTG	58.65	20	CTCAGTCAGCCCCGTCAG	60.57	18	194	57	250	CGTTGTTGTTGTTGACGTTG	58.65	20	CTCAGTCAGCCCCGTCAG	60.57	18	226	25	250	CGTTGTTGTTGTTGACGTTGT	59.57	21	CTCAGTCAGCCCCGTCAG	60.57	18	194	57	250	ACGTTGTTGTTGTTGACGTTG	59.57	21	CTCAGTCAGCCCCGTCAG	60.57	18	195	56	250	CGTTGTTGTTGTTGACGTTGT	59.57	21	CTCAGTCAGCCCCGTCAG	60.57	18
GN7W91E01A28TQ_rank=0291024_x=329.0_y=3548.5_length=379	1	p2	(CA)14	28	77	104	1	TTCAAATTTTTGTGCTCATTGTC	59.16	23	CACCTTCTTCTTCGGCTTTG	59.99	20	203	2	204	TTCAAATTTTTGTGCTCATTGTC	59.16	23	TCGACTGACTCTTCGTGTGG	60.02	20	288	2	289	TTCAAATTTTTGTGCTCATTGTC	59.16	23	CTGACTCTTCGTGTGGCTGA	60.18	20	284	2	285	TCAAATTTTTGTGCTCATTGTCTT	60.04	24	CACCTTCTTCTTCGGCTTTG	59.99	20	202	3	204	TTCAAATTTTTGTGCTCATTGTCT	60.04	24	CACCTTCTTCTTCGGCTTTG	59.99	20
GN7W91E01A2939_rank=0175149_x=330.0_y=1127.0_length=214	1	c	(AAC)10gtcaaaca(AAC)11gtcaaata(AAC)6	97	30	126	1	CGTTAAATAACAACAACAACGTCAA	60.23	25	TGCTCACCTACGCTCTTGTG	60.2	20	178	1	178	CGTTAAATAACAACAACAACGTCA	59.06	24	GCTCACCTACGCTCTTGTGA	59.19	20	177	1	177	ACGTTAAATAACAACAACAACGTCA	59.8	25	GCTCACCTACGCTCTTGTGA	59.19	20	178	0	177	CGTTAAATAACAACAACAACGTCAA	60.23	25	GCTCACCTACGCTCTTGTGA	59.19	20	177	1	177	CGTTAAATAACAACAACAACGTCAA	60.23	25	GCTCACCTACGCTCTTGTGAC	60.07	21
GN7W91E01A296R_rank=1023355_x=330.0_y=1217.0_length=380	1	p1	(G)11	11	183	193	1	TGCCAATTGAAGTGGTGAAA	60.09	20	GAGAGGCGAAATCACCTTGA	60.34	20	147	151	297	TGCCAATTGAAGTGGTGAAA	60.09	20	TTGGAGAGAGGCGAAATCAC	60.34	20	152	151	302	TGCCAATTGAAGTGGTGAAA	60.09	20	GTTGGAGAGAGGCGAAATCA	60.34	20	153	151	303	CTGGAGGTTTGCCACTGAAT	60.11	20	GAGAGGCGAAATCACCTTGA	60.34	20	289	9	297	CTGGAGGTTTGCCACTGAAT	60.11	20	TTGGAGAGAGGCGAAATCAC	60.34	20
GN7W91E01A298J_rank=0187164_x=330.5_y=1281.0_length=351	1	c	(AAC)6gtcaacaacattaacaatgtcaaata(AAC)8gtcaaataaacaataataacaacaacaacgtcaaataaataacaacaacaacgtcaaataaacaacaacaataacaataacgtcaaata(AAC)5gtcaaataaacaacaacagacaacaaccaatacgtacaaactaaacgaacaacaacaat(AAC)5	246	68	313	2	CAACAAAAATAACAATAACAACGTCA	59.35	26	TGTTCGTTTAGTTTGTACGTATTGG	59.46	25	262	28	289	ACAACAAAAATAACAATAACAACGTCA	60.03	27	TGTTCGTTTAGTTTGTACGTATTGG	59.46	25	263	27	289	CAACAACAAAAATAACAATAACAACG	58.95	26	TGTTCGTTTAGTTTGTACGTATTGG	59.46	25	265	25	289	CAACAAAAATAACAATAACAACGTCA	59.35	26	TGTTCGTTTAGTTTGTACGTATTGGT	60.14	26	262	28	289	ACAACAACAAAAATAACAATAACAACG	59.63	27	TGTTCGTTTAGTTTGTACGTATTGG	59.46	25
GN7W91E01A298J_rank=0187164_x=330.5_y=1281.0_length=351	1	c	(AAC)6gtcaacaacattaacaatgtcaaata(AAC)8gtcaaataaacaataataacaacaacaacgtcaaataaataacaacaacaacgtcaaataaacaacaacaataacaataacgtcaaata(AAC)5gtcaaataaacaacaacagacaacaaccaatacgtacaaactaaacgaacaacaacaat(AAC)5	246	68	313	3	AACAACAACAACAACGTCAACA	59.05	22	TGTTCGTTTAGTTTGTACGTATTGG	59.46	25	220	70	289	AACAACAACAACAACAACGTCA	59.05	22	TGTTCGTTTAGTTTGTACGTATTGG	59.46	25	223	67	289	AAACAACAACAACAACAACGTCA	60.39	23	TGTTCGTTTAGTTTGTACGTATTGG	59.46	25	224	66	289	ACAACAACAACAACGTCAACA	57.55	21	TGTTCGTTTAGTTTGTACGTATTGG	59.46	25	219	71	289	ACAACAACAACAACAACGTCA	57.55	21	TGTTCGTTTAGTTTGTACGTATTGG	59.46	25
GN7W91E01A298J_rank=0187164_x=330.5_y=1281.0_length=351	1	c	(AAC)6gtcaacaacattaacaatgtcaaata(AAC)8gtcaaataaacaataataacaacaacaacgtcaaataaataacaacaacaacgtcaaataaacaacaacaataacaataacgtcaaata(AAC)5gtcaaataaacaacaacagacaacaaccaatacgtacaaactaaacgaacaacaacaat(AAC)5	246	68	313	4	AACAACAACAACAACAACGTCA	59.05	22	TGTTCGTTTAGTTTGTACGTATTGG	59.46	25	173	117	289	CAACAACAACAACAACAACGTC	59.05	22	TGTTCGTTTAGTTTGTACGTATTGG	59.46	25	174	116	289	AACAACAACAACAACGTCAACA	59.05	22	TGTTCGTTTAGTTTGTACGTATTGG	59.46	25	220	70	289	AACAACAACAACAACAACGTCA	59.05	22	TGTTCGTTTAGTTTGTACGTATTGG	59.46	25	223	67	289	ACAACAACAACAACAACAACGTC	59.89	23	TGTTCGTTTAGTTTGTACGTATTGG	59.46	25
GN7W91E01A29C1_rank=0158702_x=330.5_y=147.0_length=419	1	p3	(TCT)5	15	157	171	1	TGATCAGCCTCATTTTGCAG	59.95	20	TCACCTACGCTCTTGTGACG	60.05	20	287	95	381	TCCCAAACCTCCGTCTAGTG	60.1	20	TCACCTACGCTCTTGTGACG	60.05	20	262	120	381	TGATCAGCCTCATTTTGCAG	59.95	20	CCCAGTTTCAAGAGCTGGTC	59.84	20	142	95	236	TGATCAGCCTCATTTTGCAG	59.95	20	ATTACGGCCACCCTTTTTCT	59.84	20	260	95	354	CAGGACTAGGAACCCTTCCC	59.93	20	CCCAGTTTCAAGAGCTGGTC	59.84	20
GN7W91E01A29VU_rank=0228549_x=330.0_y=824.0_length=438	1	p1	(G)11	11	182	192	1	TTGTGTGAAGGGTGGTTTGA	59.98	20	CCTTGCTGATCCAAAACCTG	60.63	20	305	27	331	TTGTGTGAAGGGTGGTTTGA	59.98	20	CTTGCTGATCCAAAACCTGC	60.78	20	304	27	330	TGTGAAGGGTGGTTTGAGGT	60.4	20	GAAAACAACCATTGCACCAA	59.42	20	254	30	283	TGTGAAGGGTGGTTTGAGGT	60.4	20	CCTTGCTGATCCAAAACCTG	60.63	20	302	30	331	GTGTGAAGGGTGGTTTGAGG	60.4	20	CCTTGCTGATCCAAAACCTG	60.63	20
GN7W91E01A29YO_rank=0587048_x=330.5_y=926.5_length=525	1	p3	(AAC)9	27	88	114	1	CAACATTAGCCATAGGCCTACAA	60.38	23	TGAAGTTTGCAGGTGGTGAA	60.28	20	184	34	217	TCACAGAGACAATCACAACAACA	59.25	23	AGAGTGGGATGATTTGTCGG	59.93	20	302	3	304	TCACAGAGACAATCACAACAACA	59.25	23	GAGTGGGATGATTTGTCGGT	59.79	20	301	3	303	TCACAGAGACAATCACAACAACA	59.25	23	TGAAGTTTGCAGGTGGTGAA	60.28	20	215	3	217	CATTAGCCATAGGCCTACAACTTT	59.95	24	AGAGTGGGATGATTTGTCGG	59.93	20
GN7W91E01A29Z8_rank=0613424_x=330.5_y=982.0_length=171	1	p3	(AAG)6	18	48	65	1	TCTGAAGGCCCTTATCCTGA	59.77	20	CTCCTGCCCAGATTCAGAAC	59.8	20	72	22	93	GGTCTGAAGGCCCTTATCCT	59.54	20	CTCCTGCCCAGATTCAGAAC	59.8	20	74	20	93	AGGTCTGAAGGCCCTTATCC	59.54	20	CTCCTGCCCAGATTCAGAAC	59.8	20	75	19	93	TCTGAAGGCCCTTATCCTGA	59.77	20	GCCCAGATTCAGAACACCAG	60.66	20	67	22	88	TCTGAAGGCCCTTATCCTGA	59.77	20	CTGCCCAGATTCAGAACACC	60.66	20
GN7W91E01A2B22_rank=0196442_x=319.0_y=2076.0_length=226	1	c	(AAC)8gtcaaataaacaataacaacaacgttaaata(AAC)7gtcaaata(AAC)6gtcaaataaaaaccaacaacgtcaaata(AAC)5	145	5	149	4	CAACAACAACAACAACGTCAAA	59.57	22	TGCTCACCTACGCTCTTGTG	60.2	20	127	64	190	CAACAACAACAACAACGTCAAA	59.57	22	TGCTCACCTACGCTCTTGTG	60.2	20	179	12	190	CAACAACAACAACAACGTCAA	58.13	21	TGCTCACCTACGCTCTTGTG	60.2	20	127	64	190	CAACAACAACAACAACGTCAA	58.13	21	TGCTCACCTACGCTCTTGTG	60.2	20	179	12	190	ACAACAACAACAACAACGTCAA	59.05	22	TGCTCACCTACGCTCTTGTG	60.2	20
GN7W91E01A2B22_rank=0196442_x=319.0_y=2076.0_length=226	1	c	(AAC)8gtcaaataaacaataacaacaacgttaaata(AAC)7gtcaaata(AAC)6gtcaaataaaaaccaacaacgtcaaata(AAC)5	145	5	149	5	CGTCAAATAAAAACCAACAACG	59.44	22	TCACCTACGCTCTTGTGACG	60.05	20	83	105	187	CAACAACAACAACAACGTCAAA	59.57	22	TGCTCACCTACGCTCTTGTG	60.2	20	101	90	190	CAACAACAACAACAACGTCAAA	59.57	22	TGCTCACCTACGCTCTTGTG	60.2	20	127	64	190	CAACAACAACAACAACGTCAAA	59.57	22	TGCTCACCTACGCTCTTGTG	60.2	20	179	12	190	CGTCAAATAAAAACCAACAACG	59.44	22	TGCTCACCTACGCTCTTGTG	60.2	20
GN7W91E01A2BU6_rank=0059135_x=319.5_y=1792.0_length=449	1	c	(CAA)6atacaacaacaacaacgtcaaataacaaaaacaacgtcaaataaacaacaataacaacgtcaaata(AAC)6gtcaaataaacaat(AAC)5gtcaaata(AAC)5atcaaata(AAC)6gtcaaataaacaacaacaat(AAC)6gtcaaataaacaacaacaacgtcaaataaacaataacaacaacgtcaaata(AAC)6atcatcgacaacaaaaacgtcaaata(AAC)5	328	26	353	7	CAACAACAACAACAACGTCAAA	59.57	22	GTGACGTTTCGGCCATTTAC	60.37	20	209	189	397	CAACAACAACAACAACGTCAAA	59.57	22	GTGACGTTTCGGCCATTTAC	60.37	20	287	111	397	CAACAACAACAACAACGTCAAA	59.57	22	GCTCACCTACGCTCTTGTGA	59.19	20	225	189	413	CAACAACAACAACAACGTCAAA	59.57	22	GCTCACCTACGCTCTTGTGA	59.19	20	303	111	413	CAACAACAACAACAACGTCAA	58.13	21	GTGACGTTTCGGCCATTTAC	60.37	20
GN7W91E01A2BU6_rank=0059135_x=319.5_y=1792.0_length=449	1	c	(CAA)6atacaacaacaacaacgtcaaataacaaaaacaacgtcaaataaacaacaataacaacgtcaaata(AAC)6gtcaaataaacaat(AAC)5gtcaaata(AAC)5atcaaata(AAC)6gtcaaataaacaacaacaat(AAC)6gtcaaataaacaacaacaacgtcaaataaacaataacaacaacgtcaaata(AAC)6atcatcgacaacaaaaacgtcaaata(AAC)5	328	26	353	8	CAACAACAACAACAACGTCAAA	59.57	22	GTGACGTTTCGGCCATTTAC	60.37	20	171	227	397	CAACAACAACAACAACGTCAAA	59.57	22	GTGACGTTTCGGCCATTTAC	60.37	20	209	189	397	CAACAACAACAACAACGTCAAA	59.57	22	GTGACGTTTCGGCCATTTAC	60.37	20	287	111	397	CAACAACAACAACAACGTCAAA	59.57	22	GCTCACCTACGCTCTTGTGA	59.19	20	187	227	413	CAACAACAACAACAACGTCAAA	59.57	22	GCTCACCTACGCTCTTGTGA	59.19	20
GN7W91E01A2BU6_rank=0059135_x=319.5_y=1792.0_length=449	1	c	(CAA)6atacaacaacaacaacgtcaaataacaaaaacaacgtcaaataaacaacaataacaacgtcaaata(AAC)6gtcaaataaacaat(AAC)5gtcaaata(AAC)5atcaaata(AAC)6gtcaaataaacaacaacaat(AAC)6gtcaaataaacaacaacaacgtcaaataaacaataacaacaacgtcaaata(AAC)6atcatcgacaacaaaaacgtcaaata(AAC)5	328	26	353	9	TCATCGACAACAAAAACGTCA	60.14	21	GTGACGTTTCGGCCATTTAC	60.37	20	85	313	397	CATCGACAACAAAAACGTCAA	59.62	21	GTGACGTTTCGGCCATTTAC	60.37	20	84	314	397	TCATCGACAACAAAAACGTCA	60.14	21	GCTCACCTACGCTCTTGTGA	59.19	20	101	313	413	AACATCATCGACAACAAAAACG	59.9	22	TACGCTCTTGTGACGTTTCG	60.05	20	98	309	406	CATCGACAACAAAAACGTCAA	59.62	21	GCTCACCTACGCTCTTGTGA	59.19	20
GN7W91E01A2BVU_rank=0749109_x=319.5_y=1816.0_length=329	1	p2	(AC)8	16	45	60	1	CGATCCACAAGCTCTTCGAC	60.94	20	TGCAACGTCCTTGATTGAAA	60.23	20	166	7	172	CGATCCACAAGCTCTTCGAC	60.94	20	TTGCAACGTCCTTGATTGAA	60.23	20	167	7	173	GATCCACAAGCTCTTCGACTG	60	21	TGCAACGTCCTTGATTGAAA	60.23	20	165	8	172	GATCCACAAGCTCTTCGACTG	60	21	TTGCAACGTCCTTGATTGAA	60.23	20	166	8	173	CGATCCACAAGCTCTTCGAC	60.94	20	GTTGCAACGTCCTTGATTGA	59.7	20
GN7W91E01A2COB_rank=0825911_x=319.0_y=2841.0_length=316	1	c	(TC)11acacacacacat(AC)14	62	156	217	1	TTGCGATGAGAAATCTTTGG	58.84	20	AACCCCTTCCTTTTACTATCTCA	57.46	23	222	54	275	GCGATGAGAAATCTTTGGTGA	60.21	21	AACCCCTTCCTTTTACTATCTCA	57.46	23	220	56	275	TTGCGATGAGAAATCTTTGGT	59.7	21	AACCCCTTCCTTTTACTATCTCA	57.46	23	222	54	275	GTTGCGATGAGAAATCTTTGG	59.7	21	AACCCCTTCCTTTTACTATCTCA	57.46	23	223	53	275	GCGATGAGAAATCTTTGGTG	58.3	20	AACCCCTTCCTTTTACTATCTCA	57.46	23
GN7W91E01A2DS0_rank=0433341_x=320.0_y=210.0_length=198	1	c	(GTT)8tatgttac(GTT)7gaggttgttgttgttgtcaacaacgtcaaataaaccacaacaacaacaacgtcaaata(AAC)10	141	12	152	3	TTGTTGTTGTTGTTGTTGTTGTTT	59.42	24	TGACGTTGTTGTTGTTGTGG	59.03	20	106	12	117	TTGTTGTTGTTGTTGTTGTTGTTT	59.42	24	TGACGTTGTTGTTGTTGTGGT	59.95	21	106	12	117	TGTTGTTGTTGTTGTTGTTGTTT	58.08	23	TGACGTTGTTGTTGTTGTGG	59.03	20	105	13	117	TTGTTGTTGTTGTTGTTGTTGTT	58.08	23	TGACGTTGTTGTTGTTGTGG	59.03	20	106	12	117	TGTTGTTGTTGTTGTTGTTGTTT	58.08	23	TGACGTTGTTGTTGTTGTGGT	59.95	21
GN7W91E01A2DW6_rank=0103588_x=320.0_y=360.0_length=281	1	c	(AAC)7aaaatcgtcaaataaaca(AAC)7atcgtcaaccataacaactacgtcaaata(AAC)5gtcaaataaataacaacaacaacaatgtcaacaataacaacgtcaaata(AAC)5	168	35	202	1	CGTCAAATAAACAACAACAACG	58.2	22	CTCAGTCAGCCCCGTCAG	60.57	18	233	5	237	ACGTCAAATAAACAACAACAACG	59.02	23	CTCAGTCAGCCCCGTCAG	60.57	18	234	4	237	AACGTCAAATAAACAACAACAACG	60.23	24	CTCAGTCAGCCCCGTCAG	60.57	18	235	3	237	TCAAATAAACAACAACAACGTCAA	59.48	24	CTCAGTCAGCCCCGTCAG	60.57	18	231	7	237	CGTCAAATAAACAACAACAACGTC	60.69	24	CTCAGTCAGCCCCGTCAG	60.57	18
GN7W91E01A2DW6_rank=0103588_x=320.0_y=360.0_length=281	1	c	(AAC)7aaaatcgtcaaataaaca(AAC)7atcgtcaaccataacaactacgtcaaata(AAC)5gtcaaataaataacaacaacaacaatgtcaacaataacaacgtcaaata(AAC)5	168	35	202	3	CAACAACAACAACAACAAAATCG	60.34	23	CTCAGTCAGCCCCGTCAG	60.57	18	199	39	237	CAACAACAACAAAATCGTCAAA	58.63	22	CTCAGTCAGCCCCGTCAG	60.57	18	193	45	237	ACAACAACAACAAAATCGTCAAA	59.46	23	CTCAGTCAGCCCCGTCAG	60.57	18	194	44	237	AACAACAACAACAAAATCGTCAA	59.46	23	CTCAGTCAGCCCCGTCAG	60.57	18	195	43	237	CGTCAAATAAACAACAACAACG	58.2	22	CTCAGTCAGCCCCGTCAG	60.57	18
GN7W91E01A2DW6_rank=0103588_x=320.0_y=360.0_length=281	1	c	(AAC)7aaaatcgtcaaataaaca(AAC)7atcgtcaaccataacaactacgtcaaata(AAC)5gtcaaataaataacaacaacaacaatgtcaacaataacaacgtcaaata(AAC)5	168	35	202	4	CAACAACAACATCGTCAACCA	60.46	21	CTCAGTCAGCCCCGTCAG	60.57	18	154	84	237	AACAACAACAACATCGTCAACC	59.8	22	CTCAGTCAGCCCCGTCAG	60.57	18	156	82	237	AACAACAACATCGTCAACCA	57.41	20	CTCAGTCAGCCCCGTCAG	60.57	18	153	85	237	CAACAACAACATCGTCAACC	57.41	20	CTCAGTCAGCCCCGTCAG	60.57	18	154	84	237	ACAACAACAACATCGTCAACC	58.38	21	CTCAGTCAGCCCCGTCAG	60.57	18
GN7W91E01A2DW6_rank=0103588_x=320.0_y=360.0_length=281	1	c	(AAC)7aaaatcgtcaaataaaca(AAC)7atcgtcaaccataacaactacgtcaaata(AAC)5gtcaaataaataacaacaacaacaatgtcaacaataacaacgtcaaata(AAC)5	168	35	202	5	CAACAACAACATCGTCAACCA	60.46	21	CTCAGTCAGCCCCGTCAG	60.57	18	154	84	237	AACAACAACAACATCGTCAACC	59.8	22	CTCAGTCAGCCCCGTCAG	60.57	18	156	82	237	AACAACAACATCGTCAACCA	57.41	20	CTCAGTCAGCCCCGTCAG	60.57	18	153	85	237	CAACAACAACATCGTCAACC	57.41	20	CTCAGTCAGCCCCGTCAG	60.57	18	154	84	237	ACAACAACAACATCGTCAACC	58.38	21	CTCAGTCAGCCCCGTCAG	60.57	18
GN7W91E01A2EIH_rank=1114103_x=320.5_y=1127.0_length=176	1	p2	(GT)13	26	43	68	1	CGTGTGTGTGTGCTTGTGTG	60.93	20	AAACTACTCGTAGCATATTGTAAGGA	57.03	26	117	17	133	TGTGTGTGTGCTTGTGTGTGT	59.72	21	AAACTACTCGTAGCATATTGTAAGGA	57.03	26	115	19	133	GTGTGTGTGTGCTTGTGTGTG	59.72	21	AAACTACTCGTAGCATATTGTAAGGA	57.03	26	116	18	133	TGTGTGTGTGCTTGTGTGTG	58.68	20	AAACTACTCGTAGCATATTGTAAGGA	57.03	26	115	19	133	ACGTGTGTGTGTGCTTGTGT	58.63	20	AAACTACTCGTAGCATATTGTAAGGA	57.03	26
GN7W91E01A2EKQ_rank=0095887_x=320.0_y=1208.0_length=397	1	c	(AG)21ggaggggtaggggtaggtagtagtagaaga(AG)24	120	196	315	2	AATTTTATTGCGGCAGTGGA	60.46	20	TCTCTCTCTCTCTCTCTCTCTCTCTTC	59.04	27	239	53	291	GAATTTTATTGCGGCAGTGG	60.46	20	TCTCTCTCTCTCTCTCTCTCTCTCTTC	59.04	27	240	52	291	CGGCAGTGGAAGATGAAAGT	60.25	20	TCTCTCTCTCTCTCTCTCTCTCTCTC	57.75	26	231	63	293	CGGCAGTGGAAGATGAAAGT	60.25	20	TCTCTCTCTCTCTCTCTCTCTCTCTC	57.75	26	233	63	295	CGGCAGTGGAAGATGAAAGT	60.25	20	TCTCTCTCTCTCTCTCTCTCTCTCTC	57.75	26
GN7W91E01A2EQW_rank=0820605_x=320.0_y=1430.0_length=481	1	p2	(CA)8	16	116	131	1	GGCCATCATTCAGTACAGTGG	60.39	21	CGGCTTGGTTGATAGGACAT	59.96	20	209	11	219	CGGCCATCATTCAGTACAGT	58.6	20	CGGCTTGGTTGATAGGACAT	59.96	20	210	10	219	GGCCATCATTCAGTACAGTGG	60.39	21	TTCGGCTTGGTTGATAGGAC	60.07	20	211	11	221	GGCCATCATTCAGTACAGTGG	60.39	21	ATGTCACAATCTTCCTCGCC	60.08	20	237	11	247	CGGCCATCATTCAGTACAGT	58.6	20	TTCGGCTTGGTTGATAGGAC	60.07	20
GN7W91E01A2F8G_rank=0236937_x=320.0_y=3358.5_length=453	1	p3	(TCT)7	21	101	121	1	CCAAACCTATGCCCTGTGTT	59.85	20	AAGGGTCAGCAAGACCTGAA	59.84	20	92	66	157	TGAAGCCTGTTTCCAAACCT	59.71	20	AAGGGTCAGCAAGACCTGAA	59.84	20	104	54	157	TCCAAACCTATGCCCTGTGT	60.38	20	AAGGGTCAGCAAGACCTGAA	59.84	20	93	65	157	CCAAACCTATGCCCTGTGTT	59.85	20	GCAAGACCTGAAGACCCTGA	60.39	20	84	66	149	CCAAACCTATGCCCTGTGTT	59.85	20	TCAGCAAGACCTGAAGACCC	60.39	20
GN7W91E01A2FGZ_rank=1143916_x=320.5_y=2369.5_length=115	1	p3	(GTT)5	15	53	67	1	GAGGCGGCCATTTTGAAC	61.54	18	GCAAGCAACAATAACAACAACAA	60.09	23	72	30	101	GAGGCGGCCATTTTGAAC	61.54	18	GCAAGCAACAATAACAACAACA	58.8	22	72	30	101	GAGGCGGCCATTTTGAAC	61.54	18	AGCAAGCAACAATAACAACAACA	59.74	23	73	30	102	GATCGCTCCAGTCAGCCC	61.96	18	GCAAGCAACAATAACAACAACAA	60.09	23	102	0	101	GAGGCGGCCATTTTGAAC	61.54	18	CAACTTCAAATAAGCAAGCAACA	59.48	23
GN7W91E01A2G0Q_rank=0587758_x=321.0_y=280.0_length=159	1	c	(GTT)6tatttgacattgttgttgttgac(GTT)5	56	55	110	1	AGGCGGCCCTGTTGTTTAT	61.76	19	CAAACGACAACAACAACGTCA	60.64	21	105	30	134	GGCGGCCCTGTTGTTTAT	60.86	18	CAAACGACAACAACAACGTCA	60.64	21	104	31	134	AGGCGGCCCTGTTGTTTATT	62.91	20	CAAACGACAACAACAACGTCA	60.64	21	105	30	134	GGCGGCCCTGTTGTTTATT	62.11	19	CAAACGACAACAACAACGTCA	60.64	21	104	31	134	GCGGCCCTGTTGTTTATT	58.57	18	CAAACGACAACAACAACGTCA	60.64	21
GN7W91E01A2GAV_rank=0269282_x=320.0_y=3445.5_length=462	1	p2	(AG)8	16	63	78	1	CATAGGGGGTTCAACGAGAA	59.93	20	AGGGTTCGTGTTTTGTCAGG	60.01	20	204	1	204	GGGGGTTCAACGAGAAAAAT	60.17	20	AGGGTTCGTGTTTTGTCAGG	60.01	20	200	5	204	CATAGGGGGTTCAACGAGAA	59.93	20	CCACCTAACAGGGTTCGTGT	59.88	20	213	1	213	CATAGGGGGTTCAACGAGAA	59.93	20	TGTTTTGTCAGGTGCCAGAG	59.87	20	196	1	196	CATAGGGGGTTCAACGAGAA	59.93	20	GGGTTCGTGTTTTGTCAGGT	59.87	20
GN7W91E01A2GIQ_rank=0248990_x=320.5_y=3728.5_length=373	1	p2	(AG)8	16	126	141	1	CAGCTCTGTTTAGGGTTGGC	59.88	20	TGAGATCACGTGGGTATGGA	59.92	20	211	57	267	GCCAGCTCTGTTTAGGGTTG	59.88	20	TGAGATCACGTGGGTATGGA	59.92	20	213	55	267	AAGGGAAGAAGAAGGGTTGC	59.69	20	TGAGATCACGTGGGTATGGA	59.92	20	234	34	267	CAGCTCTGTTTAGGGTTGGC	59.88	20	TTGAGATCACGTGGGTATGG	59.37	20	212	57	268	GCCAGCTCTGTTTAGGGTTG	59.88	20	TTGAGATCACGTGGGTATGG	59.37	20
GN7W91E01A2HBY_rank=0071402_x=321.5_y=684.0_length=320	1	p2	(GT)11	22	160	181	1	TGGCATGCATTTTTGGTAAA	59.94	20	ACGTAACTAACTTAAAACCTTAAAACG	57.18	27	126	134	259	TTGGCATGCATTTTTGGTAA	59.94	20	ACGTAACTAACTTAAAACCTTAAAACG	57.18	27	127	133	259	GCCTGGAATCCAACCAGATA	59.89	20	ACGTAACTAACTTAAAACCTTAAAACG	57.18	27	210	50	259	TTATTGGCATGCATTTTTGG	59.4	20	ACGTAACTAACTTAAAACCTTAAAACG	57.18	27	130	130	259	GGAATCCAACCAGATAACGG	59.24	20	ACGTAACTAACTTAAAACCTTAAAACG	57.18	27
GN7W91E01A2I0F_rank=0761065_x=321.5_y=2861.5_length=344	1	p2	(GA)14	28	191	218	1	TCACTTTCCAAAGGCCAGTC	60.23	20	CCCCTTTACCTTCGTGTTGT	58.96	20	184	124	307	TCACTTTCCAAAGGCCAGTC	60.23	20	CCCCTTTACCTTCGTGTTGTT	60.26	21	184	124	307	ACATCACTTTCCAAAGGCCA	60.5	20	CCCCTTTACCTTCGTGTTGT	58.96	20	187	121	307	TCACTTTCCAAAGGCCAGTC	60.23	20	GCCTAAGACCTGCTGTAAGCC	60.41	21	131	124	254	CATCACTTTCCAAAGGCCAG	60.63	20	CCCCTTTACCTTCGTGTTGT	58.96	20
GN7W91E01A2I1E_rank=0492651_x=321.0_y=2896.0_length=499	1	p2	(TA)7	14	77	90	1	TGGCAATCATCTATTGCTACAAA	59.64	23	GCAGGTTTGGAAATTGGTTG	60.34	20	108	32	139	TGGCAATCATCTATTGCTACAAA	59.64	23	TGCAGGTTTGGAAATTGGTT	60.34	20	109	32	140	TGGCAATCATCTATTGCTACAAA	59.64	23	ATGCAGGTTTGGAAATTGGT	59.29	20	110	32	141	TGGCAATCATCTATTGCTACAAA	59.64	23	TTTCTGGTTATGCAGGTTTGG	59.98	21	119	32	150	TGGCAATCATCTATTGCTACAAA	59.64	23	TTATGCAGGTTTGGAAATTGG	59.82	21
GN7W91E01A2IRL_rank=0525732_x=321.0_y=2543.5_length=428	1	p3	(CTT)7	21	176	196	1	ATCCTCGGCAGGAGGATATT	59.89	20	ATCTTCAGGCACATAACGCC	60.1	20	281	4	284	ATCCTCGGCAGGAGGATATT	59.89	20	ACATAACGCCCAATTCCAAG	59.82	20	271	4	274	ATCCTCGGCAGGAGGATATT	59.89	20	TAACGCCCAATTCCAAGAGA	60.58	20	268	4	271	CTATCCCCAAACCTTTTGCC	60.66	20	TCACCTACGCTCTTGTGACG	60.05	20	254	137	390	CTATCCCCAAACCTTTTGCC	60.66	20	ATCTTCAGGCACATAACGCC	60.1	20
GN7W91E01A2ITS_rank=1018240_x=321.5_y=2622.0_length=405	1	p3	(CAA)5	15	257	271	1	TCCATTCGAACCAACAACAA	59.94	20	TCACCTACGCTCTTGTGACG	60.05	20	138	230	367	TGACTCCATTCGAACCAACA	60.09	20	TCACCTACGCTCTTGTGACG	60.05	20	142	226	367	TGTGACTCCATTCGAACCAA	60.09	20	TCACCTACGCTCTTGTGACG	60.05	20	144	224	367	CGCCTCTCAAGCCTCTATTG	60.11	20	TCACCTACGCTCTTGTGACG	60.05	20	177	191	367	TGTTCGATTTTCAGCCATCA	60.2	20	TCACCTACGCTCTTGTGACG	60.05	20
GN7W91E01A2IZV_rank=0195779_x=321.0_y=2841.5_length=259	1	c	(AAC)7gtcaaataaataacaacaacaatgtcaaataaacaacaaa(AAC)6gtcaaataaag(AAC)8gtcaaata(AAC)5	137	51	187	1	CGTCAAATAAACACCACCAAA	58.45	21	TTTGACGTTGTCGTTGTTGT	57.63	20	216	3	218	ACGTCAAATAAACACCACCAAA	59.29	22	TTTGACGTTGTCGTTGTTGT	57.63	20	217	2	218	CGTCAAATAAACACCACCAAAA	59.77	22	ATTTGACGTTGTCGTTGTTG	57.09	20	217	3	219	CGTCAAATAAACACCACCAAA	58.45	21	ATTTGACGTTGTCGTTGTTGT	58.05	21	217	3	219
GN7W91E01A2IZV_rank=0195779_x=321.0_y=2841.5_length=259	1	c	(AAC)7gtcaaataaataacaacaacaatgtcaaataaacaacaaa(AAC)6gtcaaataaag(AAC)8gtcaaata(AAC)5	137	51	187	2	CGTCAAATAAACACCACCAAA	58.45	21	TTTGACGTTGTCGTTGTTGT	57.63	20	216	3	218	ACGTCAAATAAACACCACCAAA	59.29	22	TTTGACGTTGTCGTTGTTGT	57.63	20	217	2	218	CGTCAAATAAACACCACCAAAA	59.77	22	ATTTGACGTTGTCGTTGTTG	57.09	20	217	3	219	CCACCAAAAACAACGTTAACAA	59.81	22	TCGTTGTTGTTATTCATTTGACG	59.92	23	193	16	208	CGTCAAATAAACACCACCAAA	58.45	21	ATTTGACGTTGTCGTTGTTGT	58.05	21
GN7W91E01A2J3G_rank=0647941_x=322.0_y=170.5_length=322	1	p4	(TAGA)19	76	159	234	1	CAGACAGACAACAACAACAGACA	58.89	23	TCGTACTCGTACTCGTACTGTCTACTC	59.54	27	244	39	282	ACAGACAGACAACAACAACAGACA	59.78	24	TCGTACTCGTACTCGTACTGTCTACTC	59.54	27	245	38	282	CAGACAGACAACAACAACAGACA	58.89	23	CGTACTCGTACTCGTACTGTCTACTC	57.93	26	243	39	281	ACAGACAGACAACAACAACAGACA	59.78	24	CGTACTCGTACTCGTACTGTCTACTC	57.93	26	244	38	281	GACAGACAACAACAACAGACAGA	57.9	23	TCGTACTCGTACTCGTACTGTCTACTC	59.54	27
GN7W91E01A2J7W_rank=0387436_x=322.0_y=330.0_length=333	1	c	(GTT)5attgtttatttaa(TGT)6ttatttgacgttgttaatgtttttgac(GTT)5ttgttgtttatttgac(GTT)8tgttgttgtta(TTG)5tttatttgacattgttgttgttgtttatttgac(GTT)7tatttgac(GTT)5	231	19	249	3	CGTTGTTGTTGTTGACGTTG	58.65	20	CTCAGTCAGCCCCGTCAG	60.57	18	288	2	289	CGTTGTTGTTGTTGACGTTGT	59.57	21	CTCAGTCAGCCCCGTCAG	60.57	18	288	2	289	ACGTTGTTGTTGTTGACGTTG	59.57	21	CTCAGTCAGCCCCGTCAG	60.57	18	289	1	289	GACGTTGTTGTTGTTGACGTT	58.59	21	CTCAGTCAGCCCCGTCAG	60.57	18	290	0	289	ACGTTGTTGTTGTTGACGTTGT	60.41	22	CTCAGTCAGCCCCGTCAG	60.57	18
GN7W91E01A2J7W_rank=0387436_x=322.0_y=330.0_length=333	1	c	(GTT)5attgtttatttaa(TGT)6ttatttgacgttgttaatgtttttgac(GTT)5ttgttgtttatttgac(GTT)8tgttgttgtta(TTG)5tttatttgacattgttgttgttgtttatttgac(GTT)7tatttgac(GTT)5	231	19	249	6	CGTTGTTGTTGTTGACGTTG	58.65	20	CTCAGTCAGCCCCGTCAG	60.57	18	288	2	289	CGTTGTTGTTGTTGACGTTGT	59.57	21	CTCAGTCAGCCCCGTCAG	60.57	18	288	2	289	ACGTTGTTGTTGTTGACGTTG	59.57	21	CTCAGTCAGCCCCGTCAG	60.57	18	289	1	289	TGACGTTGTTGTTGTTGTTTTG	59.57	22	CGGCCCAACGTCAAATAA	60.46	18	179	87	265	GACGTTGTTGTTGTTGACGTT	58.59	21	CTCAGTCAGCCCCGTCAG	60.57	18
GN7W91E01A2J93_rank=0698691_x=322.0_y=409.5_length=508	1	p3	(ACA)15	45	104	148	1	TACATCAGTCCCGCAAATCA	60.07	20	CCATGTAGCCGATTCCACTT	59.96	20	144	42	185	AATTCCTGCAAATCATTCGG	59.9	20	CCATGTAGCCGATTCCACTT	59.96	20	177	9	185	ATCAGTCCCGCAAATCATTC	59.9	20	CCATGTAGCCGATTCCACTT	59.96	20	141	45	185	TACATCAGTCCCGCAAATCA	60.07	20	ATCCATGTAGCCGATTCCAC	59.78	20	146	42	187	AATTCCTGCAAATCATTCGG	59.9	20	ATCCATGTAGCCGATTCCAC	59.78	20
GN7W91E01A2JM4_rank=0689147_x=321.5_y=3678.0_length=400	1	p2	(CT)6	12	182	193	1	CACACTCACTTGGGCTCTCA	60.02	20	AGAGAGCCTGCGAGACACTT	59.36	20	69	153	221	TAGGGAGCAGCAGAAGGAAA	60.09	20	AGAGAGCCTGCGAGACACTT	59.36	20	131	91	221	ACGTCCTGCACTGTTCTCCT	59.91	20	AGAGAGCCTGCGAGACACTT	59.36	20	160	62	221	TTCTCCTGCACCTTGGTAGG	60.25	20	AGAGAGCCTGCGAGACACTT	59.36	20	147	75	221	ACTGTTCTCCTGCACCTTGG	60.3	20	AGAGAGCCTGCGAGACACTT	59.36	20
GN7W91E01A2JS0_rank=0726493_x=321.0_y=3890.0_length=416	1	p2	(GT)10	20	274	293	1	CAGGAGTCACCACCGACTTT	60.15	20	GGTTGCCTAAGACAAGGCAT	59.2	20	264	68	331	TTTTGCGTTTGTATTCGCAC	59.75	20	GGTTGCCTAAGACAAGGCAT	59.2	20	297	35	331	TATTCGCACTTGTTCGGTTG	59.73	20	GGTTGCCTAAGACAAGGCAT	59.2	20	286	46	331	TTGTATTCGCACTTGTTCGG	59.73	20	GGTTGCCTAAGACAAGGCAT	59.2	20	289	43	331	GGTTCGGGGGTAGGATTATG	60.39	20	GGTTGCCTAAGACAAGGCAT	59.2	20
GN7W91E01A2JWG_rank=0711514_x=321.0_y=4014.0_length=264	1	c	(TTG)5a(TGT)9tatttgacgttgtagttattgttttggtgacgttgtgtttgttgttgtttattgac(GTT)5tattcac(GTT)5gcttatttgac(GTT)6	165	46	210	3	CGTTGTTGTTAATGTTTATTTGACA	58.18	25	ACGACACCAACAACGTCAAC	59.49	20	207	20	226	CGTTGTTGTTAATGTTTATTTGACA	58.18	25	CGACACCAACAACGTCAACA	61.66	20	206	20	225	CGTTGTTGTTAATGTTTATTTGACA	58.18	25	CAACGACACCAACAACGTCA	61.66	20	209	20	228	CGTTGTTGTTAATGTTTATTTGACA	58.18	25	CGACACCAACAACGTCAAC	58.52	19	206	20	225	CGTTGTTGTTAATGTTTATTTGACA	58.18	25	AACGACACCAACAACGTCA	58.52	19
GN7W91E01A2KBB_rank=0682533_x=322.0_y=453.0_length=436	1	p3	(TCT)6	18	178	195	1	ATTGTCAGAGACCACCGGAC	59.97	20	AGTTTGGCTCAAGGTCAGGA	59.84	20	192	46	237	CGGACTAGGAACTCTTCCCC	60.07	20	GTTTGGCTCAAGGTCAGGAG	59.84	20	176	61	236	CGGACTAGGAACTCTTCCCC	60.07	20	AGTTTGGCTCAAGGTCAGGA	59.84	20	177	61	237	CGGACTAGGAACTCTTCCCC	60.07	20	GAGTTTGGCTCAAGGTCAGG	59.84	20	178	61	238	CCGGACTAGGAACTCTTCCC	60.07	20	GTTTGGCTCAAGGTCAGGAG	59.84	20
GN7W91E01A2KR8_rank=0629972_x=322.0_y=1062.0_length=454	1	p1	(A)11	11	284	294	1	CCGCCGAAAATCTAAAATCA	60.03	20	CTCAGTCAGCCCCGTCAG	60.57	18	191	220	410	AACCTACTCATCGCTTCCCA	59.69	20	CTCAGTCAGCCCCGTCAG	60.57	18	229	182	410	TGGATATAAAGAACCGCCGA	60.42	20	CTCAGTCAGCCCCGTCAG	60.57	18	204	207	410	CATCGCTTCCCATTATCTGG	60.43	20	CTCAGTCAGCCCCGTCAG	60.57	18	221	190	410	CTGGATATAAAGAACCGCCG	59.56	20	CTCAGTCAGCCCCGTCAG	60.57	18
GN7W91E01A2LBT_rank=0591237_x=322.0_y=1767.5_length=516	1	p2	(GA)17	34	362	395	1	GATCCGTTACCGTATCCCCT	60.04	20	CGGCGTACATATCTATGTTTCTTG	59.94	24	190	250	439	AGATCCGTTACCGTATCCCC	60.04	20	CGGCGTACATATCTATGTTTCTTG	59.94	24	191	249	439	AGATCCGTTACCGTATCCCC	60.04	20	CGTAATTAAGAGATACGGCGTACA	59.63	24	206	249	454	TAGATCTGCAACCGCGAAAT	60.74	20	CGGCGTACATATCTATGTTTCTTG	59.94	24	231	209	439	ATAGATCTGCAACCGCGAAA	60.74	20	CGGCGTACATATCTATGTTTCTTG	59.94	24
GN7W91E01A2LZ6_rank=0779343_x=322.5_y=2644.5_length=211	1	c	(AAC)6gtcaaataaacaacaacaagaacgtcaaata(AAC)10gtcaaataag(CAA)5	104	32	135	1	AACAACGTCAAATAAACAACAACA	58.57	24	CTCAGTCAGCCCCGTCAG	60.57	18	162	5	166	ACAACGTCAAATAAACAACAACA	57.24	23	CTCAGTCAGCCCCGTCAG	60.57	18	161	6	166	TAACAACGTCAAATAAACAACAACA	58.63	25	CTCAGTCAGCCCCGTCAG	60.57	18	163	4	166	CAATAACAACGTCAAATAAACAACAA	59.35	26	CTCAGTCAGCCCCGTCAG	60.57	18	166	1	166	CAATAACAACGTCAAATAAACAACA	58.18	25	CTCAGTCAGCCCCGTCAG	60.57	18
GN7W91E01A2LZ6_rank=0779343_x=322.5_y=2644.5_length=211	1	c	(AAC)6gtcaaataaacaacaacaagaacgtcaaata(AAC)10gtcaaataag(CAA)5	104	32	135	2	AACAACGTCAAATAAACAACAACAA	59.78	25	CTCAGTCAGCCCCGTCAG	60.57	18	162	5	166	CAACGTCAAATAAACAACAACAA	57.75	23	CTCAGTCAGCCCCGTCAG	60.57	18	160	7	166	ACAACGTCAAATAAACAACAACAA	58.57	24	CTCAGTCAGCCCCGTCAG	60.57	18	161	6	166	AACAACGTCAAATAAACAACAACA	58.57	24	CTCAGTCAGCCCCGTCAG	60.57	18	162	5	166	ACAACGTCAAATAAACAACAACA	57.24	23	CTCAGTCAGCCCCGTCAG	60.57	18
GN7W91E01A2MO0_rank=0453481_x=322.0_y=3538.5_length=379	1	c	(AAC)9aaatacaacaacaacaacttcaaataacaacaacaacgtcaaata(AAC)5atcaaataaacagcaacgtcaaatag(ACA)5gcaacgtcaaataaacaacaacaataacaacgtcaaataaat(AAC)6aaatgtcaaaata(AAC)5	216	3	218	4	TCAAATAAACAGCAACGTCAAAT	58.73	23	ACATTGTTGTTATTGTTGACGG	57.48	22	159	90	248	ATCAAATAAACAGCAACGTCAAAT	59.03	24	ACATTGTTGTTATTGTTGACGG	57.48	22	160	89	248	TCAAATAAACAGCAACGTCAAATAG	59.64	25	ACATTGTTGTTATTGTTGACGG	57.48	22	159	90	248	CAAATAAACAGCAACGTCAAATAG	58.04	24	ACATTGTTGTTATTGTTGACGG	57.48	22	158	91	248	ATCAAATAAACAGCAACGTCAAATAG	59.88	26	ACATTGTTGTTATTGTTGACGG	57.48	22
GN7W91E01A2MXH_rank=0523321_x=322.0_y=3843.5_length=386	1	p2	(GA)12	24	93	116	1	GAGACTCGCACCGAAAAGTC	60	20	TCCTAACCTGCCTCGATCAT	59.65	20	286	5	290	GAGACTCGCACCGAAAAGTC	60	20	CTCCTAACCTGCCTCGATCA	60.35	20	287	5	291	CTTCCAAGCGATCGTCATTT	60.21	20	TCCTAACCTGCCTCGATCAT	59.65	20	245	46	290	CTTCCAAGCGATCGTCATTT	60.21	20	CTCCTAACCTGCCTCGATCA	60.35	20	246	46	291	ACTCGCACCGAAAAGTCTTG	60.43	20	TCCTAACCTGCCTCGATCAT	59.65	20
GN7W91E01A2N1M_rank=0508127_x=323.0_y=1192.0_length=387	1	c	(AAC)6gtg(AAC)5aatgtcaaata(AAC)5atcaacaacaataataatgttaaataaataacaacaacgatcgtcaaataaataacaataacaacaacgt(CAA)5cgtcaaagtaaacagcaacaacaactatgt(CAA)5cgtcaacaacaacaataacgtcaaataacagcaacaacaactatgtcaacaacaacaacatcgtcaaata(AAC)6gtcgacaacaacaacgtcaaataacaacaacaacgtcaaata(AAC)5	337	11	347	5	CAACGATCGTCAAATAAATAACAATA	58.56	26	ACGTTGTTGTTGTCGACGTTGT	62.75	22	201	106	306
GN7W91E01A2N1M_rank=0508127_x=323.0_y=1192.0_length=387	1	c	(AAC)6gtg(AAC)5aatgtcaaata(AAC)5atcaacaacaataataatgttaaataaataacaacaacgatcgtcaaataaataacaataacaacaacgt(CAA)5cgtcaaagtaaacagcaacaacaactatgt(CAA)5cgtcaacaacaacaataacgtcaaataacagcaacaacaactatgtcaacaacaacaacatcgtcaaata(AAC)6gtcgacaacaacaacgtcaaataacaacaacaacgtcaaata(AAC)5	337	11	347	6	CAACGATCGTCAAATAAATAACAATA	58.56	26	ACGTTGTTGTTGTCGACGTTGT	62.75	22	201	106	306
GN7W91E01A2N8Z_rank=0904808_x=323.0_y=1457.5_length=260	1	c	(AAC)6gtcaacaacaacaacgtcaaataaacgacaacaacaacaacgtcaaat(AAC)6	84	58	141	1	TCAACAACAACGACAACGTC	58.14	20	TGTTTTGTTGTTATTTGGTCGT	57.17	22	187	15	201	GTCAACAACAACGACAACGTC	59.1	21	TGTTTTGTTGTTATTTGGTCGT	57.17	22	188	14	201
GN7W91E01A2N8Z_rank=0904808_x=323.0_y=1457.5_length=260	1	c	(AAC)6gtcaacaacaacaacgtcaaataaacgacaacaacaacaacgtcaaat(AAC)6	84	58	141	2	TCAACAACAACGACAACGTC	58.14	20	TGTTTTGTTGTTATTTGGTCGT	57.17	22	187	15	201	GTCAACAACAACGACAACGTC	59.1	21	TGTTTTGTTGTTATTTGGTCGT	57.17	22	188	14	201
GN7W91E01A2N8Z_rank=0904808_x=323.0_y=1457.5_length=260	1	c	(AAC)6gtcaacaacaacaacgtcaaataaacgacaacaacaacaacgtcaaat(AAC)6	84	58	141	3	TCAACAACAACGACAACGTC	58.14	20	TGTTTTGTTGTTATTTGGTCGT	57.17	22	187	15	201	GTCAACAACAACGACAACGTC	59.1	21	TGTTTTGTTGTTATTTGGTCGT	57.17	22	188	14	201
GN7W91E01A2OR7_rank=0312947_x=323.0_y=2149.0_length=347	1	c	(AAC)5atcaaataacaaaaacaacgtcaaataaacaacaataacaacgtcaaataaacgacaataactaaaacaacatcaaata(AAC)7gtcaaataaacaacaacaacgttaaataaaa(AAC)10aaa(AAC)5	194	8	201	3	AACAACGTCAAATAAACGACAA	57.31	22	TCACCTACGCTCTTGTGACG	60.05	20	252	58	309	CAATAACAACGTCAAATAAACGACA	60.2	25	TCACCTACGCTCTTGTGACG	60.05	20	256	54	309	CAAAAACAACGTCAAATAAACAACA	60.21	25	TCACCTACGCTCTTGTGACG	60.05	20	279	31	309	CGTCAAATAAACAACAATAACAACG	59.77	25	TCACCTACGCTCTTGTGACG	60.05	20	270	40	309	AACAACGTCAAATAAACGACAAT	57.69	23	TCACCTACGCTCTTGTGACG	60.05	20
GN7W91E01A2OVF_rank=0173744_x=323.0_y=2265.0_length=278	1	p2	(TG)11	22	114	135	1	TTCACCTTCGTCTTCGGATT	59.67	20	TTTGTCATTCAAATTTTGTCGC	59.99	22	199	12	210	TTCTTCACCTTCGTCTTCGG	60.37	20	TTTGTCATTCAAATTTTGTCGC	59.99	22	202	9	210	TTCACCTTCGTCTTCGGATT	59.67	20	TGTCATTCAAATTTTGTCGCTC	60.12	22	197	12	208	TTCTTCACCTTCGTCTTCGG	60.37	20	TGTCATTCAAATTTTGTCGCTC	60.12	22	200	9	208	TTCACCTTCGTCTTCGGATT	59.67	20	TTGTCATTCAAATTTTGTCGC	58.66	21
GN7W91E01A2P4V_rank=0763120_x=323.0_y=3901.0_length=515	1	p3	(AGA)5	15	323	337	1	TGGCTAAAGGCCAAGAAGAA	59.95	20	TCATGCTGCAGAGTATTGCC	59.98	20	115	277	391	TGGCTAAAGGCCAAGAAGAA	59.95	20	GCCGGACTAGGGACCTTTAC	59.96	20	178	277	454	AATCCCGAATCTGCATCAAC	59.9	20	TCATGCTGCAGAGTATTGCC	59.98	20	197	195	391	AATCCCGAATCTGCATCAAC	59.9	20	GCCGGACTAGGGACCTTTAC	59.96	20	260	195	454	CAGAATGCGCAGTTTCAAGA	60.13	20	TCATGCTGCAGAGTATTGCC	59.98	20
GN7W91E01A2PO5_rank=0539177_x=323.0_y=3335.0_length=451	1	p2	(CA)9	18	155	172	1	ATGGGAGGGCAAATTTTAGG	60.14	20	AGTGAGTGGAGCGCTTGTTT	60.06	20	206	75	280	CGGGTTGGACTTGTGAATTT	59.83	20	AGTGAGTGGAGCGCTTGTTT	60.06	20	248	33	280	ATGGGAGGGCAAATTTTAGG	60.14	20	CTTCCTAGTGCTTGGGAACG	59.87	20	245	75	319	CGGGTTGGACTTGTGAATTT	59.83	20	CTTCCTAGTGCTTGGGAACG	59.87	20	287	33	319	ATGGGAGGGCAAATTTTAGG	60.14	20	TCCTAGTGCTTGGGAACGTC	60.25	20
GN7W91E01A2PRG_rank=0277984_x=323.0_y=3418.0_length=437	1	p2	(TG)12	24	201	224	1	TGGCAATAGCAGAGTCGTTG	60.01	20	CCTACTCCCTGTGTGCCTTG	60.7	20	256	146	401	TGTCAATGAGATCTGGAGCG	59.94	20	CCTACTCCCTGTGTGCCTTG	60.7	20	238	164	401	TGGCAATAGCAGAGTCGTTG	60.01	20	CTACTCCCTGTGTGCCTTGC	60.85	20	255	146	400	AATGAGATCTGGAGCGGATG	60.18	20	CCTACTCCCTGTGTGCCTTG	60.7	20	234	168	401	CAATGAGATCTGGAGCGGAT	60.18	20	CCTACTCCCTGTGTGCCTTG	60.7	20
GN7W91E01A2Q2L_rank=0051224_x=324.0_y=1019.0_length=419	1	c	(AAC)5aatcaaata(AAC)5atcaaatacacaacagcaataacaacgtcaaagtaacaacaacaataacaacaacgtcaaataag(CAA)6atacg(AAC)5gtcaaataacaaaacaacatcaaataaacaacaataacaacgtaaaata(AAC)6agcaacaacaacgtcaaataaacaataacaaata(AAC)9	270	30	299	5	CAACATCAAATACACAACAGCAAT	58.99	24	TTATTTGTACGTTTTTGTTATTGACAT	57.44	27	283	64	346	ACAACATCAAATACACAACAGCAAT	59.76	25	TTATTTGTACGTTTTTGTTATTGACAT	57.44	27	284	63	346	AACAACATCAAATACACAACAGCAAT	60.91	26	TTATTTGTACGTTTTTGTTATTGACAT	57.44	27	285	62	346
GN7W91E01A2Q2L_rank=0051224_x=324.0_y=1019.0_length=419	1	c	(AAC)5aatcaaata(AAC)5atcaaatacacaacagcaataacaacgtcaaagtaacaacaacaataacaacaacgtcaaataag(CAA)6atacg(AAC)5gtcaaataacaaaacaacatcaaataaacaacaataacaacgtaaaata(AAC)6agcaacaacaacgtcaaataaacaataacaaata(AAC)9	270	30	299	6	CAACATCAAATACACAACAGCAAT	58.99	24	TTATTTGTACGTTTTTGTTATTGACAT	57.44	27	283	64	346	ACAACATCAAATACACAACAGCAAT	59.76	25	TTATTTGTACGTTTTTGTTATTGACAT	57.44	27	284	63	346	AACAACATCAAATACACAACAGCAAT	60.91	26	TTATTTGTACGTTTTTGTTATTGACAT	57.44	27	285	62	346
GN7W91E01A2Q2L_rank=0051224_x=324.0_y=1019.0_length=419	1	c	(AAC)5aatcaaata(AAC)5atcaaatacacaacagcaataacaacgtcaaagtaacaacaacaataacaacaacgtcaaataag(CAA)6atacg(AAC)5gtcaaataacaaaacaacatcaaataaacaacaataacaacgtaaaata(AAC)6agcaacaacaacgtcaaataaacaataacaaata(AAC)9	270	30	299	7	CAACATCAAATACACAACAGCAAT	58.99	24	TTATTTGTACGTTTTTGTTATTGACAT	57.44	27	283	64	346	ACAACATCAAATACACAACAGCAAT	59.76	25	TTATTTGTACGTTTTTGTTATTGACAT	57.44	27	284	63	346	AACAACATCAAATACACAACAGCAAT	60.91	26	TTATTTGTACGTTTTTGTTATTGACAT	57.44	27	285	62	346
GN7W91E01A2Q3F_rank=0848091_x=324.0_y=1049.0_length=530	1	p3	(CAA)7	21	164	184	1	CTTCCCATCCAACTTCCCTT	60.3	20	GTGGGGATTTAGGGCGTAAT	60.04	20	263	124	386	GCCGAACGACACTCTCTACC	59.87	20	CGTTGGTTCTGTGAATGGAA	59.54	20	232	21	252	AATGCCGAACGACACTCTCT	59.87	20	CGTTGGTTCTGTGAATGGAA	59.54	20	235	18	252	CTTCCCATCCAACTTCCCTT	60.3	20	TGTATGTGGGGATTTAGGGC	59.65	20	268	124	391	CTATCGTCACGCTTCCCATC	60.62	20	GTGGGGATTTAGGGCGTAAT	60.04	20
GN7W91E01A2Q9Q_rank=0625922_x=324.0_y=1276.0_length=230	1	c	(AAC)7gtcaaatgaacaacaacaacgtcaaattaacaacaccaacaacaacgtcaaataaacaacaacaacaccatcaaataaat(AAC)5	116	21	136	3	CAACACCAACAACAACGTCA	59.03	20	CTCAGTCAGCCCCGTCAG	60.57	18	116	71	186	ACAACACCAACAACAACGTCA	59.95	21	CTCAGTCAGCCCCGTCAG	60.57	18	117	70	186	CAACACCAACAACAACGTCAA	60.49	21	CTCAGTCAGCCCCGTCAG	60.57	18	116	71	186	AACACCAACAACAACGTCAAA	58.99	21	CTCAGTCAGCCCCGTCAG	60.57	18	115	72	186	CAACAACAACAACAACGTCAAA	59.57	22	CTCAGTCAGCCCCGTCAG	60.57	18
GN7W91E01A2QA9_rank=0241408_x=324.0_y=35.0_length=350	1	p3	(AGA)6	18	43	60	1	AGATCGCAGGCGTAGAAAGA	60.12	20	TGCTTCAACCACAACACCAT	60.01	20	208	17	224	AGAAGATCGCAGGCGTAGAA	60.12	20	TGCTTCAACCACAACACCAT	60.01	20	211	14	224	AGATCGCAGGCGTAGAAAGA	60.12	20	TCTGCTTCAACCACAACACC	59.73	20	210	17	226	AGAAGATCGCAGGCGTAGAA	60.12	20	TCTGCTTCAACCACAACACC	59.73	20	213	14	226	AAGATCGCAGGCGTAGAAAG	59.61	20	TGCTTCAACCACAACACCAT	60.01	20
GN7W91E01A2QK4_rank=0877116_x=324.5_y=390.5_length=381	1	c	(AAC)5atcaacaataacaaaaacgtcaaataaacaacaacaacaatgtcaataacaacaactacgtcaaata(AAC)5gtcaaata(AAC)5aatgtcaacaacaacaacgt(CAA)6tgtcaaataaacaacaacaacatcaaataacaataacaacaacaagaacgtcaaataaac(ACA)5acgtcaaata(AAC)6gtcaaataaacaacac(CAA)5	292	28	319	5	AACAATGTCAACAACAACAACG	58.51	22	TGTGACGTTCGGCCATTAC	60.53	19	200	144	343	CAACAACAATGTCAACAACAACA	59.44	23	TGTGACGTTCGGCCATTAC	60.53	19	204	140	343	CAACAACAACAATGTCAACAACA	59.44	23	TGTGACGTTCGGCCATTAC	60.53	19	207	137	343	AACAATGTCAACAACAACAACG	58.51	22	TTGTGACGTTCGGCCATTAC	61.87	20	201	144	344	AAACAACAACAACAACGTCAAA	58.16	22	TGTGACGTTCGGCCATTAC	60.53	19
GN7W91E01A2QR7_rank=0219958_x=324.0_y=645.0_length=438	1	p3	(AAG)5	15	179	193	1	ACTGATCATGGGTTTGGCTC	59.93	20	GGGGACTGTCTTTGCCTACA	60.11	20	164	117	280	ACTGATCATGGGTTTGGCTC	59.93	20	TGGGGACTGTCTTTGCCTAC	60.11	20	165	117	281	ACCCTGAATCATCAACCGAG	59.93	20	GGGGACTGTCTTTGCCTACA	60.11	20	228	53	280	ACCCTGAATCATCAACCGAG	59.93	20	TGGGGACTGTCTTTGCCTAC	60.11	20	229	53	281	CAGAACGCACAATTTCAGGA	59.84	20	GGGGACTGTCTTTGCCTACA	60.11	20
GN7W91E01A2RAH_rank=0869816_x=324.5_y=1303.0_length=461	1	p3	(AGA)6	18	139	156	1	AAAGATCTTCAGGCGCAAAA	59.96	20	ATGCTTCAACCTTTCTCCGA	59.81	20	159	47	205	AAAGATCTTCAGGCGCAAAA	59.96	20	GATGCTTCAACCTTTCTCCG	59.81	20	160	47	206	AAAATGCCCAATTCCAACAG	59.8	20	ATGCTTCAACCTTTCTCCGA	59.81	20	143	63	205	AAAATGCCCAATTCCAACAG	59.8	20	GATGCTTCAACCTTTCTCCG	59.81	20	144	63	206	AAAATGCCCAATTCCAACAG	59.8	20	CCTCAGCAGGAGGATATTGC	59.8	20
GN7W91E01A2RCK_rank=0052729_x=324.0_y=1378.0_length=258	1	c	(CAA)5cgtcaaata(AAC)5gtcaaata(AAC)8tatgt(CAA)6	94	50	143	1	CAACAGCAACAGCGTCAAAT	59.91	20	CTACGCTCTTGTGACGTTCG	59.66	20	211	5	215	CAACAGCAACAGCGTCAAAT	59.91	20	GCTCACCTACGCTCTTGTGAC	60.07	21	217	5	221	ACAACAGCAACAGCGTCAAA	60.49	20	GCTCACCTACGCTCTTGTGA	59.19	20	218	4	221	CAACAGCAACAGCGTCAAAT	59.91	20	CCTACGCTCTTGTGACGTTC	58.52	20	212	5	216	AACAACAGCAACAGCGTCAA	60.49	20	GCTCACCTACGCTCTTGTGAC	60.07	21
GN7W91E01A2RCV_rank=0317717_x=324.0_y=1389.0_length=337	1	p3	(TGT)7	21	60	80	1	GTGGAGTTGGAGCATTGGTT	59.97	20	ACTCCATCCGAACCAACAAC	59.83	20	79	31	109	GTGGAGTTGGAGCATTGGTT	59.97	20	GGAAAATCCCAAACGCTTCT	60.43	20	225	31	255	GTGGAGTTGGAGCATTGGTT	59.97	20	GACAATGTGACTCCATCCGA	59.48	20	88	31	118	GTGGAGTTGGAGCATTGGTT	59.97	20	TGACAATGTGACTCCATCCG	60.53	20	89	31	119	ACCTGTGGAGTTGGAGCATT	59.58	20	ACTCCATCCGAACCAACAAC	59.83	20
GN7W91E01A2RYZ_rank=0215808_x=324.5_y=2185.5_length=465	1	c	(AAC)7gtcaaata(AAC)6gttaaataaaaacat(CAA)6cgtcaaaata(AAC)5	105	43	147	1	CAACAACACCAACAACGTCA	59.03	20	CCAATGCATGGTAGCCTTTT	59.96	20	247	18	264	ACAACAACACCAACAACGTCA	59.95	21	CCAATGCATGGTAGCCTTTT	59.96	20	248	17	264	CAACAACACCAACAACGTCA	59.03	20	TGGATGGTGGCCTAGTCATT	60.34	20	302	18	319	CAACAACACCAACAACGTCA	59.03	20	AATGGATGGTGGCCTAGTCA	60.34	20	304	18	321	ACAACAACACCAACAACGTCA	59.95	21	TGGATGGTGGCCTAGTCATT	60.34	20
GN7W91E01A2SD3_rank=0331073_x=324.0_y=2729.5_length=423	1	p2	(GT)7	14	188	201	1	TTCGGCTTGGTTAATTGGAC	59.94	20	GGCCTTCAATGCAAAGAGTC	59.82	20	261	97	357	CTTCGGCTTGGTTAATTGGA	60.07	20	GGCCTTCAATGCAAAGAGTC	59.82	20	262	96	357	TCTTCGGCTTGGTTAATTGG	60.07	20	GGCCTTCAATGCAAAGAGTC	59.82	20	263	95	357	CGGCTTGGTTAATTGGACAT	59.82	20	GGCCTTCAATGCAAAGAGTC	59.82	20	259	99	357	TTCGGCTTGGTTAATTGGAC	59.94	20	CTACGCTCTTGTGACGTTCG	59.66	20
GN7W91E01A2SFY_rank=0339770_x=324.0_y=2796.5_length=394	1	c	(GTT)7gtat(TTG)6cttatttgacgttgttgttattattgttgtttatttgatgttgttgcttgttgtttatttgac(GTT)5tatttgacgttgttgttgatgttgtttatttgac(GTT)8tatttgacattgttgttgac(GTT)5	214	53	266	3	TTTGACGTTGTTGTTGTTGTTG	59.57	22	CTCAGTCAGCCCCGTCAG	60.57	18	305	46	350	TTGACGTTGTTGTTGTTGTTG	58.13	21	CTCAGTCAGCCCCGTCAG	60.57	18	304	47	350	GACGTTGTTGTTGTTGTTGTTG	59.05	22	CTCAGTCAGCCCCGTCAG	60.57	18	302	49	350	TGACGTTGTTGTTGTTGTTGTT	59.05	22	CTCAGTCAGCCCCGTCAG	60.57	18	303	48	350	TTGACGTTGTTGTTGTTGTTGT	59.05	22	CTCAGTCAGCCCCGTCAG	60.57	18
GN7W91E01A2SFY_rank=0339770_x=324.0_y=2796.5_length=394	1	c	(GTT)7gtat(TTG)6cttatttgacgttgttgttattattgttgtttatttgatgttgttgcttgttgtttatttgac(GTT)5tatttgacgttgttgttgatgttgtttatttgac(GTT)8tatttgacattgttgttgac(GTT)5	214	53	266	4	TTTGACGTTGTTGTTGTTGTTG	59.57	22	CTCAGTCAGCCCCGTCAG	60.57	18	305	46	350	TTGACGTTGTTGTTGTTGTTG	58.13	21	CTCAGTCAGCCCCGTCAG	60.57	18	304	47	350	GACGTTGTTGTTGTTGTTGTTG	59.05	22	CTCAGTCAGCCCCGTCAG	60.57	18	302	49	350	TGACGTTGTTGTTGTTGTTGTT	59.05	22	CTCAGTCAGCCCCGTCAG	60.57	18	303	48	350	TTGACGTTGTTGTTGTTGTTGT	59.05	22	CTCAGTCAGCCCCGTCAG	60.57	18
GN7W91E01A2T33_rank=0542779_x=325.5_y=865.0_length=298	1	c	(CA)6cgcgcg(CA)10	38	189	226	1	CCATCCATGTGGAAAATTAAGC	60.55	22	CATTTGGTGTTGTGTACGACTCT	59.09	23	256	0	255	CCATCCATGTGGAAAATTAAGC	60.55	22	ACATTTGGTGTTGTGTACGACTCT	59.9	24	257	0	256	CATCCATGTGGAAAATTAAGCTC	59.86	23	CATTTGGTGTTGTGTACGACTCT	59.09	23	255	1	255	CATCCATGTGGAAAATTAAGCTC	59.86	23	ACATTTGGTGTTGTGTACGACTCT	59.9	24	256	1	256	ACACACACACGCACACGC	61.57	18	CATTTGGTGTTGTGTACGACTCT	59.09	23
GN7W91E01A2T69_rank=0011675_x=325.0_y=979.0_length=444	1	c	(AAC)6accat(CAA)5tgtcaaataaacaacaacaataacaacgtccaata(AAC)6tatgtcaacaacaacatcaaata(AAC)5	129	21	149	3	ACAACAACAACAACAACACCA	57.39	21	GACGTTATTGTTTTAATTTATTTGACG	58.6	27	192	21	212	ACAACAACAACAACAACACCA	57.39	21	CGTTATTGTTTTAATTTATTTGACGTT	58.25	27	190	21	210	ACAACAACAACAACAACACCA	57.39	21	ACGTTATTGTTTTAATTTATTTGACG	57.15	26	191	21	211
GN7W91E01A2T69_rank=0011675_x=325.0_y=979.0_length=444	2	c	(AAC)7gtaaaata(AAC)5	44	282	325	1	CGTCCAATAAACAACAACAACAA	59.82	23	CAGGCGGCCTTTATTTGAC	60.59	19	297	84	380	CAACGTCCAATAAACAACAACAA	59.82	23	CAGGCGGCCTTTATTTGAC	60.59	19	300	81	380	CAACAATGTCAACAACGTCAAA	59.53	22	CTCAGTCAGCCCCGTCAG	60.57	18	256	145	400	CGTCCAATAAACAACAACAACA	58.51	22	CAGGCGGCCTTTATTTGAC	60.59	19	297	84	380	AACAACAATGTCAACAACGTCA	59	22	CAGGCGGCCTTTATTTGA	59.76	18
GN7W91E01A2TIQ_rank=0153537_x=325.0_y=96.0_length=215	1	p2	(CT)8	16	63	78	1	CTTTTTGTCCAGCCTAAGCC	58.97	20	GCGGCCCTACCTTTTCTAGT	59.75	20	133	14	146	AAGCCTGTAAGCCTGTAAGCC	59.93	21	GCGGCCCTACCTTTTCTAGT	59.75	20	118	29	146	AGCCTAAGCCTGTAAGCCTG	58.77	20	GCGGCCCTACCTTTTCTAGT	59.75	20	123	24	146	CCAGCCTAAGCCTGTAAGCC	61.25	20	GCGGCCCTACCTTTTCTAGT	59.75	20	125	22	146	AGCCTGTAAGCCTGTAAGCC	58.63	20	GCGGCCCTACCTTTTCTAGT	59.75	20
GN7W91E01A2TIZ_rank=0257215_x=325.5_y=105.0_length=330	1	c	(GTT)6tatttgac(GTT)6tatttgac(GTT)6tatttggcgg(TGT)5tattgttgttgtttatttgacgttgttgttgctgttgtttattaac(GTT)6tattgac(GTT)5tgtttttgacgttgttgttttgttgtac(GTT)7	230	42	271	5	TGTTGTTGTTTATTTGGCGG	59.46	20	CGAGGCGGCACGTAATAA	60.76	18	187	101	287	TTTGACGTTGTTGTTGTTGTTG	59.57	22	GAGGCGGCACGTAATAAACA	61.02	20	200	87	286	TTTGACGTTGTTGTTGTTGTTG	59.57	22	GAGGCGGCACGTAATAAACA	61.02	20	226	61	286	TTTGACGTTGTTGTTGTTGTTG	59.57	22	GAGGCGGCACGTAATAAACA	61.02	20	252	35	286	TTGACGTTGTTGTTGTTGTTG	58.13	21	GAGGCGGCACGTAATAAACA	61.02	20
GN7W91E01A2TIZ_rank=0257215_x=325.5_y=105.0_length=330	1	c	(GTT)6tatttgac(GTT)6tatttgac(GTT)6tatttggcgg(TGT)5tattgttgttgtttatttgacgttgttgttgctgttgtttattaac(GTT)6tattgac(GTT)5tgtttttgacgttgttgttttgttgtac(GTT)7	230	42	271	7	TGACGTTGTTGTTGCTGTTG	59.35	20	AGGCGGCACGTAATAAACAA	60.51	20	133	153	285	TTTATTTGGCGGTGTTGTTG	59.46	20	GAGGCGGCACGTAATAAACA	61.02	20	178	109	286	TGACGTTGTTGTTGCTGTTG	59.35	20	GAGGCGGCACGTAATAAACA	61.02	20	134	153	286	TTATTTGGCGGTGTTGTTGT	58.94	20	GAGGCGGCACGTAATAAACA	61.02	20	177	110	286	TGACGTTGTTGTTGCTGTTG	59.35	20	GGCGGCACGTAATAAACAA	59.58	19
GN7W91E01A2TKX_rank=1080234_x=325.5_y=175.5_length=288	1	p2	(GT)9	18	66	83	1	GAGTGGATGAGGACCTGCAA	61.23	20	TGGACTCTTTTGCATTCAAATCT	60.12	23	126	43	168	GAGTGGATGAGGACCTGCAA	61.23	20	TGCATTCAAATCTTTGTGTTCAT	59.51	23	116	43	158	AGTGGATGAGGACCTGCAA	59.2	19	TGGACTCTTTTGCATTCAAATCT	60.12	23	125	44	168	GAGTGGATGAGGACCTGCAA	61.23	20	TCTTTTGCATTCAAATCTTTGTG	59.28	23	121	43	163	CTAGAGTGGATGAGGACCTGC	58.91	21	TGGACTCTTTTGCATTCAAATCT	60.12	23
GN7W91E01A2U3Y_rank=1057661_x=325.0_y=2156.5_length=419	1	p2	(CA)16	32	298	329	1	TGGTCCATTTGTCAAGGGTT	60.21	20	ACGGTAGTGGAGTGAGGACG	60.17	20	209	147	355	TTGGTCCATTTGTCAAGGGT	60.21	20	ACGGTAGTGGAGTGAGGACG	60.17	20	210	146	355	GGCACTTTGGTCCATTTGTC	60.36	20	ACGGTAGTGGAGTGAGGACG	60.17	20	216	140	355	GCACTTTGGTCCATTTGTCA	59.55	20	ACGGTAGTGGAGTGAGGACG	60.17	20	215	141	355	TTTGGTCCATTTGTCAAGGG	60.72	20	ACGGTAGTGGAGTGAGGACG	60.17	20
GN7W91E01A2U6V_rank=0523468_x=325.0_y=2261.5_length=460	1	p1	(C)10	10	364	373	1	GGACCTCCATACCGCTAACA	59.96	20	GAATAAGTAGGAAGAGTCGGCG	59.42	22	138	262	399	TGGACCTCCATACCGCTAAC	59.96	20	GAATAAGTAGGAAGAGTCGGCG	59.42	22	139	261	399	ACTTGGGCTTTGCAAAAATG	60.11	20	GAATAAGTAGGAAGAGTCGGCG	59.42	22	83	317	399	GTAGGTCTCACTCCCAAGCG	59.87	20	GAATAAGTAGGAAGAGTCGGCG	59.42	22	238	162	399	CAACACCTCCAGATTGGGTT	59.82	20	GAATAAGTAGGAAGAGTCGGCG	59.42	22
GN7W91E01A2UFM_rank=0329950_x=325.5_y=1280.0_length=352	1	c	(AAC)6gtcaaata(AAC)6gtcaaata(AAC)6atcgtacaaata(AAC)5atcaaataaataacaacaacgt(CAA)5cgtcaaata(AAC)6aatgtcaaatg(AAC)5aaaaacgtacaaataaacaaaacaacgtacaaata(AAC)7	243	69	311	8	TGTTAACAACAACGACTACGTCA	58.34	23	TTTGTACGTTGTTTTGTTTATTTGT	57.05	25	247	41	287	TGTTAACAACAACGACTACGTCA	58.34	23	ATTTGTACGTTGTTTTGTTTATTTGT	57.4	26	248	41	288	TGTTAACAACAACGACTACGTCA	58.34	23	TATTTGTACGTTGTTTTGTTTATTTGT	57.49	27	249	41	289
GN7W91E01A2VD2_rank=0688279_x=325.0_y=2520.5_length=486	1	c	(AC)8aa(AC)9	36	364	399	1	GGGGCACTTTAGTCCATTTG	59.43	20	CAGACTGGAGTATGGACCTGC	59.74	21	224	200	423	GGGGCACTTTAGTCCATTTG	59.43	20	CCAGACTGGAGTATGGACCTG	59.58	21	225	200	424	CGGGGCACTTTAGTCCATT	59.94	19	CAGACTGGAGTATGGACCTGC	59.74	21	225	199	423	TGACTTTTCAGCCATTTGCC	61.15	20	CAGACTGGAGTATGGACCTGC	59.74	21	250	174	423	CGGGGCACTTTAGTCCATT	59.94	19	CCAGACTGGAGTATGGACCTG	59.58	21
GN7W91E01A2VGV_rank=0145591_x=325.0_y=2621.0_length=542	1	p2	(GT)8	16	225	240	1	CGGCTTGGTTGATAGGACAT	59.96	20	TGGTCCATTTGTCAAGGGTT	60.21	20	254	136	389	CGGCTTGGTTGATAGGACAT	59.96	20	TTGGTCCATTTGTCAAGGGT	60.21	20	255	136	390	TTCGGCTTGGTTGATAGGAC	60.07	20	TGGTCCATTTGTCAAGGGTT	60.21	20	256	134	389	TTCGGCTTGGTTGATAGGAC	60.07	20	TTGGTCCATTTGTCAAGGGT	60.21	20	257	134	390	CTTACTCGCCTTCGTCTTCG	60.15	20	TGGTCCATTTGTCAAGGGTT	60.21	20
GN7W91E01A2VKO_rank=0613635_x=325.0_y=2758.5_length=512	1	p1	(T)10	10	84	93	1	CCTCATCAGTGGGGTCTGTT	59.96	20	GGGTTCTCCACCTGAAATGA	59.9	20	301	1	301	GTTTTCGTCATCCTCCCTCA	60.05	20	GTTGAGGGTTCTCCACCTGA	60.09	20	257	50	306	GTTTTCGTCATCCTCCCTCA	60.05	20	GGGTTCTCCACCTGAAATGA	59.9	20	252	50	301	TCATCAGTGGGGTCTGTTCA	60.09	20	GTTGAGGGTTCTCCACCTGA	60.09	20	304	3	306	TTCGTCATCCTCCCTCAAAG	60.19	20	GTTGAGGGTTCTCCACCTGA	60.09	20
GN7W91E01A2VVE_rank=0915468_x=325.0_y=3144.0_length=292	1	p3	(TCT)5	15	150	164	1	CGGGACTAGGAACCCTTCTC	60.07	20	TAGCCAAGGGTCAACAGGAG	60.25	20	171	32	202	CGGGACTAGGAACCCTTCTC	60.07	20	CTAGCCAAGGGTCAACAGGA	60.25	20	172	32	203	GGGGACTGTCTTTGCCTACA	60.11	20	TAGCCAAGGGTCAACAGGAG	60.25	20	147	56	202	GGGGACTGTCTTTGCCTACA	60.11	20	CTAGCCAAGGGTCAACAGGA	60.25	20	148	56	203	TGGGGACTGTCTTTGCCTAC	60.11	20	TAGCCAAGGGTCAACAGGAG	60.25	20
GN7W91E01A2W6A_rank=0879393_x=326.0_y=736.0_length=433	1	p2	(AC)11	22	317	338	1	ACCGAGGTCGTTTGATTGAC	59.97	20	CCTACTTTAACCCTTACGCCG	60.02	21	249	141	389	ACCGAGGTCGTTTGATTGAC	59.97	20	CTTTAACCCTTACGCCGACT	58.4	20	245	141	385	ACCGAGGTCGTTTGATTGAC	59.97	20	CCCTTACGCCGACTAGTTACA	59.3	21	239	141	379	ACCGAGGTCGTTTGATTGAC	59.97	20	ACTTTAACCCTTACGCCGAC	58.26	20	246	141	386	ACCGAGGTCGTTTGATTGAC	59.97	20	ACTTTAACCCTTACGCCGACT	59.21	21
GN7W91E01A2WAM_rank=0430885_x=325.0_y=3692.0_length=111	1	p4	(GAGT)5	20	38	57	1	GATCGCTCAGTCAGCCCC	61.96	18	CTCTCTCACACTCACACTCACTCA	59.74	24	92	0	91	GATCGCTCAGTCAGCCCC	61.96	18	CTCACTCTCTCACACTCACACTCA	59.74	24	96	0	95	GATCGCTCAGTCAGCCCC	61.96	18	CTCACACTCACTCTCTCACACTCA	59.74	24	102	0	101	GATCGCTCAGTCAGCCCC	61.96	18	TCTCTCACACTCACACTCACTCA	58.66	23	91	0	90	GATCGCTCAGTCAGCCCC	61.96	18	TCACTCTCTCACACTCACACTCA	58.66	23
GN7W91E01A2WZO_rank=0898004_x=326.0_y=498.0_length=207	1	c	(GTT)5tgtttgacgttgttgttgttattgttgttgtttatttgac(GTT)7	76	54	129	1	TTGACGTTGTTTTAGATGTTGTTG	59.14	24	TCACCTACGCTCTTGTGACG	60.05	20	150	19	168	TTGACGTTGTTTTAGATGTTGTTG	59.14	24	TGCTCACCTACGCTCTTGTG	60.2	20	153	19	171	TGACGTTGTTTTAGATGTTGTTGTT	59.9	25	TCACCTACGCTCTTGTGACG	60.05	20	149	20	168	TTGACGTTGTTTTAGATGTTGTTGT	59.9	25	TCACCTACGCTCTTGTGACG	60.05	20	150	19	168	TTGACGTTGTTTTAGATGTTGTTG	59.14	24	CTACGCTCTTGTGACGTTCG	59.66	20
GN7W91E01A2WZO_rank=0898004_x=326.0_y=498.0_length=207	1	c	(GTT)5tgtttgacgttgttgttgttattgttgttgtttatttgac(GTT)7	76	54	129	2	TTGACGTTGTTTTAGATGTTGTTG	59.14	24	TCACCTACGCTCTTGTGACG	60.05	20	150	19	168	TTGACGTTGTTTTAGATGTTGTTG	59.14	24	TGCTCACCTACGCTCTTGTG	60.2	20	153	19	171	TGACGTTGTTTTAGATGTTGTTGTT	59.9	25	TCACCTACGCTCTTGTGACG	60.05	20	149	20	168	TTGACGTTGTTTTAGATGTTGTTGT	59.9	25	TCACCTACGCTCTTGTGACG	60.05	20	150	19	168	TTGACGTTGTTTTAGATGTTGTTG	59.14	24	CTACGCTCTTGTGACGTTCG	59.66	20
GN7W91E01A2WZO_rank=0898004_x=326.0_y=498.0_length=207	1	c	(GTT)5tgtttgacgttgttgttgttattgttgttgtttatttgac(GTT)7	76	54	129	3	TGTTTGTTTGACGTTGTTGTTG	59.57	22	TCACCTACGCTCTTGTGACG	60.05	20	105	64	168	TGTTGTTTGTTTGACGTTGTTG	59.57	22	TCACCTACGCTCTTGTGACG	60.05	20	108	61	168	TGTTGTTGTTTGTTTGACGTTG	59.57	22	TCACCTACGCTCTTGTGACG	60.05	20	111	58	168	TGTTGTTGTTGTTTGTTTGACG	59.57	22	TCACCTACGCTCTTGTGACG	60.05	20	114	55	168	TTGACGTTGTTGTTGTTGTTTG	59.57	22	TCACCTACGCTCTTGTGACG	60.05	20
GN7W91E01A2XDY_rank=0263568_x=326.0_y=1012.0_length=387	1	p2	(GT)9	18	194	211	1	TGGCAATGAGATCCAGAGTG	59.79	20	TTTTGCATTCAAATCTTTGTGC	60.12	22	141	151	291	TGGCAATGAGATCCAGAGTG	59.79	20	TTTGCATTCAAATCTTTGTGC	58.81	21	140	151	290	TGGCAATGAGATCCAGAGTG	59.79	20	TTGCATTCAAATCTTTGTGCTT	59.76	22	139	151	289	TGGCAATGAGATCCAGAGTG	59.79	20	TTTGCATTCAAATCTTTGTGCT	59.76	22	140	151	290	TCACAATCTTCCTCGCCTTC	60.34	20	TTTTGCATTCAAATCTTTGTGC	60.12	22
GN7W91E01A2Y60_rank=0814141_x=326.5_y=3354.0_length=321	1	c	(CAT)6ccaccaaaagtccacacaactttcttacaacttaaggaaattcaagaacaacgtccaaagaa(AG)17tgagag(AGA)8	144	137	280	2	GTGGCCTAAGCAAGGAAGTG	59.88	20	TTTCTTTGGACGTTGTTCTTGA	59.76	22	158	59	216	TGTGGCCTAAGCAAGGAAGT	59.88	20	TTTCTTTGGACGTTGTTCTTGA	59.76	22	159	58	216	GTTGTGGCCTAAGCAAGGAA	60.25	20	TTTCTTTGGACGTTGTTCTTGA	59.76	22	161	56	216	GTGGCCTAAGCAAGGAAGTG	59.88	20	GGACGTTGTTCTTGAATTTCC	58.54	21	151	59	209	TTGTGGCCTAAGCAAGGAAG	60.38	20	TTTCTTTGGACGTTGTTCTTGA	59.76	22
GN7W91E01A2YF5_rank=0028424_x=326.5_y=2387.5_length=237	1	c	(GTT)5gag(GTT)5tatttgcca(TTG)5acata(GTT)6tatttgaca(TTG)6actta(GTT)5tatttgacgttgttgttgttgacggtgttgtttatttgac(GTT)6	185	9	193	7	TTGTTGTTGTTTATTTGCCATTG	59.8	23	AAACAACACCGTCAACAACA	57.47	20	138	30	167	TGTTGTTGTTTATTTGCCATTG	58.52	22	AAACAACACCGTCAACAACA	57.47	20	137	31	167	GTTGTTGTTGTTTATTTGCCATTG	60.52	24	AAACAACACCGTCAACAACA	57.47	20	139	29	167
GN7W91E01A2YML_rank=1114516_x=326.5_y=2619.5_length=287	1	p2	(CA)10	20	126	145	1	CCTCCTCCTTTAATTTGTGGC	59.95	21	TGAATCGTGAATGCTCTCTGA	59.54	21	194	16	209	GGCTCAGATTCACTCTGCTG	58.7	20	TGAATCGTGAATGCTCTCTGA	59.54	21	176	34	209	TGGCTCAGATTCACTCTGCT	58.7	20	TGAATCGTGAATGCTCTCTGA	59.54	21	177	33	209	GTGGCTCAGATTCACTCTGCT	59.62	21	TGAATCGTGAATGCTCTCTGA	59.54	21	178	32	209	CTCAGATTCACTCTGCTGCAA	59.33	21	TGAATCGTGAATGCTCTCTGA	59.54	21
GN7W91E01A2Z5E_rank=0727881_x=327.5_y=496.0_length=429	1	c	(ACA)5acgtcaaataaacaacagcaacaacaacaacgtcaaataaacaacaacagcaacaa(AAC)5gtcatatgaataacaaaaacgaacaacaacaatgtcagcaacattaacaacgtcaaataaaaaacacaacaacaacaacgtcaaata(AAC)5gtcaacaacaacaacgtcaaaata(AAC)5actaacaacgtcaaataaacaacaacaataatgtcaaat(AAC)7gtacaaataaacaacaacaacaaataacaacaacaaat(AAC)5	340	40	379	3	CAACGTCAAATAAACAACAGCAA	60.08	23	GACGTTGTTAATGTTGCTGACA	58.75	22	127	52	178	CGTCAAATAAACAACAACAGCA	58.8	22	GACGTTGTTAATGTTGCTGACA	58.75	22	95	84	178	CAACGTCAAATAAACAACAGCA	58.8	22	GACGTTGTTAATGTTGCTGACA	58.75	22	127	52	178	ACGTCAAATAAACAACAACAGCA	59.61	23	GACGTTGTTAATGTTGCTGACA	58.75	22	96	83	178	ACAACGTCAAATAAACAACAGCA	59.61	23	GACGTTGTTAATGTTGCTGACA	58.75	22
GN7W91E01A2Z7I_rank=0306725_x=327.0_y=572.0_length=351	1	c	(AAC)5aataacaacaacaacgtgaaataaacaacagcaacaacaacgtcaacaacatcaacaacgtcaaata(AAC)9gtcaaaataaacaacaacaacgtcaaataaacaacaccaacaccaacaataacaacaacaaa(AAC)6gtcaaataaatacaa(AAC)5gtcaacaacattaacaacgtcaaataaacaacacaacaacaacaacgtacaaataaacaat(AAC)7	301	10	310	3	CAACAACGTGAAATAAACAACAG	57.38	23	TTGTTATTGTTGGTGTTGGTGT	57.84	22	141	32	172
GN7W91E01A2ZAZ_rank=0277137_x=326.0_y=3497.0_length=311	1	p2	(GT)13	26	127	152	1	ATGTCACAATCTTCCTCGCC	60.08	20	TTTGTGTTCATTGTCTTTCCTTTC	59.56	24	208	10	217	GTCACAATCTTCCTCGCCTC	59.81	20	TTTGTGTTCATTGTCTTTCCTTTC	59.56	24	206	12	217	ATGTCACAATCTTCCTCGCC	60.08	20	TTCATTGTCTTTCCTTTCTTTCAA	59.31	24	202	10	211	ATGTCACAATCTTCCTCGCC	60.08	20	TTGTGTTCATTGTCTTTCCTTTC	58.28	23	207	10	216	CGGCTTGGTTGATAGGACAT	59.96	20	TGTGTTCATTGTCTTTCCTTTCTT	59.22	24
GN7W91E01A3079_rank=0625465_x=338.5_y=3495.0_length=374	1	c	(AG)13gaggagagagagagtagagagtagagagagagt(GA)16	91	230	320	2	TGTCAAACACTTGATGTGGGA	59.99	21	TTCCTCTCTCTCTCTCTCTCTCTCTC	59.71	26	301	23	323	TGTCAAACACTTGATGTGGGA	59.99	21	TCTTCCTCTCTCTCTCTCTCTCTCTC	59.71	26	303	23	325	TGTCAAACACTTGATGTGGGA	59.99	21	TCCTCTCTCTCTCTCTCTCTCTCTC	58.43	25	300	23	322	TGTCAAACACTTGATGTGGGA	59.99	21	CCTCTCTCTCTCTCTCTCTCTCTCTC	59.36	26	299	23	321	TGTCAAACACTTGATGTGGGA	59.99	21	TCCTCTCTCTCTCTCTCTCTCTCTCT	59.36	26
GN7W91E01A307H_rank=0473240_x=338.5_y=3467.5_length=371	1	p2	(TG)10	20	138	157	1	TCACATTCGTCTTTGGCTTG	59.84	20	GCGACTTTGGTCCATTTGTT	59.98	20	279	37	315	GGCTTGGTGAATTGGATGTT	59.8	20	GCGACTTTGGTCCATTTGTT	59.98	20	265	51	315	TCACATTCGTCTTTGGCTTG	59.84	20	CCATTGGACCTCTTTGCATT	59.93	20	210	37	246	GGCTTGGTGAATTGGATGTT	59.8	20	CCATTGGACCTCTTTGCATT	59.93	20	196	51	246	CCTCACATTCGTCTTTGGCT	60.25	20	GCGACTTTGGTCCATTTGTT	59.98	20
GN7W91E01A30SJ_rank=0359287_x=338.0_y=2929.0_length=428	1	c	(AAC)5attaaataaacaacaacaaaaacaacaacgtcaaata(AAC)5aataacaacgtcaaataaacaacaataacaacaacaacgtcaaata(AAC)5gtcaaataaacaacaaaaacaacaacaacgtcaaata(AAC)5	180	38	217	2	AACAACAACAATGTGAAATAAACAA	57.69	25	TGACGTTGTTAATGTTGTTGACG	60.86	23	281	11	291	AACAACAACAATGTGAAATAAACAA	57.69	25	GACGTTGTTAATGTTGTTGACG	58.13	22	280	11	290	AACAACAACAATGTGAAATAAACAAT	58.02	26	TGACGTTGTTAATGTTGTTGACG	60.86	23	281	11	291	AACAACAACAATGTGAAATAAACAAT	58.02	26	GACGTTGTTAATGTTGTTGACG	58.13	22	280	11	290	AACAACAACAATGTGAAATAAACAAT	58.02	26	GACGTTGTTAATGTTGTTGACGTT	60.24	24
GN7W91E01A30SJ_rank=0359287_x=338.0_y=2929.0_length=428	1	c	(AAC)5attaaataaacaacaacaaaaacaacaacgtcaaata(AAC)5aataacaacgtcaaataaacaacaataacaacaacaacgtcaaata(AAC)5gtcaaataaacaacaaaaacaacaacaacgtcaaata(AAC)5	180	38	217	3	AACAACAACAATGTGAAATAAACAA	57.69	25	TGACGTTGTTAATGTTGTTGACG	60.86	23	281	11	291	AACAACAACAATGTGAAATAAACAA	57.69	25	GACGTTGTTAATGTTGTTGACG	58.13	22	280	11	290	AACAACAACAATGTGAAATAAACAAT	58.02	26	TGACGTTGTTAATGTTGTTGACG	60.86	23	281	11	291	AACAACAACAATGTGAAATAAACAAT	58.02	26	GACGTTGTTAATGTTGTTGACG	58.13	22	280	11	290	AACAACAACAATGTGAAATAAACAAT	58.02	26	GACGTTGTTAATGTTGTTGACGTT	60.24	24
GN7W91E01A30SJ_rank=0359287_x=338.0_y=2929.0_length=428	1	c	(AAC)5attaaataaacaacaacaaaaacaacaacgtcaaata(AAC)5aataacaacgtcaaataaacaacaataacaacaacaacgtcaaata(AAC)5gtcaaataaacaacaaaaacaacaacaacgtcaaata(AAC)5	180	38	217	4	CAACAATAACAACAACAACGTCAA	59.87	24	CTTGTGACGTTCGGCCTATT	60.13	20	261	123	383	CAACAATAACAACAACAACGTCAA	59.87	24	GTGACGTTCGGCCTATTACG	60.52	20	258	123	380	CAACAACAACAATAACAACGTCAA	59.87	24	GTGACGTTCGGCCTATTACG	60.52	20	287	94	380	CAACAATAACAACAACAACGTCAA	59.87	24	TCTTGTGACGTTCGGCCTAT	60.66	20	262	123	384	CAACAACAACAATAACAACGTCAA	59.87	24	TCTTGTGACGTTCGGCCTAT	60.66	20
GN7W91E01A30SJ_rank=0359287_x=338.0_y=2929.0_length=428	1	c	(AAC)5attaaataaacaacaacaaaaacaacaacgtcaaata(AAC)5aataacaacgtcaaataaacaacaataacaacaacaacgtcaaata(AAC)5gtcaaataaacaacaaaaacaacaacaacgtcaaata(AAC)5	180	38	217	5	AACAAAAACAACAACAACGTCAA	59.49	23	CTTGTGACGTTCGGCCTATT	60.13	20	208	176	383	CAAAAACAACAACAACGTCAAA	58.68	22	GTGACGTTCGGCCTATTACG	60.52	20	203	178	380	CAAAAACAACAACAACGTCAA	57.25	21	CTTGTGACGTTCGGCCTATT	60.13	20	206	178	383	ACAAAAACAACAACAACGTCAA	58.16	22	CTTGTGACGTTCGGCCTATT	60.13	20	207	177	383	CAACAAAAACAACAACAACGTC	58.16	22	CTTGTGACGTTCGGCCTATT	60.13	20
GN7W91E01A30SJ_rank=0359287_x=338.0_y=2929.0_length=428	2	p3	(AAC)7	21	320	340	1	CACAAGAACAACGTCAACAACA	59.7	22	GTGACGTTCGGCCTATTACG	60.52	20	123	258	380	CAACAACAACAACACCAACAA	57.97	21	CTTGTGACGTTCGGCCTATT	60.13	20	180	204	383	ACAACAACAACAACACCAACAA	58.9	22	CTTGTGACGTTCGGCCTATT	60.13	20	181	203	383	AACAACAACAACAACACCAACA	58.9	22	CTTGTGACGTTCGGCCTATT	60.13	20	182	202	383	CACAAGAACAACGTCAACAACA	59.7	22	TTGTGACGTTCGGCCTATTAC	60.01	21
GN7W91E01A30TO_rank=0523193_x=338.0_y=2970.5_length=296	1	p3	(GAA)7	21	126	146	1	TTGATGGGCTTCTAATGGGA	60.41	20	TCACCTACGCTCTTGTGACG	60.05	20	236	23	258	CTTGATGGGCTTCTAATGGG	59.52	20	TCACCTACGCTCTTGTGACG	60.05	20	237	22	258	CCTTGATGGGCTTCTAATGG	59.52	20	TCACCTACGCTCTTGTGACG	60.05	20	238	21	258	CTTGATGGGCTTCTAATGGG	59.52	20	TTGAGGAACCAGAACATCCC	59.9	20	181	22	202	CCTTGATGGGCTTCTAATGG	59.52	20	TTGAGGAACCAGAACATCCC	59.9	20
GN7W91E01A30UG_rank=0217560_x=338.0_y=2998.0_length=445	1	p3	(GAA)5	15	179	193	1	GAACCTTCCACTGAGCAAGC	60	20	GTCTCGTTGTCGGAGACCAT	60.12	20	272	59	330	GAACCTTCCACTGAGCAAGC	60	20	ATAGTCCGTCTCGTTGTCGG	60.13	20	279	59	337	ACAGAATGCCCAATTCCAAG	59.93	20	GTCTCGTTGTCGGAGACCAT	60.12	20	234	97	330	ACAGAATGCCCAATTCCAAG	59.93	20	ATAGTCCGTCTCGTTGTCGG	60.13	20	241	97	337	CATGTCTGCTGAACCTTCCA	59.83	20	GTCTCGTTGTCGGAGACCAT	60.12	20
GN7W91E01A30WL_rank=0962504_x=338.0_y=3075.5_length=227	1	c	(TTG)5tttatttgacgttgttgttgtggttgacgttgttttgttgttgtttatttgac(GTT)6	86	37	122	1	TTGACGTTGTTCTTGTTGTTGA	59.27	22	CTCAGTCAGCCCCGTCAG	60.57	18	172	12	183	TGACGTTGTTCTTGTTGTTGA	57.78	21	CTCAGTCAGCCCCGTCAG	60.57	18	171	13	183	TTTGACGTTGTTCTTGTTGTTG	58.77	22	CTCAGTCAGCCCCGTCAG	60.57	18	173	11	183	TTTGACGTTGTTCTTGTTGTTGA	60.59	23	CTCAGTCAGCCCCGTCAG	60.57	18	173	11	183	TTGACGTTGTTCTTGTTGTTG	57.3	21	CTCAGTCAGCCCCGTCAG	60.57	18
GN7W91E01A30WL_rank=0962504_x=338.0_y=3075.5_length=227	1	c	(TTG)5tttatttgacgttgttgttgtggttgacgttgttttgttgttgtttatttgac(GTT)6	86	37	122	2	TTGACGTTGTTCTTGTTGTTGA	59.27	22	CTCAGTCAGCCCCGTCAG	60.57	18	172	12	183	TTGACGTTGTTCTTGTTGTTGAC	60.1	23	CTCAGTCAGCCCCGTCAG	60.57	18	172	12	183	TGACGTTGTTCTTGTTGTTGA	57.78	21	CTCAGTCAGCCCCGTCAG	60.57	18	171	13	183	TTTGACGTTGTTCTTGTTGTTG	58.77	22	CTCAGTCAGCCCCGTCAG	60.57	18	173	11	183	TGACGTTGTTCTTGTTGTTGAC	58.73	22	CTCAGTCAGCCCCGTCAG	60.57	18
GN7W91E01A30WL_rank=0962504_x=338.0_y=3075.5_length=227	1	c	(TTG)5tttatttgacgttgttgttgtggttgacgttgttttgttgttgtttatttgac(GTT)6	86	37	122	3	TGTTGTTGTGGTTGACGTTG	59.03	20	CTCAGTCAGCCCCGTCAG	60.57	18	121	63	183	TGACGTTGTTGTTGTGGTTG	59.03	20	CTCAGTCAGCCCCGTCAG	60.57	18	127	57	183	TGTTGTTGTGGTTGACGTTGT	59.95	21	CTCAGTCAGCCCCGTCAG	60.57	18	121	63	183	TTGTTGTTGTGGTTGACGTTG	60.49	21	CTCAGTCAGCCCCGTCAG	60.57	18	122	62	183	TTGACGTTGTTGTTGTGGTTG	60.49	21	CTCAGTCAGCCCCGTCAG	60.57	18
GN7W91E01A316K_rank=0640464_x=339.5_y=634.0_length=218	1	c	(TTG)5ac(GTT)7tatttgtca(TTG)10atgttgttggtgttgttgtttatttgag(GTT)6	123	22	144	4	TTGACGTTGTTGTTGTTGTTG	58.13	21	TCACCTACGCTCTTGTGACG	60.05	20	147	33	179	TTGTTGACGTTGTTGTTGTTG	58.13	21	TCACCTACGCTCTTGTGACG	60.05	20	150	30	179	TTGTTGTTGACGTTGTTGTTG	58.13	21	TCACCTACGCTCTTGTGACG	60.05	20	153	27	179	TTGTTGTTGTTGACGTTGTTG	58.13	21	TCACCTACGCTCTTGTGACG	60.05	20	156	24	179	TTGTTGTTGTTGTTGACGTTG	58.13	21	TCACCTACGCTCTTGTGACG	60.05	20
GN7W91E01A316K_rank=0640464_x=339.5_y=634.0_length=218	1	c	(TTG)5ac(GTT)7tatttgtca(TTG)10atgttgttggtgttgttgtttatttgag(GTT)6	123	22	144	5	TTGTTGTTGTTGATGTTGTTGG	59.39	22	TCACCTACGCTCTTGTGACG	60.05	20	94	86	179	TTGTTGTTGTTGATGTTGTTGG	59.39	22	TGCTCACCTACGCTCTTGTG	60.2	20	97	86	182	TTGACGTTGTTGTTGTTGTTG	58.13	21	TCACCTACGCTCTTGTGACG	60.05	20	147	33	179	TTGTTGACGTTGTTGTTGTTG	58.13	21	TCACCTACGCTCTTGTGACG	60.05	20	150	30	179	TTGTTGTTGACGTTGTTGTTG	58.13	21	TCACCTACGCTCTTGTGACG	60.05	20
GN7W91E01A31LL_rank=1093310_x=338.5_y=3975.0_length=481	1	p2	(CA)8	16	398	413	1	CGAGGCACTATGGTCCATTT	59.96	20	GAGATCCAGAGTGGATGAAGAT	57.24	22	209	233	441	TGGTCCATTTGTTAAGGGTTG	59.71	21	GAGATCCAGAGTGGATGAAGAT	57.24	22	199	243	441	ATGGTCCATTTGTTAAGGGTTG	59.98	22	GAGATCCAGAGTGGATGAAGAT	57.24	22	200	242	441	GAGGCACTATGGTCCATTTGTT	60.25	22	GAGATCCAGAGTGGATGAAGAT	57.24	22	208	234	441	GGTCCATTTGTTAAGGGTTGTG	60.49	22	GAGATCCAGAGTGGATGAAGAT	57.24	22
GN7W91E01A320L_rank=0111970_x=339.5_y=1715.5_length=158	1	p3	(AAC)6	18	54	71	1	CAACGACAACAACAACGTCA	59.19	20	GAGGCGGCCTGTTATTCAT	60.05	19	92	3	94	CAACGACAACAACAACGTCA	59.19	20	GAGGCGGCCTGTTATTCATT	61.33	20	92	3	94	ACAACGACAACAACAACGTCA	60.1	21	GAGGCGGCCTGTTATTCAT	60.05	19	93	2	94	CAACGACAACAACAACGTCA	59.19	20	AGGCGGCCTGTTATTCATT	59.54	19	91	3	93	ACAACGACAACAACAACGTCA	60.1	21	GAGGCGGCCTGTTATTCATT	61.33	20
GN7W91E01A329Y_rank=0324854_x=339.5_y=2052.0_length=257	1	p2	(GA)13	26	151	176	1	GAGAGAAAGCGAGAGAAAGGG	59.72	21	CAGAGGGGACGACATAAGGT	59.01	20	110	112	221	GAAAGCGAGAGAAAGGGTTTG	60.36	21	CAGAGGGGACGACATAAGGT	59.01	20	106	116	221	AAAGCGAGAGAAAGGGTTTG	58.58	20	CAGAGGGGACGACATAAGGT	59.01	20	105	117	221	AAGCGAGAGAAAGGGTTTGTT	59.4	21	CAGAGGGGACGACATAAGGT	59.01	20	104	118	221	AAAGCGAGAGAAAGGGTTTGT	59.4	21	CAGAGGGGACGACATAAGGT	59.01	20
GN7W91E01A32QM_rank=0088231_x=339.0_y=1356.0_length=262	1	c	(CAA)5tgtcaaata(AAC)6gtcaaata(AAC)5tatgtcaacaacaacaacgtaaaata(AAC)8gtcaagta(AAC)8gtcaaata(AAC)5	170	5	174	4	CCGTCAACAACAACAACAATG	59.91	21	TCACCTACGCTCTTGTGACG	60.05	20	224	0	223	CCGTCAACAACAACAACAATG	59.91	21	CCATTACGGCCGTTTATTTG	60.2	20	199	0	198	CCGTCAACAACAACAACAATG	59.91	21	TGCTCACCTACGCTCTTGTG	60.2	20	227	0	226	CCGTCAACAACAACAACAATG	59.91	21	CTACGCTCTTGTGACGTTCG	59.66	20	220	0	219	CCGTCAACAACAACAACAATG	59.91	21	GCTCACCTACGCTCTTGTGA	59.19	20
GN7W91E01A32S3_rank=0249099_x=339.5_y=1445.0_length=510	1	p2	(TG)8	16	335	350	1	CACTTCGACCGGTTCTTCAT	60.11	20	TTGGTACGACTTTGTCATTCAA	58.2	22	284	150	433	GATTCGGAGTGGATGTGGAT	59.74	20	TTGGTACGACTTTGTCATTCAA	58.2	22	127	307	433	CCGGTTCTTCATGAAATTGG	60.3	20	TTGGTACGACTTTGTCATTCAA	58.2	22	276	158	433	TGAGATTCGGAGTGGATGTG	59.63	20	TTGGTACGACTTTGTCATTCAA	58.2	22	130	304	433	TTCGGAGTGGATGTGGATCT	60.47	20	TTGGTACGACTTTGTCATTCAA	58.2	22
GN7W91E01A32WQ_rank=0682601_x=339.0_y=1576.5_length=350	1	c	(AAG)5acctctggtgttctgaatttgggcagaaggttcagggggccgttaaagcaaccagttgatctaaccttctcgtccaaagaaggggagaatta(AG)23	153	159	311	2	CAAAATGCCCAATTTCAACA	59.4	20	GAACCTTCTGCCCAAATTCA	60.05	20	126	80	205	CAAAATGCCCAATTTCAACA	59.4	20	TGAACCTTCTGCCCAAATTC	60.05	20	127	80	206	CACAAAATGCCCAATTTCAA	59.4	20	GAACCTTCTGCCCAAATTCA	60.05	20	128	78	205	CACAAAATGCCCAATTTCAA	59.4	20	TGAACCTTCTGCCCAAATTC	60.05	20	129	78	206	AGCATCAAAGATCTCCAGGC	59.39	20	GAACCTTCTGCCCAAATTCA	60.05	20
GN7W91E01A32X7_rank=0604351_x=339.5_y=1629.5_length=454	1	p2	(CA)10	20	163	182	1	TTTGTTAAGGGTTTGGTCGC	59.97	20	ATTGGCAATGAGATCCGAAG	60.04	20	195	25	219	TTTGTTAAGGGTTTGGTCGC	59.97	20	GCAATAGCAAGTCATTGGCA	59.84	20	208	25	232	TTTGTTAAGGGTTTGGTCGC	59.97	20	TGGCAATAGCAAGTCATTGG	59.69	20	210	25	234	TTCAAATTTTGCGCTCATTG	59.82	20	GCAATAGCAAGTCATTGGCA	59.84	20	140	93	232	TTTTGCATTCAAATTTTGCG	59.69	20	ATTGGCAATGAGATCCGAAG	60.04	20
GN7W91E01A33J4_rank=0405813_x=339.0_y=2418.5_length=455	1	c	(CAA)7at(ACA)5acgtaaaataacaaaaacaacgtcaaataagcaacaataacaacgtcaaataaa(AAC)6gttaaataaacaat(AAC)5gtcaaataaat(AAC)5atcaaata(AAC)10gtcaaata(AAC)5gtcaaata(AAC)7atcaaattaacaacaacaacaataat(AAC)5gtcaaata(AAC)6	322	2	323	9	CAACAACAACAACAACAACGTC	59.05	22	TGTTGTGTGGTTTATTTGACATTT	58.39	24	195	185	379	AACAACAACAACAACAACAACG	58.56	22	TTGTGTGGTTTATTTGACATTTTG	58.87	24	195	183	377	ACAACAACAACAACAACAACGTC	59.89	23	TGTTGTGTGGTTTATTTGACATTT	58.39	24	196	184	379	AACAACAACAACAACAACAACG	58.56	22	GTTGTGTGGTTTATTTGACATTTTG	59.62	25	196	183	378	AACAACAACAACAACAACAACG	58.56	22	TGTGTGGTTTATTTGACATTTTG	57.56	23
GN7W91E01A33YG_rank=0773865_x=339.5_y=2934.5_length=476	1	p3	(TAA)5	15	312	326	1	CAAGAAAAAGAATTAAAAGGAACCC	59.8	25	TCACCTACGCTCTTGTGACG	60.05	20	247	192	438	CAAGAAAAAGAATTAAAAGGAACCC	59.8	25	CCATTACGGCCAATTCAATC	60.15	20	222	192	413	CAAGAAAAAGAATTAAAAGGAACCC	59.8	25	CTACGCTCTTGTGACGTTCG	59.66	20	243	192	434	CAAGAAAAAGAATTAAAAGGAACCC	59.8	25	GCTCACCTACGCTCTTGTGA	59.19	20	249	192	440	CAAGAAAAAGAATTAAAAGGAACCC	59.8	25	ACGGCCAATTCAATCTTTTC	59.02	20
GN7W91E01A34FL_rank=1135922_x=339.0_y=3551.0_length=522	1	p2	(AT)6	12	416	427	1	AAGTTGGCAATAACGAACGG	60	20	AACGCCTCTTTAAGGTACGGA	60.14	21	106	347	452	AAGTTGGCAATAACGAACGG	60	20	GAACGCCTCTTTAAGGTACGG	60.14	21	107	347	453	AAGTTGGCAATAACGAACGG	60	20	ACGCCTCTTTAAGGTACGGA	58.86	20	105	347	451	AATAACGAACGGATTGCGAG	60.1	20	AACGCCTCTTTAAGGTACGGA	60.14	21	98	355	452	AATAACGAACGGATTGCGAG	60.1	20	GAACGCCTCTTTAAGGTACGG	60.14	21
GN7W91E01A360Q_rank=0632491_x=340.0_y=2808.0_length=300	1	p3	(GAA)5	15	92	106	1	GGACAACAGGAGTTGAAGGC	59.7	20	TGAAGTCTGTCTCGGTGTCG	60.02	20	190	62	251	GGACAACAGGAGTTGAAGGC	59.7	20	GAGTCTGCGTCCAGTGTTGA	60.03	20	78	62	139	GGACAACAGGAGTTGAAGGC	59.7	20	ATGGACCTCTCTCCCTTGGT	59.93	20	156	62	217	CAGGAGTTGAAGGCTTTGCT	59.62	20	TGAAGTCTGTCTCGGTGTCG	60.02	20	184	68	251	CAGGAGTTGAAGGCTTTGCT	59.62	20	GAGTCTGCGTCCAGTGTTGA	60.03	20
GN7W91E01A364S_rank=0214538_x=340.0_y=2954.0_length=386	1	c	(CA)7cgcacgcacacacacgcacacacgcacacat(AC)6gcacacatagacacacgacacacacgcacacgcacacgcacacgcacacacacgacg(CA)7cgcacacg(CA)14	164	181	344	2	TATGCGTTTCTCGAACTCCC	60.21	20	GTGTGCGTGTGTGTGTGTGT	60.18	20	218	97	314	TATGCGTTTCTCGAACTCCC	60.21	20	GTGTGTGTGTGTGTGCGTGT	60.18	20	234	97	330	TATGCGTTTCTCGAACTCCC	60.21	20	GTGTGTGTGTGTGTGTGCGT	60.18	20	236	97	332	TATGCGTTTCTCGAACTCCC	60.21	20	GCGTGTGTGTGTGTGTGTGT	60.18	20	250	97	346	TATGCGTTTCTCGAACTCCC	60.21	20	CGTGTGTCTATGTGTGCGTG	59.8	20
GN7W91E01A364S_rank=0214538_x=340.0_y=2954.0_length=386	1	c	(CA)7cgcacgcacacacacgcacacacgcacacat(AC)6gcacacatagacacacgacacacacgcacacgcacacgcacacgcacacacacgacg(CA)7cgcacacg(CA)14	164	181	344	3	TATGCGTTTCTCGAACTCCC	60.21	20	GTGTGCGTGTGTGTGTGTGT	60.18	20	218	97	314	TATGCGTTTCTCGAACTCCC	60.21	20	GTGTGTGTGTGTGTGCGTGT	60.18	20	234	97	330	TATGCGTTTCTCGAACTCCC	60.21	20	GTGTGTGTGTGTGTGTGCGT	60.18	20	236	97	332	TATGCGTTTCTCGAACTCCC	60.21	20	GCGTGTGTGTGTGTGTGTGT	60.18	20	250	97	346	CGTTTCTCGAACTCCCTTCA	60.37	20	GTGTGCGTGTGTGTGTGTGT	60.18	20
GN7W91E01A3682_rank=0229081_x=340.0_y=3108.5_length=274	1	p2	(GT)12	24	42	65	1	TTGTCAATGAGATCCAGAGTGG	60.11	22	GCGCAATGGTCAATTTGTTA	59.57	20	210	3	212	TTGTCAATGAGATCCAGAGTGG	60.11	22	TTGCATTCAAATTTTGGGCT	60.44	20	138	3	140	TTGTCAATGAGATCCAGAGTGG	60.11	22	TCAAATTTTGGGCTCCTTGT	59.55	20	132	3	134	TGTCAATGAGATCCAGAGTGG	58.66	21	GCGCAATGGTCAATTTGTTA	59.57	20	209	4	212	TGTCAATGAGATCCAGAGTGG	58.66	21	TTGCATTCAAATTTTGGGCT	60.44	20
GN7W91E01A36D0_rank=0475867_x=340.0_y=1990.0_length=290	1	c	(GTT)5attgtttatttgacgttgttgttgttattattgacgtagttgttgttgttgac(GTT)6attgacgttttgtgttgttgatgttgt(TTTTG)5	138	102	239	2	GACGTTGTGGTTGTTTATTTGAC	58.46	23	CAAAACAAAACAAAACAAAACAAAA	59.45	25	161	78	238	GACGTTGTGGTTGTTTATTTGAC	58.46	23	CAAAACAAAACAAAACAAAACAAA	58.29	24	161	78	238	GACGTTGTGGTTGTTTATTTGAC	58.46	23	ACAAAACAAAACAAAACAAAACAAA	59.03	25	162	78	239	GACGTTGTGGTTGTTTATTTGAC	58.46	23	AACAAAACAAAACAAAACAAAACA	57.83	24	163	78	240	TGACGTTGTGGTTGTTTATTTGAC	61.05	24	CAAAACAAAACAAAACAAAACAAA	58.29	24
GN7W91E01A36D0_rank=0475867_x=340.0_y=1990.0_length=290	1	c	(GTT)5attgtttatttgacgttgttgttgttattattgacgtagttgttgttgttgac(GTT)6attgacgttttgtgttgttgatgttgt(TTTTG)5	138	102	239	3	CGTTGTGGTTGTTTATTTGACG	60.31	22	CAAAACAAAACAAAACAAAACAAAA	59.45	25	159	80	238	CGTTGTGGTTGTTTATTTGACG	60.31	22	CAAAACAAAACAAAACAAAACAAA	58.29	24	159	80	238	CGTTGTGGTTGTTTATTTGACG	60.31	22	ACAAAACAAAACAAAACAAAACAAA	59.03	25	160	80	239	CGTTGTGGTTGTTTATTTGACG	60.31	22	AACAAAACAAAACAAAACAAAACA	57.83	24	161	80	240	CGTTGTGGTTGTTTATTTGACG	60.31	22	TAACAAAACAAAACAAAACAAAACA	57.91	25
GN7W91E01A36M5_rank=0680100_x=340.5_y=2319.0_length=98	1	p3	(TGT)6	18	40	57	1	GATCGCTCAGTCAGCCCC	61.96	18	CAACAACAATAATAACAACAACAACAA	59.28	27	95	0	94	GATCGCTCAGTCAGCCCC	61.96	18	CAACAACAACAATAATAACAACAACAA	59.28	27	98	0	97	GATCGCTCAGTCAGCCCC	61.96	18	CAACAACAATAATAACAACAACAACA	58.11	26	95	0	94	GATCGCTCAGTCAGCCCC	61.96	18	CAACAACAACAATAATAACAACAACA	58.11	26	98	0	97	GATCGCTCAGTCAGCCCC	61.96	18	ACAACAACAATAATAACAACAACAACA	58.85	27
GN7W91E01A36MY_rank=0842930_x=340.5_y=2312.0_length=251	1	c	(AAC)6gtcaataacaacaactacgttaaata(AAC)8	68	49	116	1	AACAACAACATCGTCAAATAAACAA	59.75	25	TGACGTTGTTAGGTCGTTTG	57.25	20	192	2	193	CAACAACATCGTCAAATAAACAA	57.7	23	TGACGTTGTTAGGTCGTTTG	57.25	20	190	4	193	CAACAACAACATCGTCAAATAAA	57.7	23	TGACGTTGTTAGGTCGTTTGT	58.2	21	193	1	193	ACAACAACATCGTCAAATAAACAA	58.53	24	TGACGTTGTTAGGTCGTTTG	57.25	20	191	3	193	AACAACAACATCGTCAAATAAACA	58.53	24	TGACGTTGTTAGGTCGTTTG	57.25	20
GN7W91E01A36MY_rank=0842930_x=340.5_y=2312.0_length=251	1	c	(AAC)6gtcaataacaacaactacgttaaata(AAC)8	68	49	116	2	AACAACAACATCGTCAAATAAACAA	59.75	25	TGACGTTGTTAGGTCGTTTG	57.25	20	192	2	193	CAACAACATCGTCAAATAAACAA	57.7	23	TGACGTTGTTAGGTCGTTTG	57.25	20	190	4	193	CAACAACAACATCGTCAAATAAA	57.7	23	TGACGTTGTTAGGTCGTTTGT	58.2	21	193	1	193	ACAACAACATCGTCAAATAAACAA	58.53	24	TGACGTTGTTAGGTCGTTTG	57.25	20	191	3	193	AACAACAACATCGTCAAATAAACA	58.53	24	TGACGTTGTTAGGTCGTTTG	57.25	20
GN7W91E01A36MY_rank=0842930_x=340.5_y=2312.0_length=251	1	c	(AAC)6gtcaataacaacaactacgttaaata(AAC)8	68	49	116	3	AACAACAACATCGTCAAATAAACAA	59.75	25	TGACGTTGTTAGGTCGTTTG	57.25	20	192	2	193	CAACAACATCGTCAAATAAACAA	57.7	23	TGACGTTGTTAGGTCGTTTG	57.25	20	190	4	193	CAACAACAACATCGTCAAATAAA	57.7	23	TGACGTTGTTAGGTCGTTTGT	58.2	21	193	1	193	ACAACAACATCGTCAAATAAACAA	58.53	24	TGACGTTGTTAGGTCGTTTG	57.25	20	191	3	193	AACAACAACATCGTCAAATAAACA	58.53	24	TGACGTTGTTAGGTCGTTTG	57.25	20
GN7W91E01A372V_rank=0284747_x=341.0_y=85.0_length=396	1	p3	(TGT)6	18	66	83	1	CTGTGGAGTTGGAACACTGG	59.15	20	GACCTTTCTGCCATGTCGAT	60.08	20	283	29	311	CCTGTGGAGTTGGAACACTG	59.15	20	GACCTTTCTGCCATGTCGAT	60.08	20	284	28	311	CTGTGGAGTTGGAACACTGG	59.15	20	TGACTCCATCCGAAACAACA	60.09	20	86	29	114	CTGTGGAGTTGGAACACTGG	59.15	20	TGTGACTCCATCCGAAACAA	60.09	20	88	29	116	CCTGTGGAGTTGGAACACTG	59.15	20	TGACTCCATCCGAAACAACA	60.09	20
GN7W91E01A37BK_rank=0159673_x=340.0_y=3198.0_length=451	1	p2	(GT)10	20	66	85	1	TCCAGAGTGGACGAGGACTT	59.83	20	TGGTCCATTTGTCAAGGGTT	60.21	20	195	39	233	TCCAGAGTGGACGAGGACTT	59.83	20	TTGGTCCATTTGTCAAGGGT	60.21	20	196	39	234	AGATCCAGAGTGGACGAGGA	59.79	20	TGGTCCATTTGTCAAGGGTT	60.21	20	198	36	233	AGATCCAGAGTGGACGAGGA	59.79	20	TTGGTCCATTTGTCAAGGGT	60.21	20	199	36	234	TCCAGAGTGGACGAGGACTT	59.83	20	GGCACTTTGGTCCATTTGTC	60.36	20
GN7W91E01A37GY_rank=0179125_x=340.5_y=3392.5_length=296	1	c	(TTG)5tttatatgac(GTT)5tatttgacatagttgttattgttgac(GTT)8tagttgacgtttttgttgttgttga(TGT)5	130	11	140	3	TTTTGACATTGTTGTTGTTGTTGT	59.38	24	CGAGGCGGCCAATAAATAAC	61.63	20	231	2	232	TTTTGACATTGTTGTTGTTGTTG	58.55	23	CGAGGCGGCCAATAAATAA	60.91	19	231	2	232	TTTGACATTGTTGTTGTTGTTGTT	59.38	24	CGAGGCGGCCAATAAATAA	60.91	19	230	3	232	TTTTGACATTGTTGTTGTTGTTGT	59.38	24	CGAGGCGGCCAATAAATAA	60.91	19	231	2	232	GTTTTGACATTGTTGTTGTTGTTG	59.38	24	CGAGGCGGCCAATAAATAA	60.91	19
GN7W91E01A37GY_rank=0179125_x=340.5_y=3392.5_length=296	1	c	(TTG)5tttatatgac(GTT)5tatttgacatagttgttattgttgac(GTT)8tagttgacgtttttgttgttgttga(TGT)5	130	11	140	4	TTTTGACATTGTTGTTGTTGTTGT	59.38	24	CGAGGCGGCCAATAAATAAC	61.63	20	231	2	232	TTTTGACATTGTTGTTGTTGTTG	58.55	23	CGAGGCGGCCAATAAATAA	60.91	19	231	2	232	TTTGACATTGTTGTTGTTGTTGTT	59.38	24	CGAGGCGGCCAATAAATAA	60.91	19	230	3	232	TTTTGACATTGTTGTTGTTGTTGT	59.38	24	CGAGGCGGCCAATAAATAA	60.91	19	231	2	232	GTTTTGACATTGTTGTTGTTGTTG	59.38	24	CGAGGCGGCCAATAAATAA	60.91	19
GN7W91E01A37GY_rank=0179125_x=340.5_y=3392.5_length=296	1	c	(TTG)5tttatatgac(GTT)5tatttgacatagttgttattgttgac(GTT)8tagttgacgtttttgttgttgttga(TGT)5	130	11	140	5	TTGACGTTGTTGTTGTTGTTGT	59.05	22	CGAGGCGGCCAATAAATAAC	61.63	20	162	71	232	TTGTTGACGTTGTTGTTGTTGT	59.05	22	CGAGGCGGCCAATAAATAAC	61.63	20	165	68	232	GACGTTGTTGTTGTTGTTGTTGT	59.89	23	CGAGGCGGCCAATAAATAAC	61.63	20	160	73	232	GTTGACGTTGTTGTTGTTGTTGT	59.89	23	CGAGGCGGCCAATAAATAAC	61.63	20	163	70	232	TTGACGTTGTTGTTGTTGTTG	58.13	21	CGAGGCGGCCAATAAATAA	60.91	19
GN7W91E01A386D_rank=0222485_x=341.0_y=1507.0_length=232	1	c	(AAC)8gtcaaata(AAC)5atcaaataaacaataaaacaacaacaacaat(ACA)5	93	26	118	3	ACAACAACAACAAATACGTCAAAT	57.62	24	TGTTGTTGACCGTTGTTGTAA	57.58	21	188	0	187
GN7W91E01A386D_rank=0222485_x=341.0_y=1507.0_length=232	1	c	(AAC)8gtcaaata(AAC)5atcaaataaacaataaaacaacaacaacaat(ACA)5	93	26	118	4	ACAACAACAACAAATACGTCAAAT	57.62	24	TGTTGTTGACCGTTGTTGTAA	57.58	21	188	0	187
GN7W91E01A387E_rank=0521540_x=341.0_y=1544.0_length=168	1	p3	(AAC)5	15	58	72	1	CAAAAACAACAATAACAACAACATCA	60.11	26	CGTTTATTTTGTACGCTGTTTAATG	59.15	25	87	18	104	CAAAAACAACAATAACAACAACATCA	60.11	26	TCGTTTATTTTGTACGCTGTTTAATG	60.62	26	88	18	105	CAACAAAAACAACAATAACAACAACA	60.14	26	TCGTTTATTTTGTACGCTGTTTAAT	58.4	25	91	15	105	AAACAACAATAACAACAACATCAAAT	58.02	26	TGTCGTTTATTTTGTACGCTGTTTA	60	25	87	21	107	AAAAACAACAATAACAACAACATCA	57.69	25	CGTTTATTTTGTACGCTGTTTAATG	59.15	25
GN7W91E01A38NF_rank=0094183_x=341.0_y=825.0_length=525	1	p3	(CAA)8	24	239	262	1	GACCTTTCTGCCATGTCGAT	60.08	20	GTGGAGTTGGAGCACTGGTT	60.16	20	284	11	294	GACCTTTCTGCCATGTCGAT	60.08	20	ACCTGTGGAGTTGGAGCACT	59.76	20	288	11	298	CGCTATGACCTTTCTGCCAT	60.24	20	GTGGAGTTGGAGCACTGGTT	60.16	20	290	5	294	CCCAAACATCTGTCGAAACC	60.35	20	TTTTCTTTGGAGTGGTTGGC	60.09	20	230	178	407	CCCAAACATCTGTCGAAACC	60.35	20	TTGGCGGGAGTTTGTTAGTC	60.11	20
GN7W91E01A39Z3_rank=0230143_x=341.0_y=2577.0_length=498	1	p4	(CTTT)5	20	169	188	1	TTTATGGCCCGGTGTCTTAC	59.82	20	GCACTTCGCAATCATCTTCA	59.96	20	297	45	341	TCGCATTTCAAATCTTGTGC	59.82	20	GCACTTCGCAATCATCTTCA	59.96	20	197	145	341	TCGCATTTCAAATCTTGTGC	59.82	20	ATCGTTTCCACTGGCACTTC	60.12	20	270	145	414	TTTATGGCCCGGTGTCTTAC	59.82	20	AGGCACTTCGCAATCATCTT	59.84	20	299	45	343	TCGCATTTCAAATCTTGTGC	59.82	20	AGGCACTTCGCAATCATCTT	59.84	20
GN7W91E01A3A1I_rank=0538410_x=330.0_y=2324.0_length=282	1	c	(AAC)6gtcaaata(AAC)6	44	55	98	1	CAACAACATCAACAACAAAAACAA	59.85	24	TCACCTACGCTCTTGTGACG	60.05	20	222	22	243	CAACAACAACATCAACAACAAAAA	59.85	24	TCACCTACGCTCTTGTGACG	60.05	20	225	19	243	CAACAACATCAACAACAAAAACAA	59.85	24	TGCTCACCTACGCTCTTGTG	60.2	20	225	22	246	CAACAACAACATCAACAACAAAAA	59.85	24	TGCTCACCTACGCTCTTGTG	60.2	20	228	19	246	CAACAACATCAACAACAAAAACAA	59.85	24	CTACGCTCTTGTGACGTTCG	59.66	20
GN7W91E01A3AJ5_rank=0531304_x=330.0_y=1699.0_length=475	1	p1	(A)10	10	115	124	1	CATTCCATTTAGTCATTGGACG	59.34	22	TGTCTCCTTGTGCAAACTCG	60.02	20	123	82	204	CATTCCATTTAGTCATTGGACG	59.34	22	GGAGTTGGAACCCAATGAGA	59.9	20	221	82	302	TTTAGTCATTGGACGTCTTTGC	59.27	22	GGAGTTGGAACCCAATGAGA	59.9	20	214	89	302	CATTCCATTTAGTCATTGGACG	59.34	22	AACCCAATGAGATCACACCC	59.64	20	213	82	294	CATTCCATTTAGTCATTGGACG	59.34	22	CCAATGAGATCACACCCACA	60.38	20
GN7W91E01A3C0L_rank=0066761_x=331.0_y=787.0_length=329	1	c	(AAC)6aaaatcgtcaaataaacaact(AAC)5gtcaacaacaacaactacgtcaaataaataacaacaacaatgtcaaata(AAC)7gttaaata(AAC)7ctcaaataaacaacaacaacaagaacaacgtcaaata(AAC)5aataacaacaaccataacaataacaataacaacaacgtctaata(AAC)8	273	2	274	3	CAACAACAAAATCGTCAAATAAACA	60.18	25	CGTTGTTGTTATTGTTATTGTTATGG	58.82	26	231	12	242	AACAACAAAATCGTCAAATAAACA	57.76	24	CGTTGTTGTTATTGTTATTGTTATGG	58.82	26	230	13	242	AACAACAAAATCGTCAAATAAACA	57.76	24	ACGTTGTTGTTATTGTTATTGTTATGG	59.5	27	231	13	243
GN7W91E01A3C0L_rank=0066761_x=331.0_y=787.0_length=329	1	c	(AAC)6aaaatcgtcaaataaacaact(AAC)5gtcaacaacaacaactacgtcaaataaataacaacaacaatgtcaaata(AAC)7gttaaata(AAC)7ctcaaataaacaacaacaacaagaacaacgtcaaata(AAC)5aataacaacaaccataacaataacaataacaacaacgtctaata(AAC)8	273	2	274	5	CAACAACAAAATCGTCAAATAAACA	60.18	25	CGTTGTTGTTATTGTTATTGTTATGG	58.82	26	231	12	242	AACAACAAAATCGTCAAATAAACA	57.76	24	CGTTGTTGTTATTGTTATTGTTATGG	58.82	26	230	13	242	AACAACAAAATCGTCAAATAAACA	57.76	24	ACGTTGTTGTTATTGTTATTGTTATGG	59.5	27	231	13	243
GN7W91E01A3C0L_rank=0066761_x=331.0_y=787.0_length=329	1	c	(AAC)6aaaatcgtcaaataaacaact(AAC)5gtcaacaacaacaactacgtcaaataaataacaacaacaatgtcaaata(AAC)7gttaaata(AAC)7ctcaaataaacaacaacaacaagaacaacgtcaaata(AAC)5aataacaacaaccataacaataacaataacaacaacgtctaata(AAC)8	273	2	274	6	CAACAACAAAATCGTCAAATAAACA	60.18	25	CGTTGTTGTTATTGTTATTGTTATGG	58.82	26	231	12	242	AACAACAAAATCGTCAAATAAACA	57.76	24	CGTTGTTGTTATTGTTATTGTTATGG	58.82	26	230	13	242	AACAACAAAATCGTCAAATAAACA	57.76	24	ACGTTGTTGTTATTGTTATTGTTATGG	59.5	27	231	13	243
GN7W91E01A3C5O_rank=0244142_x=331.0_y=970.5_length=400	1	c	(AAC)8atcatcaacaacaaaaacgtcaaata(AAC)6gtcaacaacaacaactacgtcaaataaacaacaacaacgacgtcaaataaacaat(AAC)5	138	182	319	1	GCATGGATTTGGTTCATGTG	59.78	20	TCACCTACGCTCTTGTGACG	60.05	20	299	65	363	CAGCCTAGCATGGATTTGGT	60.1	20	CTACGCTCTTGTGACGTTCG	59.66	20	302	58	359	GCCTAGCATGGATTTGGTTC	59.53	20	TCACCTACGCTCTTGTGACG	60.05	20	304	60	363	GCATGGATTTGGTTCATGTG	59.78	20	CTACGCTCTTGTGACGTTCG	59.66	20	295	65	359	ATGCAGCCTAGCATGGATTT	59.7	20	CTACGCTCTTGTGACGTTCG	59.66	20
GN7W91E01A3C5O_rank=0244142_x=331.0_y=970.5_length=400	1	c	(AAC)8atcatcaacaacaaaaacgtcaaata(AAC)6gtcaacaacaacaactacgtcaaataaacaacaacaacgacgtcaaataaacaat(AAC)5	138	182	319	2	GCATGGATTTGGTTCATGTG	59.78	20	TCACCTACGCTCTTGTGACG	60.05	20	299	65	363	CAGCCTAGCATGGATTTGGT	60.1	20	CTACGCTCTTGTGACGTTCG	59.66	20	302	58	359	GCCTAGCATGGATTTGGTTC	59.53	20	TCACCTACGCTCTTGTGACG	60.05	20	304	60	363	GCATGGATTTGGTTCATGTG	59.78	20	CTACGCTCTTGTGACGTTCG	59.66	20	295	65	359	CAGCCTAGCATGGATTTGGT	60.1	20	CCGTTGTTGACGTTGTTGTT	59.51	20
GN7W91E01A3C5O_rank=0244142_x=331.0_y=970.5_length=400	1	c	(AAC)8atcatcaacaacaaaaacgtcaaata(AAC)6gtcaacaacaacaactacgtcaaataaacaacaacaacgacgtcaaataaacaat(AAC)5	138	182	319	3	GCATGGATTTGGTTCATGTG	59.78	20	TCACCTACGCTCTTGTGACG	60.05	20	299	65	363	CAGCCTAGCATGGATTTGGT	60.1	20	CTACGCTCTTGTGACGTTCG	59.66	20	302	58	359	GCCTAGCATGGATTTGGTTC	59.53	20	TCACCTACGCTCTTGTGACG	60.05	20	304	60	363	GCATGGATTTGGTTCATGTG	59.78	20	CTACGCTCTTGTGACGTTCG	59.66	20	295	65	359	CAGCCTAGCATGGATTTGGT	60.1	20	CCGTTGTTGACGTTGTTGTT	59.51	20
GN7W91E01A3C5O_rank=0244142_x=331.0_y=970.5_length=400	1	c	(AAC)8atcatcaacaacaaaaacgtcaaata(AAC)6gtcaacaacaacaactacgtcaaataaacaacaacaacgacgtcaaataaacaat(AAC)5	138	182	319	4	GCATGGATTTGGTTCATGTG	59.78	20	TCACCTACGCTCTTGTGACG	60.05	20	299	65	363	CAGCCTAGCATGGATTTGGT	60.1	20	CTACGCTCTTGTGACGTTCG	59.66	20	302	58	359	GCCTAGCATGGATTTGGTTC	59.53	20	TCACCTACGCTCTTGTGACG	60.05	20	304	60	363	GCATGGATTTGGTTCATGTG	59.78	20	CTACGCTCTTGTGACGTTCG	59.66	20	295	65	359	ATGCAGCCTAGCATGGATTT	59.7	20	CTACGCTCTTGTGACGTTCG	59.66	20
GN7W91E01A3CBT_rank=0265122_x=330.0_y=3991.5_length=404	1	c	(AAC)10gacaat(AAC)5gtagaaataaacaacaataacaacaacaacgtcatacaacattaacaacgtcaaata(AAC)6aatgt(CAA)5tgtcaaaata(AAC)5gtcaaataaacaacagcaacaacaacgtcaaataaac(ACA)6atgtcaaataag(CAA)7	259	37	295	3	CAACAACGGTGTCAAATAAACA	58.51	22	TGACGTTGTTGTTGCTGTTGT	60.25	21	219	18	236	AACAACAACAACGGTGTCAA	57.47	20	TGCTGTTGTTTATTTGACGTTG	58.8	22	212	13	224	ACAACAACGGTGTCAAATAAACA	59.34	23	TTGTTGTTGTTGTTGTTGTTGC	59.58	22	278	17	294	CAACAACGGTGTCAAATAAACA	58.51	22	GACGTTGTTGTTGCTGTTGT	57.2	20	218	18	235	ACAACAACGGTGTCAAATAAACA	59.34	23	TGTTGTTGTTGTTGTTGTTGCT	59.19	22
GN7W91E01A3CBT_rank=0265122_x=330.0_y=3991.5_length=404	1	c	(AAC)10gacaat(AAC)5gtagaaataaacaacaataacaacaacaacgtcatacaacattaacaacgtcaaata(AAC)6aatgt(CAA)5tgtcaaaata(AAC)5gtcaaataaacaacagcaacaacaacgtcaaataaac(ACA)6atgtcaaataag(CAA)7	259	37	295	6	CAACAACGGTGTCAAATAAACA	58.51	22	TGACGTTGTTGTTGCTGTTGT	60.25	21	219	18	236	ACAACAACGGTGTCAAATAAACA	59.34	23	TTGTTGTTGTTGTTGTTGTTGC	59.58	22	278	17	294	CAACAACGGTGTCAAATAAACA	58.51	22	GACGTTGTTGTTGCTGTTGT	57.2	20	218	18	235	ACAACAACGGTGTCAAATAAACA	59.34	23	TGTTGTTGTTGTTGTTGTTGCT	59.19	22	277	17	293	ACAACAACGGTGTCAAATAAACA	59.34	23	TGTTGTTGTTGTTGTTGTTGC	58.13	21
GN7W91E01A3CF6_rank=1139155_x=331.0_y=52.0_length=323	1	p2	(CA)7	14	192	205	1	ACTCTTGCTTACCGCGACAT	59.9	20	CAATAGCAGAGTCGTTGGCA	60.01	20	180	76	255	ACTCTTGCTTACCGCGACAT	59.9	20	TGGCAATAGCAGAGTCGTTG	60.01	20	183	76	258	ACTCTTGCTTACCGCGACAT	59.9	20	CAGAGTCGTTGGCAATGAGA	59.98	20	174	76	249	CTTGCTTACCGCGACATTTT	60.26	20	CAATAGCAGAGTCGTTGGCA	60.01	20	177	79	255	CTTGCTTACCGCGACATTTT	60.26	20	TGGCAATAGCAGAGTCGTTG	60.01	20
GN7W91E01A3CIY_rank=0398537_x=331.5_y=152.0_length=275	1	p2	(GT)21	42	157	198	1	TGTCCAGGTGTATGGGTTGA	59.81	20	GGCGAGGGTAGTAATAGACGC	60.13	21	169	63	231	TGTCCAGGTGTATGGGTTGA	59.81	20	GGGTGGCGAGGGTAGTAATAG	59.86	21	173	63	235	GTACCGGGAGTTGCATTGTC	60.38	20	GGCGAGGGTAGTAATAGACGC	60.13	21	185	47	231	TGCATTGTCCAGGTGTATGG	60.39	20	GGCGAGGGTAGTAATAGACGC	60.13	21	174	58	231	GTACCGGGAGTTGCATTGTC	60.38	20	GGGTGGCGAGGGTAGTAATAG	59.86	21
GN7W91E01A3CWU_rank=0363042_x=331.0_y=652.5_length=416	1	c	(AAC)7gtcaaata(AAC)5aatagtacaaataaacaacaacaacaataacaactacaacaacgtcaaatatacaacaacaacatcaacaacaacaaaaatgtcaaata(AAC)7gtcaacaacaacaactacgtcaaata(AAC)5gtcaaataaacaataacaaaaacaacaacgtcaaataaag(AAC)5	250	59	308	3	CAACAACAACAACAACGTCAA	58.13	21	GTAGGCGGCCACTTTATTTG	59.61	20	288	63	350	ACAACAACAACAACAACGTCAA	59.05	22	GTAGGCGGCCACTTTATTTG	59.61	20	289	62	350	AACAACAACAACAACAACGTCA	59.05	22	GTAGGCGGCCACTTTATTTG	59.61	20	290	61	350	CAACAACAACAACAACAACGTC	59.05	22	GTAGGCGGCCACTTTATTTG	59.61	20	291	60	350	AAACAACAACAACAACAACAACG	59.89	23	GTAGGCGGCCACTTTATTTG	59.61	20
GN7W91E01A3CWU_rank=0363042_x=331.0_y=652.5_length=416	1	c	(AAC)7gtcaaata(AAC)5aatagtacaaataaacaacaacaacaataacaactacaacaacgtcaaatatacaacaacaacatcaacaacaacaaaaatgtcaaata(AAC)7gtcaacaacaacaactacgtcaaata(AAC)5gtcaaataaacaataacaaaaacaacaacgtcaaataaag(AAC)5	250	59	308	4	CAACAACAACAACAACGTCAA	58.13	21	GTAGGCGGCCACTTTATTTG	59.61	20	288	63	350	ACAACAACAACAACAACGTCAA	59.05	22	GTAGGCGGCCACTTTATTTG	59.61	20	289	62	350	AACAACAACAACAACAACGTCA	59.05	22	GTAGGCGGCCACTTTATTTG	59.61	20	290	61	350	CAACAACAACAACAACAACGTC	59.05	22	GTAGGCGGCCACTTTATTTG	59.61	20	291	60	350	AAACAACAACAACAACAACAACG	59.89	23	GTAGGCGGCCACTTTATTTG	59.61	20
GN7W91E01A3CWU_rank=0363042_x=331.0_y=652.5_length=416	1	c	(AAC)7gtcaaata(AAC)5aatagtacaaataaacaacaacaacaataacaactacaacaacgtcaaatatacaacaacaacatcaacaacaacaaaaatgtcaaata(AAC)7gtcaacaacaacaactacgtcaaata(AAC)5gtcaaataaacaataacaaaaacaacaacgtcaaataaag(AAC)5	250	59	308	5	CAACAACAACAACGTCAACAAC	59.05	22	GCGGCCACTTTATTTGATGT	59.97	20	148	199	346	ACAACAACAACAACGTCAACAAC	59.89	23	GCGGCCACTTTATTTGATGT	59.97	20	149	198	346	CAACAACGTCAACAACAACAA	58.13	21	GTAGGCGGCCACTTTATTTG	59.61	20	146	205	350	CAACAACAACGTCAACAACAA	58.13	21	GTAGGCGGCCACTTTATTTG	59.61	20	149	202	350	CAACAACAACAACGTCAACAA	58.13	21	GTAGGCGGCCACTTTATTTG	59.61	20
GN7W91E01A3CWU_rank=0363042_x=331.0_y=652.5_length=416	1	c	(AAC)7gtcaaata(AAC)5aatagtacaaataaacaacaacaacaataacaactacaacaacgtcaaatatacaacaacaacatcaacaacaacaaaaatgtcaaata(AAC)7gtcaacaacaacaactacgtcaaata(AAC)5gtcaaataaacaataacaaaaacaacaacgtcaaataaag(AAC)5	250	59	308	6	CAACAACAACAACGTCAACAAC	59.05	22	GCGGCCACTTTATTTGATGT	59.97	20	148	199	346	ACAACAACAACAACGTCAACAAC	59.89	23	GCGGCCACTTTATTTGATGT	59.97	20	149	198	346	CAACAACGTCAACAACAACAA	58.13	21	GTAGGCGGCCACTTTATTTG	59.61	20	146	205	350	CAACAACAACGTCAACAACAA	58.13	21	GTAGGCGGCCACTTTATTTG	59.61	20	149	202	350	CAACAACAACAACGTCAACAA	58.13	21	GTAGGCGGCCACTTTATTTG	59.61	20
GN7W91E01A3D2E_rank=0617686_x=331.0_y=2148.0_length=476	1	c*	(AG)6cttggagggagaatttattttgaatttttggttgatgaagttgttgttgttcttgatgaaaaggatagaaaccttggttgatcttggagcaaatt(GA)34(AGT)13*	213	225	437	2	TTTATGCAGCGAAGACAACG	60.01	20	TTTGCTCCAAGATCAACCAA	59.25	20	212	117	328	TGATTGGAGAAGAGGAACCG	60.19	20	TTTGCTCCAAGATCAACCAA	59.25	20	301	28	328	AGGATGATTCGCTGGAGTTG	60.22	20	TTTGCTCCAAGATCAACCAA	59.25	20	179	150	328	CGAAGACAACGGGAGGAGTA	60.25	20	TTTGCTCCAAGATCAACCAA	59.25	20	203	126	328	CAACGGGAGGAGTACTGGAG	59.72	20	TTTGCTCCAAGATCAACCAA	59.25	20
GN7W91E01A3D6R_rank=0708127_x=331.0_y=2305.0_length=306	1	c	(AAC)6gttaaataaacaacaacat(CAA)7cgtcaaata(AAC)6gtcaaata(AAC)9	120	62	181	1	CAACAACTTCAACAACAACAACG	60.51	23	TCACCTACGCTCTTGTGACG	60.05	20	267	2	268	CAACAACTTCAACAACAACAACG	60.51	23	CTACGCTCTTGTGACGTTCG	59.66	20	263	2	264	AAACAACAAAAACAACAACAACG	59.04	23	TCACCTACGCTCTTGTGACG	60.05	20	238	31	268	CTTCAACAACAACAACGTCAAA	58.77	22	GCTCACCTACGCTCTTGTGA	59.19	20	263	8	270	TTCAACAACAACAACGTCAAA	57.71	21	GCTCACCTACGCTCTTGTGA	59.19	20
GN7W91E01A3DGX_rank=0684242_x=331.0_y=1375.0_length=461	1	p2	(AC)11	22	220	241	1	CTTGCCTCCATTTTCAAACC	59.55	20	GCCTTGATTTTCGATTGCTT	59.3	20	216	52	267	CTTGCCTCCATTTTCAAACC	59.55	20	TGCCTTGATTTTCGATTGCT	60.72	20	217	52	268	GGGTAGCCTAAGACAAGGCA	59.34	20	GCCTTGATTTTCGATTGCTT	59.3	20	93	175	267	CTTGCCTCCATTTTCAAACC	59.55	20	TTGCCTTGATTTTCGATTGC	61.09	20	218	52	269	GCCTCCATTTTCAAACCACA	60.87	20	GCCTTGATTTTCGATTGCTT	59.3	20
GN7W91E01A3DIL_rank=0064327_x=331.5_y=1435.5_length=264	1	c	(AAC)6gtcaacaacaacgtcaaataaacaacaacaacgt(CAA)5tgtcaaataaacaacatcaacaacaacat(CAA)5catcatata(AAC)8gt(CAA)5	161	19	179	3	CAACGTCAACAACAACGTCAA	60.64	21	TGCTCACCTACGCTCTTGTG	60.2	20	199	32	230	AACGTCAACAACAACGTCAAA	59.13	21	TGCTCACCTACGCTCTTGTG	60.2	20	198	33	230	CAACGTCAACAACAACGTCA	59.19	20	GGCCATTACGGCCTATTTATT	59.25	21	173	32	204	ACGTCAACAACAACGTCAAA	57.63	20	TGCTCACCTACGCTCTTGTG	60.2	20	197	34	230	AACGTCAACAACAACGTCAA	57.63	20	TGCTCACCTACGCTCTTGTG	60.2	20
GN7W91E01A3DLB_rank=0258747_x=331.0_y=1533.0_length=329	1	c	(AAC)5aataataacgtcaaata(AAC)5	47	70	116	1	AACAAAAACAACGACAACAACAA	59.49	23	GTTGCGGTTTATTTGACGTG	59.09	20	222	34	255	CAAAAACAACGACAACAACAA	57.25	21	GTTGCGGTTTATTTGACGTG	59.09	20	220	36	255	ACAAAAACAACGACAACAACAA	58.16	22	GTTGCGGTTTATTTGACGTG	59.09	20	221	35	255	AACAAAAACAACGACAACAACA	58.16	22	GTTGCGGTTTATTTGACGTG	59.09	20	222	34	255	CAACAAAAACAACGACAACAAC	58.16	22	TTGCGGTTTATTTGACGTGT	59.09	20
GN7W91E01A3DOZ_rank=0453271_x=331.0_y=1665.0_length=310	1	c	(GT)15gcgtgcgtgcgcgtgcgcgtgcgtgcgtgcgtgcatgc(GCGT)5	88	76	163	1	AATGAGATCCGGAGTGGATG	59.89	20	AAATACTATTACAAATACACACACGCA	58.25	27	153	42	194	AATGAGATCCGGAGTGGATG	59.89	20	AATACTATTACAAATACACACACGCA	57.06	26	152	42	193	ATGAGATCCGGAGTGGATGA	60.44	20	AAATACTATTACAAATACACACACGCA	58.25	27	152	43	194	AATGAGATCCGGAGTGGATG	59.89	20	AATACTATTACAAATACACACACGCAC	57.82	27	152	42	193	CAATGAGATCCGGAGTGGAT	59.89	20	AATACTATTACAAATACACACACGCAC	57.82	27
GN7W91E01A3DOZ_rank=0453271_x=331.0_y=1665.0_length=310	1	c	(GT)15gcgtgcgtgcgcgtgcgcgtgcgtgcgtgcgtgcatgc(GCGT)5	88	76	163	2	AATGAGATCCGGAGTGGATG	59.89	20	AAATACACACACGCACGCAC	60.65	20	141	42	182	AATGAGATCCGGAGTGGATG	59.89	20	ACAAATACACACACGCACGC	60.65	20	143	42	184	CAATGAGATCCGGAGTGGAT	59.89	20	AAATACACACACGCACGCAC	60.65	20	142	41	182	CAATGAGATCCGGAGTGGAT	59.89	20	ACAAATACACACACGCACGC	60.65	20	144	41	184	ATGAGATCCGGAGTGGATGA	60.44	20	AAATACACACACGCACGCAC	60.65	20
GN7W91E01A3DOZ_rank=0453271_x=331.0_y=1665.0_length=310	1	c	(GT)15gcgtgcgtgcgcgtgcgcgtgcgtgcgtgcgtgcatgc(GCGT)5	88	76	163	3	AATGAGATCCGGAGTGGATG	59.89	20	AAATACTATTACAAATACACACACGCA	58.25	27	153	42	194	AATGAGATCCGGAGTGGATG	59.89	20	AATACTATTACAAATACACACACGCA	57.06	26	152	42	193	ATGAGATCCGGAGTGGATGA	60.44	20	AAATACTATTACAAATACACACACGCA	58.25	27	152	43	194	AATGAGATCCGGAGTGGATG	59.89	20	AATACTATTACAAATACACACACGCAC	57.82	27	152	42	193	CAATGAGATCCGGAGTGGAT	59.89	20	AATACTATTACAAATACACACACGCAC	57.82	27
GN7W91E01A3EL2_rank=0797095_x=331.5_y=2856.5_length=338	1	p2	(AG)13	26	224	249	1	TGGGCAAATGTGCAATAAAA	59.94	20	AGGACGTCTTCGGTAGTCCA	59.72	20	183	98	280	TCTGGGCAAATGTGCAATAA	60.07	20	AGGACGTCTTCGGTAGTCCA	59.72	20	185	96	280	TCTCCGTTTATCCTGGGTTG	59.93	20	AGGACGTCTTCGGTAGTCCA	59.72	20	245	36	280	TGGGCAAATGTGCAATAAAA	59.94	20	GGACGTCTTCGGTAGTCCAC	59.58	20	182	98	279	TCTGGGCAAATGTGCAATAA	60.07	20	GGACGTCTTCGGTAGTCCAC	59.58	20
GN7W91E01A3FL4_rank=0230328_x=332.0_y=58.0_length=223	1	c	(GTT)7catttgacgtttttgttgttgttgatgtttttgttgttttgtggttgtttatttgac(GTT)8	102	20	121	3	TTGACGTTTTTGTTGTTGTTGA	59.15	22	GAGGCGGCCCAAATAAAC	60.41	18	116	43	158	TTGACGTTGTTGTTGTTGTTG	58.13	21	GAGGCGGCCCAAATAAAC	60.41	18	145	14	158	TTGTTGACGTTGTTGTTGTTG	58.13	21	GAGGCGGCCCAAATAAAC	60.41	18	148	11	158	TTGTTGTTGACGTTGTTGTTG	58.13	21	GAGGCGGCCCAAATAAAC	60.41	18	151	8	158	TTGTTGTTGTTGACGTTGTTG	58.13	21	GAGGCGGCCCAAATAAAC	60.41	18
GN7W91E01A3G8P_rank=0940869_x=332.0_y=2167.5_length=482	1	p2	(CA)7	14	74	87	1	TCGAACATTTTTGCTCATTGTC	60.12	22	ACAATCTTCCTCCCCTTCGT	59.93	20	196	3	198	TCGAACATTTTTGCTCATTGTC	60.12	22	AACTGACTCTTCGTGCGGAT	59.87	20	268	3	270	TTCGAACATTTTTGCTCATTG	58.81	21	ACAATCTTCCTCCCCTTCGT	59.93	20	197	2	198	TCGAACATTTTTGCTCATTGTC	60.12	22	TTCAACTGACTCTTCGTGCG	60.18	20	271	3	273	TTCGAACATTTTTGCTCATTG	58.81	21	AACTGACTCTTCGTGCGGAT	59.87	20
GN7W91E01A3GHA_rank=0337281_x=332.0_y=1180.5_length=423	1	p2	(GT)8	16	139	154	1	CACAATGTTCCTTGCTTTCG	59.32	20	TTGGTCCTTTTGTTCAAGGG	59.94	20	275	26	300	CACAATGTTCCTTGCTTTCGT	60.16	21	TTGGTCCTTTTGTTCAAGGG	59.94	20	275	26	300	CACAATGTTCCTTGCTTTCG	59.32	20	TGGTCCTTTTGTTCAAGGGT	59.42	20	274	26	299	TTGCTTTCGTCTTCTTCTTGG	59.62	21	TTGGTCCTTTTGTTCAAGGG	59.94	20	264	37	300	CACAATGTTCCTTGCTTTCG	59.32	20	GGCACTTTGGTCCTTTTGTT	59.08	20
GN7W91E01A3GOT_rank=0168487_x=332.0_y=1451.5_length=250	1	p3	(AAC)5	15	56	70	1	AACCACAACAACAATAATGTCAAA	58.39	24	TGGTGTTGTTTAGTTGTACGTTG	57.75	23	137	26	162	ACCACAACAACAATAATGTCAAA	57.04	23	TTGGTGTTGTTTAGTTGTACGTTG	59.07	24	137	27	163	ACCACAACAACAATAATGTCAAA	57.04	23	TGGTGTTGTTTAGTTGTACGTTG	57.75	23	136	27	162	ACCACAACAACAATAATGTCAAA	57.04	23	TGTTGGTGTTGTTTAGTTGTACG	57.75	23	139	27	165	AACCACAACAACAATAATGTCAAAT	58.71	25	TTGGTGTTGTTTAGTTGTACGTTG	59.07	24
GN7W91E01A3HJD_rank=1029541_x=332.5_y=2551.5_length=516	1	c	(TG)6ttgtgtgtgcgtgtgtgcgcatgtgtgtgttgtgtgtgtgcgcgtgcgtgcgtgtgtgtgta(TG)6	86	383	468	2	GATCCTGCGAGTCACCAAAT	60.08	20	ACACACGCACACACACACAT	59.52	20	182	293	474	AATTTGATCGATCCTGCGAG	60.18	20	ACACACGCACACACACACAT	59.52	20	191	284	474	GATCCTGCGAGTCACCAAAT	60.08	20	CACATACACACACACGCACG	60.73	20	167	293	459	ATTTGATCGATCCTGCGAGT	59.66	20	ACACACGCACACACACACAT	59.52	20	190	285	474	GATCCTGCGAGTCACCAAAT	60.08	20	CGCACACACACAACACACAC	60.78	20
GN7W91E01A3HKW_rank=1008759_x=332.0_y=2606.5_length=423	1	p2	(TG)7	14	156	169	1	ATCTTCGGCTTGGTGAATTG	60.07	20	CCATTGGACCTCTTTGCATT	59.93	20	193	63	255	ATCTTCGGCTTGGTGAATTG	60.07	20	GGCACTTTGGTCCATTTGTT	59.84	20	261	63	323	GGCTTGGTGAATTGGATGTT	59.8	20	CCATTGGACCTCTTTGCATT	59.93	20	187	69	255	CAATCTTCCTCGCCTTCATC	59.77	20	CCATTGGACCTCTTTGCATT	59.93	20	210	46	255	GGCTTGGTGAATTGGATGTT	59.8	20	GGCACTTTGGTCCATTTGTT	59.84	20
GN7W91E01A3I4B_rank=0297270_x=333.0_y=505.0_length=517	1	c	(TTG)8tttatttgacattgttgttgtagttgttgtttatttgacgttgttagtgttgttgtttatttatttgactattgttattgttgttgta(TGT)6	130	321	450	2	CGCCACCGAGGTGATATAGT	59.98	20	AAACAACAACACTAACAACGTCAAA	59.93	25	229	173	401	GGTTGTGTCGTGCTGAGAGA	60.03	20	AAACAACAACACTAACAACGTCAAA	59.93	25	304	98	401	CGCCACCGAGGTGATATAGT	59.98	20	CAACAACAACAACATACAACAACAA	59.79	25	273	173	445	CGCCACCGAGGTGATATAGT	59.98	20	CAACAACAACAACAACATACAACAA	59.79	25	276	173	448	AGATCGTCGACGCGATTAAC	60.24	20	AAACAACAACACTAACAACGTCAAA	59.93	25
GN7W91E01A3IBX_rank=1154059_x=332.5_y=3579.0_length=255	1	c	(GTT)6tatttgacgttgttgtggttgttgac(GTT)13	83	67	149	1	TGACGTTGTTGTTGTTGACG	59.19	20	TCACCTACGCTCTTGTGACG	60.05	20	214	3	216	TGACGTTGTTGTTGTTGACG	59.19	20	TGCTCACCTACGCTCTTGTG	60.2	20	217	3	219	TGACGTTGTTGTTGTTGACG	59.19	20	TCTTGTGACGTTCGGCATTA	60.26	20	204	3	206	TGACGTTGTTGTTGTTGACG	59.19	20	CTACGCTCTTGTGACGTTCG	59.66	20	210	3	212	CGTTGTTGTTGTTGACGTTG	58.65	20	TCACCTACGCTCTTGTGACG	60.05	20
GN7W91E01A3IBX_rank=1154059_x=332.5_y=3579.0_length=255	1	c	(GTT)6tatttgacgttgttgtggttgttgac(GTT)13	83	67	149	2	TGACGTTGTTGTTGTTGACG	59.19	20	TCACCTACGCTCTTGTGACG	60.05	20	214	3	216	TGACGTTGTTGTTGTTGACG	59.19	20	TGCTCACCTACGCTCTTGTG	60.2	20	217	3	219	TGACGTTGTTGTTGTTGACG	59.19	20	TCTTGTGACGTTCGGCATTA	60.26	20	204	3	206	TGACGTTGTTGTTGTTGACG	59.19	20	CTACGCTCTTGTGACGTTCG	59.66	20	210	3	212	CGTTGTTGTTGTTGACGTTG	58.65	20	TCACCTACGCTCTTGTGACG	60.05	20
GN7W91E01A3IBX_rank=1154059_x=332.5_y=3579.0_length=255	1	c	(GTT)6tatttgacgttgttgtggttgttgac(GTT)13	83	67	149	3	TGACGTTGTTGTTGTTGACG	59.19	20	TCACCTACGCTCTTGTGACG	60.05	20	214	3	216	TGACGTTGTTGTTGTTGACG	59.19	20	TGCTCACCTACGCTCTTGTG	60.2	20	217	3	219	TGACGTTGTTGTGGTTGTTG	59.03	20	TCACCTACGCTCTTGTGACG	60.05	20	129	88	216	TGACGTTGTTGTTGTTGACG	59.19	20	TCTTGTGACGTTCGGCATTA	60.26	20	204	3	206	TGACGTTGTTGTTGTTGACG	59.19	20	CTACGCTCTTGTGACGTTCG	59.66	20
GN7W91E01A3IRU_rank=0197768_x=333.0_y=56.0_length=373	1	c	(CAA)5tgtcaaata(AAC)5gtt(AAC)7gtcaaataaacaacaacaataacaacgtcaaataaat(AAC)5gtcaaata(AAC)9gtcaaata(AAC)5aataacaacaacaacaaaataaataacaacaacaacgtcaaata(AAC)5aaaataaataacaacaacaacgtcaaata(AAC)5	276	10	285	4	TCAAATAAACAACAACAACAACG	57.75	23	GTGACGTTCGGGCCATTAC	61.33	19	299	26	324	TCAAATAAACAACAACAACAACG	57.75	23	CTCTTGTGACGTTCGGGC	60.4	18	304	26	329	TCAAATAAACAACAACAACAACG	57.75	23	GCTCTTGTGACGTTCGGG	60.4	18	305	26	330	TCAAATAAACAACAACAACAACG	57.75	23	TGACGTTCGGGCCATTAC	60.48	18	298	26	323	TCAAATAAACAACAACAACAACG	57.75	23	GTGACGTTCGGGCCATTA	60.48	18
GN7W91E01A3IRU_rank=0197768_x=333.0_y=56.0_length=373	1	c	(CAA)5tgtcaaata(AAC)5gtt(AAC)7gtcaaataaacaacaacaataacaacgtcaaataaat(AAC)5gtcaaata(AAC)9gtcaaata(AAC)5aataacaacaacaacaaaataaataacaacaacaacgtcaaata(AAC)5aaaataaataacaacaacaacgtcaaata(AAC)5	276	10	285	7	CAACAACAACAACAACAACAACA	59.49	23	CTACGCTCTTGTGACGTTCG	59.66	20	201	134	334	CGTTAACAACAACAACAACAACAA	59.91	24	CTACGCTCTTGTGACGTTCG	59.66	20	288	47	334	CAACGTTAACAACAACAACAACAA	59.91	24	CTACGCTCTTGTGACGTTCG	59.66	20	291	44	334	CAACAACGTTAACAACAACAACAA	59.91	24	CTACGCTCTTGTGACGTTCG	59.66	20	294	41	334	CAACAACAACGTTAACAACAACAA	59.91	24	CTACGCTCTTGTGACGTTCG	59.66	20
GN7W91E01A3IRU_rank=0197768_x=333.0_y=56.0_length=373	1	c	(CAA)5tgtcaaata(AAC)5gtt(AAC)7gtcaaataaacaacaacaataacaacgtcaaataaat(AAC)5gtcaaata(AAC)9gtcaaata(AAC)5aataacaacaacaacaaaataaataacaacaacaacgtcaaata(AAC)5aaaataaataacaacaacaacgtcaaata(AAC)5	276	10	285	8	CAACAACAACAACAACAACAACA	59.49	23	CTACGCTCTTGTGACGTTCG	59.66	20	201	134	334	CGTTAACAACAACAACAACAACAA	59.91	24	CTACGCTCTTGTGACGTTCG	59.66	20	288	47	334	CAACGTTAACAACAACAACAACAA	59.91	24	CTACGCTCTTGTGACGTTCG	59.66	20	291	44	334	CAACAACGTTAACAACAACAACAA	59.91	24	CTACGCTCTTGTGACGTTCG	59.66	20	294	41	334	CAACAACAACGTTAACAACAACAA	59.91	24	CTACGCTCTTGTGACGTTCG	59.66	20
GN7W91E01A3IRU_rank=0197768_x=333.0_y=56.0_length=373	1	c	(CAA)5tgtcaaata(AAC)5gtt(AAC)7gtcaaataaacaacaacaataacaacgtcaaataaat(AAC)5gtcaaata(AAC)9gtcaaata(AAC)5aataacaacaacaacaaaataaataacaacaacaacgtcaaata(AAC)5aaaataaataacaacaacaacgtcaaata(AAC)5	276	10	285	9	CAACAACAACAACAACAACAACA	59.49	23	CTACGCTCTTGTGACGTTCG	59.66	20	201	134	334	CGTTAACAACAACAACAACAACAA	59.91	24	CTACGCTCTTGTGACGTTCG	59.66	20	288	47	334	CAACGTTAACAACAACAACAACAA	59.91	24	CTACGCTCTTGTGACGTTCG	59.66	20	291	44	334	CAACAACGTTAACAACAACAACAA	59.91	24	CTACGCTCTTGTGACGTTCG	59.66	20	294	41	334	CAACAACAACGTTAACAACAACAA	59.91	24	CTACGCTCTTGTGACGTTCG	59.66	20
GN7W91E01A3IWQ_rank=0134701_x=333.5_y=232.0_length=461	1	p2	(GT)9	18	79	96	1	ATAATGGATGAGGACCTGCC	58.82	20	GGGAACTTTGGTGCATTTGT	59.84	20	199	55	253	TAATGGATGAGGACCTGCCA	61.41	20	GGGAACTTTGGTGCATTTGT	59.84	20	198	56	253	ATAATGGATGAGGACCTGCC	58.82	20	CTTTGGTGCATTTGTCAAGG	59.17	20	194	55	248	ATAATGGATGAGGACCTGCC	58.82	20	TTTTATGCCATGTTCCTGCC	60.84	20	220	55	274	ATAATGGATGAGGACCTGCC	58.82	20	TGGTGCATTTGTCAAGGTTT	59.02	20
GN7W91E01A3JGB_rank=0690742_x=333.0_y=937.5_length=463	1	c	(AAC)6gtcaacaacaactacgtcaaataaacaacaacaatgtcaaata(AAC)5aataacgtcaacaataacaacgtcaaata(AAC)5aataacaacgtcaaataaaccacaacaacaataatctcaaataaacaaaacacaacgtcaaata(AAC)8gaacaaatacaacaacaacaacgttcaaataacaacaacaatgtcaaataacccaacaacgacaacaacgtacaaata(AAC)5gtcaaataaataacaacaacaacaatatcaaata(AAC)6	353	2	354	3	CAACAACAACAACGTCAACAA	58.13	21	TCGTTGTTGGGTTATTTGACA	58.93	21	265	6	270	AACAACAACAACGTCAACAACA	59.05	22	TCGTTGTTGGGTTATTTGACA	58.93	21	264	7	270	ACAACAACAACAACGTCAACAA	59.05	22	TCGTTGTTGGGTTATTTGACA	58.93	21	266	5	270	CAACAACAACAACGTCAACAA	58.13	21	GTCGTTGTTGGGTTATTTGACA	59.77	22	266	6	271	AACAACAACAACGTCAACAACA	59.05	22	GTCGTTGTTGGGTTATTTGACA	59.77	22
GN7W91E01A3JGB_rank=0690742_x=333.0_y=937.5_length=463	1	c	(AAC)6gtcaacaacaactacgtcaaataaacaacaacaatgtcaaata(AAC)5aataacgtcaacaataacaacgtcaaata(AAC)5aataacaacgtcaaataaaccacaacaacaataatctcaaataaacaaaacacaacgtcaaata(AAC)8gaacaaatacaacaacaacaacgttcaaataacaacaacaatgtcaaataacccaacaacgacaacaacgtacaaata(AAC)5gtcaaataaataacaacaacaacaatatcaaata(AAC)6	353	2	354	4	CAACAACAACAACGTCAACAA	58.13	21	TCGTTGTTGGGTTATTTGACA	58.93	21	265	6	270	AACAACAACAACGTCAACAACA	59.05	22	TCGTTGTTGGGTTATTTGACA	58.93	21	264	7	270	ACAACAACAACAACGTCAACAA	59.05	22	TCGTTGTTGGGTTATTTGACA	58.93	21	266	5	270	CAACAACAACAACGTCAACAA	58.13	21	GTCGTTGTTGGGTTATTTGACA	59.77	22	266	6	271	AACAACAACAACGTCAACAACA	59.05	22	GTCGTTGTTGGGTTATTTGACA	59.77	22
GN7W91E01A3JGB_rank=0690742_x=333.0_y=937.5_length=463	1	c	(AAC)6gtcaacaacaactacgtcaaataaacaacaacaatgtcaaata(AAC)5aataacgtcaacaataacaacgtcaaata(AAC)5aataacaacgtcaaataaaccacaacaacaataatctcaaataaacaaaacacaacgtcaaata(AAC)8gaacaaatacaacaacaacaacgttcaaataacaacaacaatgtcaaataacccaacaacgacaacaacgtacaaata(AAC)5gtcaaataaataacaacaacaacaatatcaaata(AAC)6	353	2	354	5	CGTCAAATAAACCACAACAACAA	59.82	23	TGTGACGTTCGGCCATTAC	60.53	19	292	129	420	CAACGTCAAATAAACCACAACAA	59.82	23	TGTGACGTTCGGCCATTAC	60.53	19	295	126	420	CAACAACAACAACGTCAACAA	58.13	21	TCGTTGTTGGGTTATTTGACA	58.93	21	265	6	270	CGTCAAATAAACCACAACAACA	58.51	22	TGTGACGTTCGGCCATTAC	60.53	19	292	129	420	CAACGTCAAATAAACCACAACA	58.51	22	TGTGACGTTCGGCCATTAC	60.53	19
GN7W91E01A3JGB_rank=0690742_x=333.0_y=937.5_length=463	1	c	(AAC)6gtcaacaacaactacgtcaaataaacaacaacaatgtcaaata(AAC)5aataacgtcaacaataacaacgtcaaata(AAC)5aataacaacgtcaaataaaccacaacaacaataatctcaaataaacaaaacacaacgtcaaata(AAC)8gaacaaatacaacaacaacaacgttcaaataacaacaacaatgtcaaataacccaacaacgacaacaacgtacaaata(AAC)5gtcaaataaataacaacaacaacaatatcaaata(AAC)6	353	2	354	6	AACCCAACAACGACAACAAC	58.37	20	TGTGACGTTCGGCCATTAC	60.53	19	163	258	420	ACCCAACAACGACAACAACG	61.84	20	TGTGACGTTCGGCCATTAC	60.53	19	162	259	420	CCAACAACGACAACAACGTA	58.09	20	TGTGACGTTCGGCCATTAC	60.53	19	160	261	420	AACCCAACAACGACAACAAC	58.37	20	TTGTGACGTTCGGCCATTAC	61.87	20	164	258	421	CCCAACAACGACAACAACG	61.02	19	TGTGACGTTCGGCCATTAC	60.53	19
GN7W91E01A3JGB_rank=0690742_x=333.0_y=937.5_length=463	1	c	(AAC)6gtcaacaacaactacgtcaaataaacaacaacaatgtcaaata(AAC)5aataacgtcaacaataacaacgtcaaata(AAC)5aataacaacgtcaaataaaccacaacaacaataatctcaaataaacaaaacacaacgtcaaata(AAC)8gaacaaatacaacaacaacaacgttcaaataacaacaacaatgtcaaataacccaacaacgacaacaacgtacaaata(AAC)5gtcaaataaataacaacaacaacaatatcaaata(AAC)6	353	2	354	7	AACCCAACAACGACAACAAC	58.37	20	TGTGACGTTCGGCCATTAC	60.53	19	163	258	420	ACCCAACAACGACAACAACG	61.84	20	TGTGACGTTCGGCCATTAC	60.53	19	162	259	420	CCAACAACGACAACAACGTA	58.09	20	TGTGACGTTCGGCCATTAC	60.53	19	160	261	420	AACCCAACAACGACAACAAC	58.37	20	TTGTGACGTTCGGCCATTAC	61.87	20	164	258	421	CCCAACAACGACAACAACG	61.02	19	TGTGACGTTCGGCCATTAC	60.53	19
GN7W91E01A3JR0_rank=0426893_x=333.0_y=1358.0_length=376	1	p3	(TGT)6	18	109	126	1	CAAGACTCATTCTCGCTCCA	59.11	20	CGCAGCATCATCATCTGACT	59.97	20	246	17	262	CAAGACTCATTCTCGCTCCA	59.11	20	AAGAATCCACAGCAATTCCG	60.07	20	264	17	280	CAAGACTCATTCTCGCTCCA	59.11	20	TCAACACAGAGCCACACACA	59.9	20	141	17	157	CAAGACTCATTCTCGCTCCA	59.11	20	TCCTCAACACAGAGCCACAC	59.87	20	144	17	160	CAAGACTCATTCTCGCTCCAC	60	21	CGCAGCATCATCATCTGACT	59.97	20
GN7W91E01A3KGH_rank=0429161_x=333.0_y=2239.0_length=394	1	c	(AG)20(ATAG)6	64	222	285	1	TGCCACCTTGTCTCTCACTG	60.02	20	GACACGTAAACTACTCTCTCTCTGTC	57.11	26	265	61	325	TGCCACCTTGTCTCTCACTG	60.02	20	GACACGTAAACTACTCTCTCTCTGTCT	58.05	27	265	61	325	TGCCACCTTGTCTCTCACTG	60.02	20	AGACACGTAAACTACTCTCTCTCTGTC	58.05	27	266	61	326	GACTCTGCCATATGCCACCT	60.1	20	GACACGTAAACTACTCTCTCTCTGTC	57.11	26	277	49	325	GACTCTGCCATATGCCACCT	60.1	20	GACACGTAAACTACTCTCTCTCTGTCT	58.05	27
GN7W91E01A3LS8_rank=0510266_x=333.0_y=3994.0_length=437	1	p3	(TCT)5	15	161	175	1	TCATGCTGCAGAGTATTGCC	59.98	20	ACCGAGACATCAATCAAGGC	60.08	20	180	104	283	TCATGCTGCAGAGTATTGCC	59.98	20	AATCCCGAATCTGCATCAAC	59.9	20	198	104	301	TCATGCTGCAGAGTATTGCC	59.98	20	CAGAATGCGCAGTTTCAAGA	60.13	20	150	104	253	TCATGCTGCAGAGTATTGCC	59.98	20	ATGAATCCCGAATCTGCATC	59.86	20	201	104	304	TCATGCTGCAGAGTATTGCC	59.98	20	ATCATGAATCCCGAATCTGC	59.86	20
GN7W91E01A3MNA_rank=0143264_x=334.0_y=980.0_length=453	1	c	(TC)6ttgattctcgccttctttggacaaggaggtcagatcaactggttgctttaacggccccctgaacgttctgcccagattcagaacaccagagg(TCT)15	149	237	385	1	AGCACTCAGCCGATCCTCTA	60.12	20	AGGAAGATATGAAGGCCCAT	57.55	20	295	123	417	CTCCATAGCACTCAGCCGAT	60.38	20	AGGAAGATATGAAGGCCCAT	57.55	20	301	117	417	ATCTCCATAGCACTCAGCCG	60.38	20	AGGAAGATATGAAGGCCCAT	57.55	20	303	115	417	ATAGCACTCAGCCGATCCTC	59.41	20	AGGAAGATATGAAGGCCCAT	57.55	20	297	121	417	TGGGAGGATACTGCTCATCA	59.19	20	AGGAAGATATGAAGGCCCAT	57.55	20
GN7W91E01A3MNA_rank=0143264_x=334.0_y=980.0_length=453	1	c	(TC)6ttgattctcgccttctttggacaaggaggtcagatcaactggttgctttaacggccccctgaacgttctgcccagattcagaacaccagagg(TCT)15	149	237	385	2	AGCACTCAGCCGATCCTCTA	60.12	20	CTGGTGTTCTGAATCTGGGC	60.66	20	214	123	336	TCCGGATCTCCATAGCACTC	60.18	20	CTGGTGTTCTGAATCTGGGC	60.66	20	227	110	336	TCTCCGGATCTCCATAGCAC	60.18	20	CTGGTGTTCTGAATCTGGGC	60.66	20	229	108	336	ACTTCTGTGGGATGACCACC	59.82	20	CTGGTGTTCTGAATCTGGGC	60.66	20	290	47	336	ATGACCACCCCAGATACCAA	60.05	20	TGATCTGACCTCCTTGTCCA	59.18	20
GN7W91E01A3MNA_rank=0143264_x=334.0_y=980.0_length=453	1	c	(TC)6ttgattctcgccttctttggacaaggaggtcagatcaactggttgctttaacggccccctgaacgttctgcccagattcagaacaccagagg(TCT)15	149	237	385	3	AGCACTCAGCCGATCCTCTA	60.12	20	AGGAAGATATGAAGGCCCAT	57.55	20	295	123	417	ATTCTCGCCTTCTTTGGACA	59.81	20	AGGAAGATATGAAGGCCCAT	57.55	20	167	251	417	AACGTTCTGCCCAGATTCAG	60.25	20	AGGAAGATATGAAGGCCCAT	57.55	20	109	309	417	CTGAACGTTCTGCCCAGATT	60.25	20	AGGAAGATATGAAGGCCCAT	57.55	20	112	306	417	TTGATTCTCGCCTTCTTTGG	60.32	20	AGGAAGATATGAAGGCCCAT	57.55	20
GN7W91E01A3N4H_rank=0817277_x=334.0_y=2895.0_length=338	1	c	(ACA)6aatacaacgtcaaata(AAC)6aaat(ACA)5actacgtcaaataacaacaaaacgtgaaataaacaacaaaaaccacaacaacaacgtcaaata(AAC)6aataacaacaacgtcaacaactacaacaacgtcaaata(AAC)6tacaacaacaatgtcatataagcaacag(CAA)5atat(AAC)5	270	1	270	4	CAACAACAACAACAAATACAACG	58.12	23	TTGCTGTTGCTTATATGACATTG	57.95	23	235	4	238	ACAACAACAACAACAAATACAACG	58.94	24	TTGCTGTTGCTTATATGACATTG	57.95	23	236	3	238	AACAACAACAACAACAAATACAACG	60.15	25	TTGCTGTTGCTTATATGACATTG	57.95	23	237	2	238	CAACAACAACAACAACAAATACAA	57.68	24	TTGCTGTTGCTTATATGACATTG	57.95	23	238	1	238	ACAACAACAACAACAACAAATACAA	58.5	25	TTGCTGTTGCTTATATGACATTG	57.95	23
GN7W91E01A3N4H_rank=0817277_x=334.0_y=2895.0_length=338	1	c	(ACA)6aatacaacgtcaaata(AAC)6aaat(ACA)5actacgtcaaataacaacaaaacgtgaaataaacaacaaaaaccacaacaacaacgtcaaata(AAC)6aataacaacaacgtcaacaactacaacaacgtcaaata(AAC)6tacaacaacaatgtcatataagcaacag(CAA)5atat(AAC)5	270	1	270	5	CGTCAAATAACAACAAAACGTG	58.2	22	TGTTGTTGTTGCTGTTGCTTA	58.05	21	172	75	246	ACGTCAAATAACAACAAAACGTG	59.02	23	TGTTGTTGTTGCTGTTGCTTA	58.05	21	173	74	246	AACAAAAACCACAACAACAACG	59.84	22	TTGCTGTTGCTTATATGACATTG	57.95	23	134	105	238	AACAAAAACCACAACAACAACG	59.84	22	GTTGCTGTTGCTTATATGACATTG	58.77	24	135	105	239	AACAAAAACCACAACAACAACG	59.84	22	TGTTGCTGTTGCTTATATGACATT	58.77	24
GN7W91E01A3N4H_rank=0817277_x=334.0_y=2895.0_length=338	1	c	(ACA)6aatacaacgtcaaata(AAC)6aaat(ACA)5actacgtcaaataacaacaaaacgtgaaataaacaacaaaaaccacaacaacaacgtcaaata(AAC)6aataacaacaacgtcaacaactacaacaacgtcaaata(AAC)6tacaacaacaatgtcatataagcaacag(CAA)5atat(AAC)5	270	1	270	6	CGTCAAATAACAACAAAACGTG	58.2	22	TGTTGTTGTTGCTGTTGCTTA	58.05	21	172	75	246	ACGTCAAATAACAACAAAACGTG	59.02	23	TGTTGTTGTTGCTGTTGCTTA	58.05	21	173	74	246	AACAAAAACCACAACAACAACG	59.84	22	TTGCTGTTGCTTATATGACATTG	57.95	23	134	105	238	AACAAAAACCACAACAACAACG	59.84	22	GTTGCTGTTGCTTATATGACATTG	58.77	24	135	105	239	AACAAAAACCACAACAACAACG	59.84	22	TGTTGCTGTTGCTTATATGACATT	58.77	24
GN7W91E01A3N61_rank=0942773_x=334.0_y=2987.0_length=404	1	p2	(TG)9	18	273	290	1	TTGTAGGGCGCTTTAGCAAT	59.87	20	TGGCAAGATAAAGAACAAACAA	57.52	22	275	89	363	TAGGGCGCTTTAGCAATCAT	59.84	20	TGGCAAGATAAAGAACAAACAA	57.52	22	272	92	363	AGCATCGAAGGGTCATTGAG	60.22	20	TGGCAAGATAAAGAACAAACAA	57.52	22	222	142	363	ATCTGAGGCAACAGGTGAGG	60.26	20	TGGCAAGATAAAGAACAAACAA	57.52	22	134	230	363	CTGAGGCAACAGGTGAGGTT	60.3	20	TGGCAAGATAAAGAACAAACAA	57.52	22
GN7W91E01A3N8K_rank=0772479_x=334.5_y=3042.0_length=124	1	p3	(AGA)6	18	40	57	1	AAGGGTCAGCAAGACCTGAA	59.84	20	GAACGAGTATTCGTCCTTCTTCTT	59.36	24	83	2	84	GCAAGACCTGAAGACCCTGA	60.39	20	GAACGAGTATTCGTCCTTCTTCTT	59.36	24	75	10	84	TCAGCAAGACCTGAAGACCC	60.39	20	GAACGAGTATTCGTCCTTCTTCTT	59.36	24	78	7	84	AAGGGTCAGCAAGACCTGAA	59.84	20	GAACGAGTATTCGTCCTTCTTC	57.12	22	83	2	84	AAGGGTCAGCAAGACCTGAA	59.84	20	GAACGAGTATTCGTCCTTCTTCT	58.11	23
GN7W91E01A3N97_rank=1000795_x=334.0_y=3101.0_length=227	1	c	(AAC)5gc(CAA)5	32	91	122	1	CAACATCGTCAAATAACGTCAA	58.61	22	TTGTTGTTGTTCGTTGTTTAGTTT	57.92	24	145	34	178	CAACATCGTCAAATAACGTCAA	58.61	22	GTTGTTGTTGTTCGTTGTTTAGTTT	58.69	25	146	34	179	TTAACAACATCGTCAAATAACGTC	58.19	24	CGTTGTTGTTGTTCGTTGTTTAGT	60.39	24	151	30	180	TTAACAACATCGTCAAATAACGTC	58.19	24	TGTTGTTGTTCGTTGTTTAGTTTG	59.18	24	148	30	177	CAACATCGTCAAATAACGTCAA	58.61	22	TGTTGTTGTTTGTTGTTTGTTTATT	57.74	25
GN7W91E01A3NJA_rank=0253173_x=334.0_y=2132.0_length=398	2	c	(AAC)5atcaataacaacaactacgtcgaatgaacaacaacgtcaaata(AAC)5	73	186	258	1	CAAAACCGAACAACAACGTC	59.07	20	GAGGCGGCCTTTTAGTTGT	59.33	19	212	122	333	ACAAAACCGAACAACAACGTC	59.93	21	GAGGCGGCCTTTTAGTTGT	59.33	19	213	121	333	AAACCGAACAACAACGTCAA	59.07	20	CGAGGCGGCCTTTTAGTT	60.34	18	211	124	334	AAAACCGAACAACAACGTCA	59.07	20	CGAGGCGGCCTTTTAGTT	60.34	18	212	123	334	CGTCAAAGTAAACAAAACCGAA	59.2	22	GAGGCGGCCTTTTAGTTGTT	60.61	20
GN7W91E01A3NJA_rank=0253173_x=334.0_y=2132.0_length=398	2	c	(AAC)5atcaataacaacaactacgtcgaatgaacaacaacgtcaaata(AAC)5	73	186	258	2	CAAAACCGAACAACAACGTC	59.07	20	GAGGCGGCCTTTTAGTTGT	59.33	19	212	122	333	ACAAAACCGAACAACAACGTC	59.93	21	GAGGCGGCCTTTTAGTTGT	59.33	19	213	121	333	AAACCGAACAACAACGTCAA	59.07	20	CGAGGCGGCCTTTTAGTT	60.34	18	211	124	334	AAAACCGAACAACAACGTCA	59.07	20	CGAGGCGGCCTTTTAGTT	60.34	18	212	123	334	CGTCAAAGTAAACAAAACCGAA	59.2	22	GAGGCGGCCTTTTAGTTGTT	60.61	20
GN7W91E01A3NJA_rank=0253173_x=334.0_y=2132.0_length=398	2	c	(AAC)5atcaataacaacaactacgtcgaatgaacaacaacgtcaaata(AAC)5	73	186	258	3	CAAAACCGAACAACAACGTC	59.07	20	GAGGCGGCCTTTTAGTTGT	59.33	19	212	122	333	ACAAAACCGAACAACAACGTC	59.93	21	GAGGCGGCCTTTTAGTTGT	59.33	19	213	121	333	ACGTCGAATGAACAACAACG	59.62	20	CTCAGTCAGCCCCGTCAG	60.57	18	139	216	354	AAACCGAACAACAACGTCAA	59.07	20	CGAGGCGGCCTTTTAGTT	60.34	18	211	124	334	AAAACCGAACAACAACGTCA	59.07	20	CGAGGCGGCCTTTTAGTT	60.34	18
GN7W91E01A3NMP_rank=0439600_x=334.5_y=2255.0_length=152	1	c	(AAC)6gtcaacacaacaataacaacaatgtacaaata(AAC)7gtcaaata(AAC)5	94	57	150	2	GATCGCTCAGTCAGCCCC	61.96	18	TTTGACGTTGTTGTTGTTGTTG	59.57	22	133	0	132	GATCGCTCAGTCAGCCCC	61.96	18	TTGACGTTGTTGTTGTTGTTG	58.13	21	132	0	131	GATCGCTCAGTCAGCCCC	61.96	18	GACGTTGTTGTTGTTGTTGTTG	59.05	22	130	0	129	GATCGCTCAGTCAGCCCC	61.96	18	TGACGTTGTTGTTGTTGTTGTT	59.05	22	131	0	130	GATCGCTCAGTCAGCCCC	61.96	18	TTGACGTTGTTGTTGTTGTTGT	59.05	22
GN7W91E01A3NPT_rank=0606949_x=334.0_y=2367.0_length=265	1	c	(AAC)6atcaacaacagcaaaaacgtcaaata(AAC)7gtcaacaacaacaactacgtacaaataaacaagaacaacaacgtcaaataaacaat(AAC)6gtcaacaacaacaacgtcaaata(AAC)5	177	48	224	2	CCAACAACAACAACACCGTT	59.36	20	TGTTGTTTATTTGACGTTTTTGC	59.12	23	98	0	97	CCAACAACAACAACACCGTT	59.36	20	TTGTTGTTTATTTGACGTTTTTGC	60.29	24	99	0	98
GN7W91E01A3NPT_rank=0606949_x=334.0_y=2367.0_length=265	1	c	(AAC)6atcaacaacagcaaaaacgtcaaata(AAC)7gtcaacaacaacaactacgtacaaataaacaagaacaacaacgtcaaataaacaat(AAC)6gtcaacaacaacaacgtcaaata(AAC)5	177	48	224	3	CATCAACAACAGCAAAAACG	57.82	20	TGTTCTTGTTTATTTGTACGTAGTTGT	57.63	27	85	64	148	CATCAACAACAGCAAAAACG	57.82	20	TGTTGTTCTTGTTTATTTGTACGTAGT	57.63	27	88	64	151	CATCAACAACAGCAAAAACGTC	60.58	22	TGTTCTTGTTTATTTGTACGTAGTTGT	57.63	27	85	64	148	CATCAACAACAGCAAAAACGTC	60.58	22	TGTTGTTCTTGTTTATTTGTACGTAGT	57.63	27	88	64	151	TCAACAACAGCAAAAACGTC	57.38	20	TGTTCTTGTTTATTTGTACGTAGTTGT	57.63	27
GN7W91E01A3NQR_rank=0709429_x=334.0_y=2401.0_length=352	1	p3	(ACA)5	15	68	82	1	CGTCAAATAAGCAACAATTACAAAT	58.67	25	GACGTTGTTGGTGTTTTGTTGT	59.84	22	119	36	154	CGTCAAATAAGCAACAATTACAAAT	58.67	25	ACGTTGTTGGTGTTTTGTTGT	57.96	21	118	36	153	CGTCAAATAAGCAACAATTACAAAT	58.67	25	TGACGTTGTTGGTGTTTTGTTGT	62.52	23	120	36	155
GN7W91E01A3O7I_rank=1098656_x=335.5_y=204.5_length=95	1	p3	(TGT)10	30	40	69	1	GATCGCTCAGTCAGCCCC	61.96	18	AACAACGAACAACTAACGAACA	57.42	22	95	0	94
GN7W91E01A3OE1_rank=0327085_x=334.0_y=3275.0_length=351	1	c	(CAA)5cgtcaaataaacaacaaaacaacaacaatgtcaacaacatttacaacatctaata(AAC)11gtcaaataaacaacaacaataacgaacaacatacaacaacaacgtcaaata(AAC)5aataacaacgtacaagtaaacaacaacaataacgtcaaataacaacaacaataacgtcaaataaacacaacaacaacaacgtcaaataacaat(AAC)5	277	1	277	3	AACAACAATGTCAACAACATTTACA	58.45	25	TGTTGTTGTTGTGTTTATTTGACG	59.87	24	212	35	246	ACAACAATGTCAACAACATTTACA	57.11	24	TGTTGTTGTTGTGTTTATTTGACG	59.87	24	211	36	246	CAACAACAATGTCAACAACATTT	57.53	23	TGTTGTTGTGTTTATTTGACGTT	57.24	23	210	34	243	CAACAACAATGTCAACAACATTTA	57.62	24	TGTTGTTGTGTTTATTTGACGTT	57.24	23	210	34	243	AACAACAATGTCAACAACATTTACA	58.45	25	GTTGTTGTTGTGTTTATTTGACG	57.24	23
GN7W91E01A3OE1_rank=0327085_x=334.0_y=3275.0_length=351	1	c	(CAA)5cgtcaaataaacaacaaaacaacaacaatgtcaacaacatttacaacatctaata(AAC)11gtcaaataaacaacaacaataacgaacaacatacaacaacaacgtcaaata(AAC)5aataacaacgtacaagtaaacaacaacaataacgtcaaataacaacaacaataacgtcaaataaacacaacaacaacaacgtcaaataacaat(AAC)5	277	1	277	4	AACAACAATGTCAACAACATTTACA	58.45	25	TGTTGTTGTTGTGTTTATTTGACG	59.87	24	212	35	246	ACAACAATGTCAACAACATTTACA	57.11	24	TGTTGTTGTTGTGTTTATTTGACG	59.87	24	211	36	246	CAACAACAATGTCAACAACATTT	57.53	23	TGTTGTTGTGTTTATTTGACGTT	57.24	23	210	34	243	CAACAACAATGTCAACAACATTTA	57.62	24	TGTTGTTGTGTTTATTTGACGTT	57.24	23	210	34	243	AACAACAATGTCAACAACATTTACA	58.45	25	GTTGTTGTTGTGTTTATTTGACG	57.24	23
GN7W91E01A3P1N_rank=0291618_x=335.5_y=1289.0_length=269	1	c	(AAC)8aaat(ACA)6acgtcaaataacaaaacaacgtcaaataaacaacaataacaacatcaaata(AAC)5	112	44	155	1	AACAACGTCAAATAAACAACAACAA	59.78	25	TCACCTACGCTCTTGTGACG	60.05	20	230	2	231	CAACGTCAAATAAACAACAACAA	57.75	23	TCACCTACGCTCTTGTGACG	60.05	20	228	4	231	CAACAACGTCAAATAAACAACAA	57.75	23	TCACCTACGCTCTTGTGACG	60.05	20	231	1	231	ACAACGTCAAATAAACAACAACAA	58.57	24	TCACCTACGCTCTTGTGACG	60.05	20	229	3	231	AACAACGTCAAATAAACAACAACA	58.57	24	TCACCTACGCTCTTGTGACG	60.05	20
GN7W91E01A3P1N_rank=0291618_x=335.5_y=1289.0_length=269	1	c	(AAC)8aaat(ACA)6acgtcaaataacaaaacaacgtcaaataaacaacaataacaacatcaaata(AAC)5	112	44	155	3	CAACAACAACAACAACAACAACA	59.49	23	TCACCTACGCTCTTGTGACG	60.05	20	187	45	231	CAACAACAACAACAACAACAACA	59.49	23	CTACGCTCTTGTGACGTTCG	59.66	20	183	45	227	CAACAACAACAACAACAACAACA	59.49	23	CCATTAGGCCCATTTTGACA	60.69	20	162	45	206	CAACAACAACAACAACAACAACA	59.49	23	GCTCACCTACGCTCTTGTGA	59.19	20	189	45	233	ACAACAACAACAACAACAACAACA	60.3	24	TCACCTACGCTCTTGTGACG	60.05	20
GN7W91E01A3P1N_rank=0291618_x=335.5_y=1289.0_length=269	1	c	(AAC)8aaat(ACA)6acgtcaaataacaaaacaacgtcaaataaacaacaataacaacatcaaata(AAC)5	112	44	155	4	CAACAACAACAACAACGTCAAA	59.57	22	GCTCACCTACGCTCTTGTGA	59.19	20	159	75	233	CAACGTCAAATAACAAAACAACG	59.49	23	TCACCTACGCTCTTGTGACG	60.05	20	145	87	231	CAACAACAACAACAACAACAACA	59.49	23	TCACCTACGCTCTTGTGACG	60.05	20	187	45	231	AACAACAACAACAACAACGTCA	59.05	22	CCATTAGGCCCATTTTGACA	60.69	20	134	73	206	CAACAACAACAACAACAACGTC	59.05	22	CCATTAGGCCCATTTTGACA	60.69	20
GN7W91E01A3P2F_rank=0836734_x=335.5_y=1317.0_length=535	1	c	(AAC)9aataataagaacaaaaataacaagaacaacaacaataactaaaaaaagaacaataag(AAC)5	99	48	146	1	AACAACAATAACATACAACAACAAAAA	58.14	27	CCATCTTGAATGGTACGAGGA	59.94	21	181	13	193	AACAACAATAACATACAACAACAAAAA	58.14	27	TCCATCTTGAATGGTACGAGG	59.94	21	182	13	194	AACAACAATAACATACAACAACAAAAA	58.14	27	CTCGAAAGCATCTTTTCTCCA	59.58	21	199	13	211	AACAACAATAACATACAACAACAAAAA	58.14	27	TCGAAAGCATCTTTTCTCCA	58.57	20	198	13	210	AACAACAATAACATACAACAACAAAAA	58.14	27	TGGTACGAGGAAAGTAGCGA	58.53	20
GN7W91E01A3P2F_rank=0836734_x=335.5_y=1317.0_length=535	1	c	(AAC)9aataataagaacaaaaataacaagaacaacaacaataactaaaaaaagaacaataag(AAC)5	99	48	146	2	AACAACAATAACATACAACAACAAAAA	58.14	27	CCATCTTGAATGGTACGAGGA	59.94	21	181	13	193	AACAACAATAACATACAACAACAAAAA	58.14	27	TCCATCTTGAATGGTACGAGG	59.94	21	182	13	194	AACAACAATAACATACAACAACAAAAA	58.14	27	CTCGAAAGCATCTTTTCTCCA	59.58	21	199	13	211	AACAACAATAACATACAACAACAAAAA	58.14	27	TCGAAAGCATCTTTTCTCCA	58.57	20	198	13	210	AACAACAATAACATACAACAACAAAAA	58.14	27	TGGTACGAGGAAAGTAGCGA	58.53	20
GN7W91E01A3P2F_rank=0836734_x=335.5_y=1317.0_length=535	1	c	(AAC)9aataataagaacaaaaataacaagaacaacaacaataactaaaaaaagaacaataag(AAC)5	99	48	146	3	CAACAACAACAACAACAACAACA	59.49	23	CCATCTTGAATGGTACGAGGA	59.94	21	142	52	193	CAACAACAACAACAACAACAACA	59.49	23	TCCATCTTGAATGGTACGAGG	59.94	21	143	52	194	CAACAACAACAACAACAACAACA	59.49	23	CCATCTTGAATGGTACGAGGA	59.94	21	145	49	193	CAACAACAACAACAACAACAACA	59.49	23	TCCATCTTGAATGGTACGAGG	59.94	21	146	49	194	CAACAACAACAACAACAACAACA	59.49	23	CGATTCGCGTGAAACCTTA	59.82	19
GN7W91E01A3PE6_rank=0676881_x=335.5_y=480.0_length=355	1	p3	(TCT)7	21	241	261	1	ATTGTCAGAAACCACAGGGC	59.97	20	GCCAAGACTCACAAGATTGAAG	58.98	22	195	107	301	ATTGTCAGAAACCACAGGGC	59.97	20	AGCCAAGACTCACAAGATTGAA	58.98	22	196	107	302	ATTGTCAGAAACCACAGGGC	59.97	20	GCCAAGACTCACAAGATTGAA	57.94	21	195	107	301	ATTGTCAGAAACCACAGGGC	59.97	20	AGCCAAGACTCACAAGATTGAAG	59.94	23	196	107	302	CCTCAGCAGGAGGATACTGG	59.82	20	GCCAAGACTCACAAGATTGAAG	58.98	22
GN7W91E01A3Q0F_rank=0082114_x=335.0_y=2541.0_length=464	1	p2	(TC)6	12	93	104	1	TGTCATGGGTAATCGTTCCA	59.77	20	ACGCTTGAAGAAGCCATGTT	59.88	20	253	11	263	TGTCATGGGTAATCGTTCCA	59.77	20	GTTTGGGACGCTTGAAGAAG	59.85	20	260	11	270	TGTCATGGGTAATCGTTCCA	59.77	20	GACGCTTGAAGAAGCCATGT	60.41	20	254	11	264	CATGTCATGGGTAATCGTTCC	60.07	21	AGTACTGGTGTTTGGGACGC	60.04	20	271	9	279	ATGTCATGGGTAATCGTTCCA	60.07	21	ACGCTTGAAGAAGCCATGTT	59.88	20
GN7W91E01A3Q3K_rank=0288321_x=335.0_y=2654.5_length=440	1	p3	(TCT)5	15	179	193	1	GGATTGTCCTTCCCAACAGA	59.9	20	ACTGAGCAATCCATCAAGGC	60.23	20	210	86	295	TGTCTTCAGCGGGAGGATAC	60.22	20	ACTGAGCAATCCATCAAGGC	60.23	20	293	3	295	GGATTGTCCTTCCCAACAGA	59.9	20	GGCCAACAGGATTTGAAGAC	59.53	20	138	86	223	CTGTCTTCAGCGGGAGGATA	60.35	20	ACTGAGCAATCCATCAAGGC	60.23	20	294	2	295	TGTCTTCAGCGGGAGGATAC	60.22	20	GGCCAACAGGATTTGAAGAC	59.53	20
GN7W91E01A3Q4Q_rank=0413121_x=335.0_y=2696.0_length=408	1	c	(ACA)6accacaacatcaacaacaacaaaaacgtcaaata(AAC)7tacgtcaaata(AAC)5aatgtcaacaacaacaatgtcaaataaaaaacaacaacgccaaata(AAC)5cacaactaaaacaatgtcaaata(AAC)7gtcaaataaacaacaacaccaccaccac(CAA)6tgtcaaataaacaacaacaacgt(ACA)6	291	1	291	4	CAACAACAACAACAACTACGTCAA	60.03	24	TCTTGTGACGTTCGCCATTA	60.26	20	304	57	360	CAACAACAACAACAACTACGTCA	58.72	23	TCTTGTGACGTTCGCCATTA	60.26	20	304	57	360	ACAACAACAACAACAACTACGTCA	59.55	24	TCTTGTGACGTTCGCCATTA	60.26	20	305	56	360	CAACAACAACAACAACTACGTCAA	60.03	24	CTTGTGACGTTCGCCATTAC	59.2	20	303	57	359	CAACAACAACAACAACTACGTCA	58.72	23	CTTGTGACGTTCGCCATTAC	59.2	20
GN7W91E01A3Q4Q_rank=0413121_x=335.0_y=2696.0_length=408	1	c	(ACA)6accacaacatcaacaacaacaaaaacgtcaaata(AAC)7tacgtcaaata(AAC)5aatgtcaacaacaacaatgtcaaataaaaaacaacaacgccaaata(AAC)5cacaactaaaacaatgtcaaata(AAC)7gtcaaataaacaacaacaccaccaccac(CAA)6tgtcaaataaacaacaacaacgt(ACA)6	291	1	291	6	AACGCCAAATAAACAACAACAA	59.45	22	TCACCTACGCTCTTGTGACG	60.05	20	237	134	370	AACAACGCCAAATAAACAACAA	59.45	22	TCACCTACGCTCTTGTGACG	60.05	20	240	131	370	AACAACAACGCCAAATAAACAA	59.45	22	TCACCTACGCTCTTGTGACG	60.05	20	243	128	370	AAACAACAACGCCAAATAAACA	59.45	22	TCACCTACGCTCTTGTGACG	60.05	20	244	127	370	CGCCAAATAAACAACAACAA	57.24	20	TCACCTACGCTCTTGTGACG	60.05	20
GN7W91E01A3QQM_rank=0772682_x=335.5_y=2188.0_length=442	1	p3	(GTT)5	15	157	171	1	GTTGTTCAGGGATAGGGGGT	60.05	20	TCACCTACGCTCTTGTGACG	60.05	20	291	114	404	GTTGTTCAGGGATAGGGGGT	60.05	20	TATCCCTCCTCCACAACCAG	59.92	20	104	114	217	TCTGGTTGAGGAGAGGGAGA	59.91	20	AACCAAACATCCCAAACCAA	60.07	20	267	56	322	GTTGTTCAGGGATAGGGGGT	60.05	20	CATTACGGCCCTCAGAAGAG	59.83	20	265	114	378	GTTGTTCAGGGATAGGGGGT	60.05	20	AGAGGACCCTTCTGAGGCAT	60.22	20
GN7W91E01A3RNB_rank=0231967_x=335.0_y=3365.0_length=370	1	c	(AAC)7atcaacaacaacaaaaacgtcaaata(AAC)7aataacaacgtcaacaacaaaaatacgtcaaata(AAC)6aatgtcaacaacaacaatgtcaaata(AAC)5gccaaata(AAC)5ggcgaataaat(AAC)5	210	10	219	3	TCAACAACAACAAAAACGTCAA	59.15	22	GCTCACCTACGCTCTTGTGA	59.19	20	304	31	334	TCAACAACAACAAAAACGTCAA	59.15	22	GCTCACCTACGCTCTTGTGAC	60.07	21	304	31	334	TCAACAACAACAAAAACGTCA	57.71	21	GCTCACCTACGCTCTTGTGA	59.19	20	304	31	334	CAACAACAACAAAAACGTCAAA	58.68	22	GCTCACCTACGCTCTTGTGA	59.19	20	303	32	334	TCAACAACAACAAAAACGTCAAA	60.45	23	GCTCACCTACGCTCTTGTGA	59.19	20
GN7W91E01A3RNB_rank=0231967_x=335.0_y=3365.0_length=370	1	c	(AAC)7atcaacaacaacaaaaacgtcaaata(AAC)7aataacaacgtcaacaacaaaaatacgtcaaata(AAC)6aatgtcaacaacaacaatgtcaaata(AAC)5gccaaata(AAC)5ggcgaataaat(AAC)5	210	10	219	4	CGTCAACAACAAAAATACGTCAA	59.95	23	CTACGCTCTTGTGACGTTCG	59.66	20	244	85	328	TCAACAACAACAAAAACGTCAA	59.15	22	GCTCACCTACGCTCTTGTGA	59.19	20	304	31	334	CGTCAACAACAAAAATACGTCA	58.66	22	CTACGCTCTTGTGACGTTCG	59.66	20	244	85	328	CAACGTCAACAACAAAAATACG	58.2	22	TCACCTACGCTCTTGTGACG	60.05	20	251	82	332	CGTCAACAACAAAAATACGTCAA	59.95	23	GCTCACCTACGCTCTTGTGA	59.19	20
GN7W91E01A3S4J_rank=0047031_x=336.0_y=1185.0_length=372	1	c	(AAC)6gtcaaataaacaacaataactaaaacaacatcaaata(AAC)5gtcaaata(AAC)6gt(CAA)8tgtcaaataaacaacaacaatgtcgaatag(ACA)6acgccaaataaatagcaataataacaacaacgtcaaataag(CAA)5	226	27	252	5	CAACAACAACAACAACGTCAAA	59.57	22	TGTGACGTTCGGCCATTAC	60.53	19	301	28	328	CAACAACAACAACAACGTCAAA	59.57	22	TTGTGACGTTCGGCCATTAC	61.87	20	302	28	329	CAACAACAACAACAACGTCAA	58.13	21	TGTGACGTTCGGCCATTAC	60.53	19	301	28	328	CAACAACAACAACAACGTCAAA	59.57	22	CTTGTGACGTTCGGCCATTA	61.99	20	303	28	330	ACAACAACAACAACAACGTCAA	59.05	22	TGTGACGTTCGGCCATTAC	60.53	19
GN7W91E01A3S4J_rank=0047031_x=336.0_y=1185.0_length=372	1	c	(AAC)6gtcaaataaacaacaataactaaaacaacatcaaata(AAC)5gtcaaata(AAC)6gt(CAA)8tgtcaaataaacaacaacaatgtcgaatag(ACA)6acgccaaataaatagcaataataacaacaacgtcaaataag(CAA)5	226	27	252	6	CAACAACAACAACAACGTCAAA	59.57	22	TGTGACGTTCGGCCATTAC	60.53	19	301	28	328	CAACAACAACAACAACGTCAAA	59.57	22	TTGTGACGTTCGGCCATTAC	61.87	20	302	28	329	CGTCAACAACAACAACAACAA	58.13	21	TGTGACGTTCGGCCATTAC	60.53	19	208	121	328	CAACGTCAACAACAACAACAA	58.13	21	TGTGACGTTCGGCCATTAC	60.53	19	211	118	328	CAACAACGTCAACAACAACAA	58.13	21	TGTGACGTTCGGCCATTAC	60.53	19
GN7W91E01A3S4J_rank=0047031_x=336.0_y=1185.0_length=372	1	c	(AAC)6gtcaaataaacaacaataactaaaacaacatcaaata(AAC)5gtcaaata(AAC)6gt(CAA)8tgtcaaataaacaacaacaatgtcgaatag(ACA)6acgccaaataaatagcaataataacaacaacgtcaaataag(CAA)5	226	27	252	7	ACAACAACAACAACGCCAAA	60.05	20	TGTGACGTTCGGCCATTAC	60.53	19	145	184	328	AACAACAACAACAACGCCAA	60.05	20	TGTGACGTTCGGCCATTAC	60.53	19	146	183	328	ACAACAACAACAACGCCAAA	60.05	20	TTGTGACGTTCGGCCATTAC	61.87	20	146	184	329	AACAACAACAACAACGCCAA	60.05	20	TTGTGACGTTCGGCCATTAC	61.87	20	147	183	329	ACAACAACAACAACAACGCC	59.51	20	TGTGACGTTCGGCCATTAC	60.53	19
GN7W91E01A3SE5_rank=0367306_x=336.0_y=271.0_length=455	1	p3	(AGA)5	15	36	50	1	GAGCTAAAGGCTATGCTCCTGA	60.14	22	TTCTGCAGGAGGGTACTGCT	60.01	20	213	7	219	GAGCTAAAGGCTATGCTCCTGA	60.14	22	GACAAACCCAGATCTCCGAA	60.05	20	299	7	305	GAGCTAAAGGCTATGCTCCTGA	60.14	22	GAACCAGCCTCTTCCTGTTG	59.84	20	110	7	116	GCTAAAGGCTATGCTCCTGAA	58.75	21	GACAAACCCAGATCTCCGAA	60.05	20	297	9	305	GAGCTAAAGGCTATGCTCCTGA	60.14	22	TGCCAATAGAAGAACCAGCC	60.21	20
GN7W91E01A3SLW_rank=0582973_x=336.5_y=514.0_length=370	1	p3	(AAG)8	24	160	183	1	TAAGCTTGGCTAAAGGGCAA	59.98	20	TGCTGGACTAGGGTCCTTTG	60.25	20	188	109	296	TTAAGCTTGGCTAAAGGGCA	59.98	20	TGCTGGACTAGGGTCCTTTG	60.25	20	189	108	296	TTGGCTAAAGGGCAAGAAGA	59.95	20	TGCTGGACTAGGGTCCTTTG	60.25	20	183	114	296	GGTTTCTCATCTGCTTCGCT	59.58	20	TGCTGGACTAGGGTCCTTTG	60.25	20	288	9	296	TAAGCTTGGCTAAAGGGCAA	59.98	20	TGGATGAGGAGGTCAGATCA	59.13	20
GN7W91E01A3SXE_rank=0130231_x=336.0_y=928.0_length=334	1	c	(AAC)6gtcaaataaacaacaacgtcaataacaacaacaaaaacgtcaaataaacc(ACA)10acgtcaacaacaacaactacgtcaaata(AAC)7	147	52	198	1	TCAAATAAACAACAACAACGTCAA	59.48	24	GCTCACCTACGCTCTTGTGA	59.19	20	275	24	298	AACATCAACAACAAAAATGTCAAA	58.5	24	TCACCTACGCTCTTGTGACG	60.05	20	292	5	296	TCAAATAAACAACAACAACGTCAA	59.48	24	GCTCACCTACGCTCTTGTGAC	60.07	21	275	24	298	TCAAATAAACAACAACAACGTCA	58.19	23	GCTCACCTACGCTCTTGTGA	59.19	20	275	24	298	AAATGTCAAATAAACAACAACAACG	59.32	25	TCACCTACGCTCTTGTGACG	60.05	20
GN7W91E01A3SXE_rank=0130231_x=336.0_y=928.0_length=334	1	c	(AAC)6gtcaaataaacaacaacgtcaataacaacaacaaaaacgtcaaataaacc(ACA)10acgtcaacaacaacaactacgtcaaata(AAC)7	147	52	198	2	TCAAATAAACAACAACAACGTCAA	59.48	24	GCTCACCTACGCTCTTGTGA	59.19	20	275	24	298	AACATCAACAACAAAAATGTCAAA	58.5	24	TCACCTACGCTCTTGTGACG	60.05	20	292	5	296	TCAAATAAACAACAACAACGTCAA	59.48	24	GCTCACCTACGCTCTTGTGAC	60.07	21	275	24	298	TCAAATAAACAACAACAACGTCA	58.19	23	GCTCACCTACGCTCTTGTGA	59.19	20	275	24	298	AAATGTCAAATAAACAACAACAACG	59.32	25	TCACCTACGCTCTTGTGACG	60.05	20
GN7W91E01A3SXE_rank=0130231_x=336.0_y=928.0_length=334	1	c	(AAC)6gtcaaataaacaacaacgtcaataacaacaacaaaaacgtcaaataaacc(ACA)10acgtcaacaacaacaactacgtcaaata(AAC)7	147	52	198	3	CAACAACAACAACAACGTCAAA	59.57	22	GCTCACCTACGCTCTTGTGA	59.19	20	246	53	298	CGTCAATAACAACAACAAAAACG	59.49	23	TCACCTACGCTCTTGTGACG	60.05	20	212	85	296	CAACAACAACAACAACGTCAA	58.13	21	GCTCACCTACGCTCTTGTGA	59.19	20	246	53	298	ACAACAACAACAACAACGTCAA	59.05	22	GCTCACCTACGCTCTTGTGA	59.19	20	247	52	298	AACAACAACAACAACAACGTCA	59.05	22	GCTCACCTACGCTCTTGTGA	59.19	20
GN7W91E01A3SXE_rank=0130231_x=336.0_y=928.0_length=334	1	c	(AAC)6gtcaaataaacaacaacgtcaataacaacaacaaaaacgtcaaataaacc(ACA)10acgtcaacaacaacaactacgtcaaata(AAC)7	147	52	198	4	CAACAACGTCAACAACAACAAC	59.05	22	TCACCTACGCTCTTGTGACG	60.05	20	153	144	296	CAACAACGTCAACAACAACAACT	60.02	23	TCACCTACGCTCTTGTGACG	60.05	20	153	144	296	CCACAACAACAACAACAACAA	57.97	21	TCACCTACGCTCTTGTGACG	60.05	20	180	117	296	CCACAACAACAACAACAACAA	57.97	21	TACGCTCTTGTGACGTTTCG	60.05	20	175	117	291	CCACAACAACAACAACAACAAC	58.9	22	TCACCTACGCTCTTGTGACG	60.05	20
GN7W91E01A3SYP_rank=0851779_x=336.0_y=975.0_length=362	1	c	(T)10ctcttcaatgcattttttaaaaatagccatgtatcttacatgcccacgcgtg(CA)25cg(CA)30	174	149	322	2	TTAAGCCATATGCCTGGACC	59.92	20	GCGTGTGTGTGTGTGTGTGT	60.18	20	242	21	262	TTAAGCCATATGCCTGGACC	59.92	20	GTGCGTGTGTGTGTGTGTGT	60.18	20	244	21	264	TTAAGCCATATGCCTGGACC	59.92	20	GTGTGCGTGTGTGTGTGTGT	60.18	20	246	21	266	TTAAGCCATATGCCTGGACC	59.92	20	GTGTGTGCGTGTGTGTGTGT	60.18	20	248	21	268	TTAAGCCATATGCCTGGACC	59.92	20	GTGTGTGTGCGTGTGTGTGT	60.18	20
GN7W91E01A3TKS_rank=1017997_x=336.0_y=1770.0_length=413	1	p1	(G)11	11	297	307	1	TTTGTGATTTTTCTGATTTTTCTGA	59.22	25	CAGCAATACACCCCTCCAAT	59.81	20	119	218	336	TTTGTGATTTTTCTGATTTTTCTGA	59.22	25	CCAATCAGCAATACACCCCT	59.81	20	124	218	341	TTTGTGATTTTTCTGATTTTTCTGA	59.22	25	ATCAGCAATACACCCCTCCA	60.34	20	121	218	338	TTGTGATTTTTCTGATTTTTCTGA	57.98	24	CAGCAATACACCCCTCCAAT	59.81	20	118	219	336	TTGTGATTTTTCTGATTTTTCTGA	57.98	24	CCAATCAGCAATACACCCCT	59.81	20
GN7W91E01A3TVR_rank=0312014_x=336.5_y=2165.0_length=240	1	c	(AAC)5gt(CAA)5cgtcaaataagcaacaacaaccacaacgtcaaata(AAC)6gtcaaata(AAC)9gtcaaata(AAC)7	149	18	166	3	AACGTCAAATAAACAACAACAACAA	59.78	25	CTCAGTCAGCCCCGTCAG	60.57	18	191	6	196	AACAACGTCAAATAAACAACAACAA	59.78	25	CTCAGTCAGCCCCGTCAG	60.57	18	194	3	196	AACAACAACGTCAAATAAACAACAA	59.78	25	CTCAGTCAGCCCCGTCAG	60.57	18	197	0	196	TCAAATAAACAACAACAACAACG	57.75	23	CTCAGTCAGCCCCGTCAG	60.57	18	187	10	196	CGTCAAATAAACAACAACAACAA	57.75	23	CTCAGTCAGCCCCGTCAG	60.57	18
GN7W91E01A3U0Q_rank=0620346_x=336.5_y=3640.0_length=466	1	p2	(TG)12	24	203	226	1	ATCCAAAGTGGGAGAGGACC	60.31	20	TCACCTACGCTCTTGTGACG	60.05	20	255	174	428	TGGCAATGAGATCCAAAGTG	59.65	20	TCACCTACGCTCTTGTGACG	60.05	20	265	164	428	GCAATGAGATCCAAAGTGGG	60.46	20	TCACCTACGCTCTTGTGACG	60.05	20	263	166	428	GGCAATGAGATCCAAAGTGG	60.46	20	TCACCTACGCTCTTGTGACG	60.05	20	264	165	428	ATCCAAAGTGGGAGAGGACC	60.31	20	CTACGCTCTTGTGACGTTCG	59.66	20
GN7W91E01A3UJM_rank=0801041_x=336.0_y=3024.0_length=401	1	p3	(GAA)5	15	276	290	1	TCCAAGTTCAAAACACGCAG	59.88	20	GTCTTGGAAACCTTCTCCCC	59.91	20	141	195	335	CTCCAAGTTCAAAACACGCA	59.88	20	GTCTTGGAAACCTTCTCCCC	59.91	20	142	194	335	TCCAAGTTCAAAACACGCAG	59.88	20	GAAACCTTCTCCCCATGTCA	59.9	20	135	195	329	CTCCAAGTTCAAAACACGCA	59.88	20	GAAACCTTCTCCCCATGTCA	59.9	20	136	194	329	TCCAAGTTCAAAACACGCAG	59.88	20	CTTGGAAACCTTCTCCCCAT	60.3	20
GN7W91E01A3UOS_rank=0916777_x=336.0_y=3210.5_length=512	1	p3	(TCT)7	21	416	436	1	GGATCCCTCCTTTCTTCCTG	60.01	20	TAAGGGTCGGCAAGATCTGA	60.73	20	166	308	473	CTGAACTTCCATCGCACTCA	59.98	20	TAAGGGTCGGCAAGATCTGA	60.73	20	275	199	473	CCTGATTGTCTTTCCCTCCA	60.04	20	TAAGGGTCGGCAAGATCTGA	60.73	20	150	324	473	CTGAAACCACAGGGCTAGGA	60.25	20	TAAGGGTCGGCAAGATCTGA	60.73	20	183	291	473	TCTGAAACCACAGGGCTAGG	60.25	20	TAAGGGTCGGCAAGATCTGA	60.73	20
GN7W91E01A3UQV_rank=0137579_x=336.5_y=3285.0_length=272	1	c	(AAC)5gtcaaataaacaat(AAC)6gtcaaataaat(AAC)6	76	59	134	1	CAACAACGTCAAATAACAAAAACA	59.04	24	TCACCTACGCTCTTGTGACG	60.05	20	233	1	233	CAACAACGTCAAATAACAAAAACA	59.04	24	TGCTCACCTACGCTCTTGTG	60.2	20	236	1	236	ACAACAACGTCAAATAACAAAAACA	59.78	25	TCACCTACGCTCTTGTGACG	60.05	20	234	0	233	ACAACAACGTCAAATAACAAAAACA	59.78	25	TGCTCACCTACGCTCTTGTG	60.2	20	237	0	236	CAACGTCAAATAACAAAAACATTG	58.57	24	TCACCTACGCTCTTGTGACG	60.05	20
GN7W91E01A3UX0_rank=0668343_x=336.0_y=3542.0_length=212	1	c	(ACA)5ctgtgaaataaacaactacaactatgtcaact(ACA)5tcaaataaacaacaacaagaacaacgtcaacaccaacaacaacgtcaaata(AAC)5gtcaaacta(AAC)7	158	9	166	3	CAACAACACTGTGAAATAAACAACT	57.45	25	TGACGTTGTTGTTGGTGTTG	59.03	20	102	15	116	ACAACAACACTGTGAAATAAACAACT	58.25	26	TGACGTTGTTGTTGGTGTTG	59.03	20	103	14	116	CAACAACACTGTGAAATAAACAACT	57.45	25	GGTGTTGACGTTGTTCTTGTTG	60.49	22	89	15	103	ACAACAACACTGTGAAATAAACAACT	58.25	26	GGTGTTGACGTTGTTCTTGTTG	60.49	22	90	14	103	CAACAACACTGTGAAATAAACAACTA	57.54	26	TGGTGTTGACGTTGTTCTTGT	59.1	21
GN7W91E01A3UZF_rank=0692986_x=336.0_y=3593.0_length=555	1	c	(GTT)7gtc(GTT)7	45	252	296	1	CACTTTTTACGCCCGAGAAC	59.75	20	TCCAAAGTATCAAAAACCATGA	57.17	22	283	75	357	TCACTTTTTACGCCCGAGAA	60.74	20	TCCAAAGTATCAAAAACCATGA	57.17	22	284	74	357	TTCACTTTTTACGCCCGAGA	60.74	20	TCCAAAGTATCAAAAACCATGA	57.17	22	285	73	357	ACGCCCGAGAACTTTTCTTC	60.74	20	TCCAAAGTATCAAAAACCATGA	57.17	22	275	83	357	ATTCACTTTTTACGCCCGAG	59.22	20	TCCAAAGTATCAAAAACCATGA	57.17	22
GN7W91E01A3V84_rank=0040701_x=337.0_y=1142.0_length=385	1	p2	(GA)6	12	98	109	1	CAGTGGGGAAGTTGAAGGAA	60.08	20	CCCATTTCGGGTTTTGTATG	60.05	20	228	43	270	CAGTGGGGAAGTTGAAGGAA	60.08	20	GCCAATTCCCATCCTGTTTA	59.76	20	272	43	314	CTCAGTGGGGAAGTTGAAGG	59.69	20	CCCATTTCGGGTTTTGTATG	60.05	20	230	41	270	CAGTGGGGAAGTTGAAGGAA	60.08	20	TTTACCCATTTCGGGTTTTG	59.67	20	232	43	274	CAGTGGGGAAGTTGAAGGAA	60.08	20	TTGATTTTACCCATTTCGGG	59.63	20
GN7W91E01A3VI6_rank=0052235_x=337.0_y=208.0_length=386	1	p2	(CA)9	18	91	108	1	TCTTTTGCATTCAAATGTTTGTG	60.03	23	CTCTGGCTTGGTTGATAGGG	59.69	20	194	9	202	TCTTTTGCATTCAAATGTTTGTG	60.03	23	AATCTTCCTCGCCTTCGTCT	60.35	20	212	9	220	TCTTTTGCATTCAAATGTTTGTG	60.03	23	GCTTGGTTGATAGGGCATTC	59.53	20	189	9	197	TGCATTCAAATGTTTGTGTTCAT	60.28	23	CTCTGGCTTGGTTGATAGGG	59.69	20	189	14	202	TGCATTCAAATGTTTGTGTTCAT	60.28	23	AATCTTCCTCGCCTTCGTCT	60.35	20
GN7W91E01A3VM3_rank=1114925_x=337.5_y=349.0_length=231	1	c	(AAC)5tacgccaacaacaacgtcaaataaacaacaacgtcaagta(AAC)8gtcaaata(AAC)6gtacaaata(AAC)6gtacaaat(AAC)6aaacaacgt(ACA)5	182	44	225	2	GATCGCTCAGTCAGCCCC	61.96	18	TTTGACGTTGTTGTTGTTGTTG	59.57	22	127	1	127	GGATCGCTCAGTCAGCCC	61.96	18	TTTGACGTTGTTGTTGTTGTTG	59.57	22	128	0	127	GATCGCTCAGTCAGCCCC	61.96	18	TTGACGTTGTTGTTGTTGTTG	58.13	21	126	1	126	GGATCGCTCAGTCAGCCC	61.96	18	TTGACGTTGTTGTTGTTGTTG	58.13	21	127	0	126	GATCGCTCAGTCAGCCCC	61.96	18	GACGTTGTTGTTGTTGTTGTTG	59.05	22
GN7W91E01A3VRQ_rank=0463581_x=337.5_y=516.0_length=154	1	c	(AAC)5aatgtcaaata(AAC)6	44	57	100	1	GATCGCTCAGTCAGCCCC	61.96	18	TTGGACGTTGTTATTGTTGTTG	58.51	22	153	0	152	GATCGCTCAGTCAGCCCC	61.96	18	TGGACGTTGTTATTGTTGTTGTT	59.34	23	152	0	151	GATCGCTCAGTCAGCCCC	61.96	18	TTGGACGTTGTTATTGTTGTTGT	59.34	23	153	0	152	GATCGCTCAGTCAGCCCC	61.96	18	TGGACGTTGTTATTGTTGTTG	57.06	21	152	0	151	GATCGCTCAGTCAGCCCC	61.96	18	TGGACGTTGTTATTGTTGTTGT	57.99	22
GN7W91E01A3VVA_rank=0568348_x=337.0_y=644.5_length=439	1	p3	(AGA)6	18	26	43	1	TGAAGGCTTTACTCCTGAAGAA	58.26	22	GACTGCCCTTGCCTACAGAA	60.4	20	126	1	126	CTGAAGGCTTTACTCCTGAAGAA	59.21	23	GACTGCCCTTGCCTACAGAA	60.4	20	127	0	126	TGAAGGCTTTACTCCTGAAGAA	58.26	22	ACTGCCCTTGCCTACAGAAG	59.5	20	125	1	125	TGAAGGCTTTACTCCTGAAGAA	58.26	22	CTGCCCTTGCCTACAGAAGA	60.53	20	124	1	124	CTGAAGGCTTTACTCCTGAAGAA	59.21	23	ACTGCCCTTGCCTACAGAAG	59.5	20
GN7W91E01A3VYX_rank=0074884_x=337.5_y=775.0_length=434	1	p3	(CTT)8	24	175	198	1	TATCCCCGAACCTTTTACCC	60.01	20	ATGCCCAGTTCCAAGAGATG	60.07	20	139	138	276	TATCCCCGAACCTTTTACCC	60.01	20	GATCTTTAGGCGCAAAATGC	59.82	20	155	138	292	CATCCTATCCCCGAACCTTT	60.15	20	ATGCCCAGTTCCAAGAGATG	60.07	20	144	133	276	CATCCTATCCCCGAACCTTT	60.15	20	GATCTTTAGGCGCAAAATGC	59.82	20	160	133	292	TGTCGTTTCATCCTATCCCC	59.75	20	ATGCCCAGTTCCAAGAGATG	60.07	20
GN7W91E01A3W4S_rank=0475686_x=337.0_y=2282.0_length=436	1	p3	(AAG)5	15	170	184	1	CAATTCCAAGAGCCGATCAT	60.04	20	CAGGACTAGGAACCTTCCCC	59.93	20	196	106	301	TTTAGCCCAAGGACATGAGG	60.07	20	CAGGACTAGGAACCTTCCCC	59.93	20	173	129	301	CCAAGAGCCGATCATGAGTT	60.22	20	CAGGACTAGGAACCTTCCCC	59.93	20	191	111	301	ACTGAGCAATCCATCAAGGC	60.23	20	CAGGACTAGGAACCTTCCCC	59.93	20	235	67	301	CCCAAGGACATGAGGAATTG	60.31	20	CAGGACTAGGAACCTTCCCC	59.93	20
GN7W91E01A3WBL_rank=0325776_x=337.5_y=1231.5_length=330	1	c	(AG)7acagagac(AG)7at(AG)12	62	99	160	1	TGTTAGTGGTGAGTGCTGCC	59.9	20	GTGCCTGTCTGTGCCTAACA	59.9	20	187	60	246	TGTTAGTGGTGAGTGCTGCC	59.9	20	TTGCCACAGAAACAAAGTGC	59.89	20	203	60	262	TGTTAGTGGTGAGTGCTGCC	59.9	20	GCCACAGAAACAAAGTGCCT	60.3	20	201	60	260	TATATGAATGGTGGGGCACA	59.62	20	TTGCCACAGAAACAAAGTGC	59.89	20	236	27	262	TGTTAGTGGTGAGTGCTGCC	59.9	20	TGCCTGTCTGTGCCTAACAA	60.45	20
GN7W91E01A3WCY_rank=0456182_x=337.0_y=1280.0_length=219	1	c	(AAC)7gtcaaataaataacaacaacaacgtcaataaacaacagacaacaacaacgtcaaat(AAC)5caatacgtacaaataacgg(ACA)8	135	34	168	2	TGTCAACAAAACAACAATGTCAA	59.02	23	TGTTGTTGTCCGTTATTTGTACG	59.84	23	146	7	152	TGTCAACAAAACAACAATGTCAAA	60.33	24	TGTTGTTGTCCGTTATTTGTACG	59.84	23	146	7	152	TGTCAACAAAACAACAATGTCA	57.57	22	TGTTGTTGTCCGTTATTTGTACG	59.84	23	146	7	152	ATGTCAACAAAACAACAATGTCAA	59.33	24	TGTTGTTGTCCGTTATTTGTACG	59.84	23	147	6	152	AATGTCAACAAAACAACAATGTCA	59.33	24	TGTTGTTGTCCGTTATTTGTACG	59.84	23
GN7W91E01A3WJR_rank=0244127_x=337.0_y=1525.0_length=352	1	c	(GT)16(TG)6	44	156	199	1	TCTTCGGCTTGGTTAATTGG	60.07	20	TGCATTTATCAATAGCCATGTGT	59.4	23	165	65	229	ACATGAGATCCGGAGTGGAC	59.93	20	TGCATTTATCAATAGCCATGTGT	59.4	23	107	123	229	CACAACCTTCCTCTCCTTCG	59.84	20	TGCATTTATCAATAGCCATGTGT	59.4	23	185	45	229	CGGCTTGGTTAATTGGATGT	59.82	20	TGCATTTATCAATAGCCATGTGT	59.4	23	161	69	229	TCGTCTTCGGCTTGGTTAAT	59.71	20	TGCATTTATCAATAGCCATGTGT	59.4	23
GN7W91E01A3WPO_rank=0168041_x=337.5_y=1738.0_length=366	1	p2	(CA)9	18	74	91	1	TTCAAATTTTGCGCTCACTG	59.99	20	GCGAGTTCCCTGGGTATTTT	60.32	20	219	2	220	TTCAAATTTTGCGCTCACTG	59.99	20	TGAATCGCCTTTTCCTCTTG	60.32	20	252	2	253	TCAAATTTTGCGCTCACTGT	59.47	20	GCGAGTTCCCTGGGTATTTT	60.32	20	218	3	220	TCAAATTTTGCGCTCACTGT	59.47	20	TGAATCGCCTTTTCCTCTTG	60.32	20	251	3	253	TTCAAATTTTGCGCTCACTG	59.99	20	GGTTGAATCGCCTTTTCCTC	60.94	20
GN7W91E01A3XMD_rank=0141274_x=337.0_y=2915.0_length=192	1	p2	(TG)12	24	87	110	1	ACGCTGCAACACACATGATT	60.19	20	GGAGAGAGAACAAAGTAACACTGAGA	59.54	26	156	0	155	CGCTGCAACACACATGATTA	59.31	20	GGAGAGAGAACAAAGTAACACTGAGA	59.54	26	155	1	155	ACGCTGCAACACACATGATT	60.19	20	GGAGAGAGAACAAAGTAACACTGAG	57.86	25	156	0	155	ACGCTGCAACACACATGATT	60.19	20	AGGAGAGAGAACAAAGTAACACTGA	57.86	25	157	0	156	ACGCTGCAACACACATGATT	60.19	20	AGGAGAGAGAACAAAGTAACACTGAG	58.78	26
GN7W91E01A3XQ3_rank=0780593_x=337.0_y=3085.0_length=268	1	p2	(CT)11	22	163	184	1	AAGGACATACAATGAGGGCG	59.96	20	TTAGGGTTTGGGTTGTTGTG	58.38	20	182	48	229	CATGGAATAGCATGCACAGG	60.1	20	TTAGGGTTTGGGTTGTTGTG	58.38	20	151	79	229	AAGGACATACAATGAGGGCG	59.96	20	GGGTTTGGGTTGTTGTGTAAG	59.25	21	179	48	226	AAGGACATACAATGAGGGCG	59.96	20	AGGGTTTGGGTTGTTGTGTAA	59.25	21	180	48	227	AAGGACATACAATGAGGGCG	59.96	20	TTAGGGTTTGGGTTGTTGTGT	59.25	21
GN7W91E01A3YSK_rank=0989707_x=338.5_y=338.0_length=327	1	p2	(GT)10	20	156	175	1	GAAATGAGATCCGGAGTGGA	60.01	20	TTGCTCATTGTCTTTCTTTTTCTTT	59.84	25	116	122	237	GAAATGAGATCCGGAGTGGA	60.01	20	TGCTCATTGTCTTTCTTTTTCTTT	58.68	24	115	122	236	GAAATGAGATCCGGAGTGGA	60.01	20	TTGCTCATTGTCTTTCTTTTTCTT	58.68	24	116	122	237	CAATCTTCCTCGCCTTTGTC	59.81	20	TTGCTCATTGTCTTTCTTTTTCTTT	59.84	25	191	47	237	TCACAATCTTCCTCGCCTTT	59.81	20	TTGCTCATTGTCTTTCTTTTTCTTT	59.84	25
GN7W91E01A3YXQ_rank=0694133_x=338.0_y=524.5_length=503	1	p3	(GAA)5	15	100	114	1	TGGTTATGAGCCTAGCCCAG	60.23	20	CAGATCAGCCTCGTTCTTCC	59.95	20	137	41	177	TGGTTATGAGCCTAGCCCAG	60.23	20	CCAGATCAGCCTCGTTCTTC	59.95	20	138	41	178	TGGTTATGAGCCTAGCCCAG	60.23	20	TCGTTCTTCCGTGTATTCCC	59.93	20	127	41	167	TGGTTATGAGCCTAGCCCAG	60.23	20	GCACTTAACCGGTCTTCGAG	59.88	20	279	41	319	TGGTTATGAGCCTAGCCCAG	60.23	20	CCGGTCTTCGAGTTGTTTGT	60.15	20
GN7W91E01A3ZFH_rank=0768631_x=338.5_y=1163.5_length=392	1	p2	(TG)14	28	137	164	1	TGGTTAGTTACCCGCCTTTG	59.99	20	CAGCAGCCACGAGAAACATA	60.01	20	250	88	337	TTGTTGGTTAGTTACCCGCC	59.86	20	CAGCAGCCACGAGAAACATA	60.01	20	254	84	337	TGGTTAGTTACCCGCCTTTG	59.99	20	CTTAACGAGCAGCACACAGC	59.81	20	108	88	195	TGGTTAGTTACCCGCCTTTG	59.99	20	GCTACTCAACACAGCAGCCA	60.21	20	261	88	348	TTGTTGGTTAGTTACCCGCC	59.86	20	CTTAACGAGCAGCACACAGC	59.81	20
GN7W91E01A3ZHJ_rank=0980250_x=338.0_y=1237.0_length=460	1	p2	(CA)10	20	130	149	1	AACGCAAAAGCTTACAACCG	60.3	20	GCACCTCAAGTGCATGCTAA	60.02	20	303	16	318	TCTCAAGCAAGTGTCAACGC	60.18	20	TTGCTCCCATTCTGTTCCAT	60.46	20	232	1	232	AACGCAAAAGCTTACAACCG	60.3	20	TTGCTCCCATTCTGTTCCAT	60.46	20	217	16	232	CGCAAAAGCTTACAACCGAC	60.8	20	GCACCTCAAGTGCATGCTAA	60.02	20	301	18	318	ACGCAAAAGCTTACAACCGA	60.8	20	GCACCTCAAGTGCATGCTAA	60.02	20
GN7W91E01A3ZOL_rank=0833622_x=338.5_y=1491.0_length=469	1	p3	(AAC)5	15	47	61	1	TGCTATGTATCTGACAACAGTGTGA	59.75	25	GCCCGAATAATTACGCAAGA	60.06	20	214	14	227	CCCAACTTGATATGCTATGTATCTG	59.02	25	GCCCGAATAATTACGCAAGA	60.06	20	226	2	227	ATGCTATGTATCTGACAACAGTGTGA	60.02	26	GCCCGAATAATTACGCAAGA	60.06	20	215	13	227	TGCTATGTATCTGACAACAGTGTG	57.92	24	GCCCGAATAATTACGCAAGA	60.06	20	214	14	227	TGCTATGTATCTGACAACAGTGTGA	59.75	25	TGCCCGAATAATTACGCAAG	60.95	20
GN7W91E01A3ZZL_rank=0420700_x=338.0_y=1887.5_length=429	1	c	(GTT)6tatttgatgttgttgttattgttgttgttgacgttgacata(GTT)5	74	27	100	1	TGACGTTGTCGTTGTTGTTG	59.19	20	ATTCCAGCCATGTCCAAAAG	59.93	20	213	4	216	TGACGTTGTCGTTGTTGTTG	59.19	20	GAAAGAACTCGACGGACCTG	59.84	20	251	4	254	TGACGTTGTCGTTGTTGTTG	59.19	20	AGTGGAAAGAACTCGACGGA	59.84	20	255	4	258	TGACGTTGTCGTTGTTGTTG	59.19	20	AACTCGACGGACCTGTTGAC	60.16	20	246	4	249	TGACGTTGTCGTTGTTGTTG	59.19	20	CAGTGGAGCAAGAGAAGCCT	59.75	20
GN7W91E01A3ZZL_rank=0420700_x=338.0_y=1887.5_length=429	1	c	(GTT)6tatttgatgttgttgttattgttgttgttgacgttgacata(GTT)5	74	27	100	2	TGACGTTGTCGTTGTTGTTG	59.19	20	ATTCCAGCCATGTCCAAAAG	59.93	20	213	4	216	TGACGTTGTCGTTGTTGTTG	59.19	20	GAAAGAACTCGACGGACCTG	59.84	20	251	4	254	TGACGTTGTCGTTGTTGTTG	59.19	20	AGTGGAAAGAACTCGACGGA	59.84	20	255	4	258	TGACGTTGTCGTTGTTGTTG	59.19	20	AACTCGACGGACCTGTTGAC	60.16	20	246	4	249	TGACGTTGTCGTTGTTGTTG	59.19	20	CAGTGGAGCAAGAGAAGCCT	59.75	20
GN7W91E01A3ZZL_rank=0420700_x=338.0_y=1887.5_length=429	1	c	(GTT)6tatttgatgttgttgttattgttgttgttgacgttgacata(GTT)5	74	27	100	3	TGTCGTTGTTGTTGACGTTG	59.19	20	ATTCCAGCCATGTCCAAAAG	59.93	20	207	10	216	TGACGTTGTCGTTGTTGTTG	59.19	20	ATTCCAGCCATGTCCAAAAG	59.93	20	213	4	216	TGTCGTTGTTGTTGACGTTG	59.19	20	GAAAGAACTCGACGGACCTG	59.84	20	245	10	254	TGTCGTTGTTGTTGACGTTG	59.19	20	AGTGGAAAGAACTCGACGGA	59.84	20	249	10	258	TGACGTTGTCGTTGTTGTTG	59.19	20	GAAAGAACTCGACGGACCTG	59.84	20
GN7W91E01A414N_rank=0925960_x=350.5_y=2165.0_length=430	1	p2	(GT)8	16	29	44	1	TGAGGCAACAAGTGAGGTTAC	57.87	21	TCCCCGAAGCGTTGTAATAG	60.09	20	200	0	199	TGAGGCAACAAGTGAGGTTAC	57.87	21	CCGAAGCGTTGTAATAGCGT	60.28	20	197	0	196	TGAGGCAACAAGTGAGGTTAC	57.87	21	ATCCCCGAAGCGTTGTAATA	59.43	20	201	0	200	TGAGGCAACAAGTGAGGTTAC	57.87	21	CCGAAGCGTTGTAATAGCGTA	60.28	21	197	0	196	TGAGGCAACAAGTGAGGTTAC	57.87	21	ATCCCCGAAGCGTTGTAATAG	60.34	21
GN7W91E01A42LI_rank=0753369_x=350.0_y=2772.0_length=472	1	c	(AAG)5(AAC)5aataacaataacaaaaacaacaacaacaat(AAC)5aagaataacaacaagagtaacaagaacaacaataagaacaacaacaat(AAC)11aataatgagaactcaaacaacaagaagagtaacaacaataactaaaaaagaacaatt(ACA)7	234	142	375	1	CCTGAACAATATGAACAACAACAA	58.97	24	CGAGGCGGCCTAATCTAAGT	60.72	20	304	104	407	CCTGAACAATATGAACAACAACAAG	59.86	25	CGAGGCGGCCTAATCTAAGT	60.72	20	304	104	407	ACCTGAACAATATGAACAACAACAA	59.74	25	CGAGGCGGCCTAATCTAAGT	60.72	20	305	103	407	CCTGAACAATATGAACAACAACAA	58.97	24	CGAGGCGGCCTAATCTAAG	59.95	19	304	104	407	CCTGAACAATATGAACAACAACA	57.62	23	CGAGGCGGCCTAATCTAAGT	60.72	20
GN7W91E01A42LI_rank=0753369_x=350.0_y=2772.0_length=472	1	c	(AAG)5(AAC)5aataacaataacaaaaacaacaacaacaat(AAC)5aagaataacaacaagagtaacaagaacaacaataagaacaacaacaat(AAC)11aataatgagaactcaaacaacaagaagagtaacaacaataactaaaaaagaacaatt(ACA)7	234	142	375	3	CCTGAACAATATGAACAACAACAA	58.97	24	CGAGGCGGCCTAATCTAAGT	60.72	20	304	104	407	CCTGAACAATATGAACAACAACAAG	59.86	25	CGAGGCGGCCTAATCTAAGT	60.72	20	304	104	407	ACCTGAACAATATGAACAACAACAA	59.74	25	CGAGGCGGCCTAATCTAAGT	60.72	20	305	103	407	CCTGAACAATATGAACAACAACAA	58.97	24	CGAGGCGGCCTAATCTAAG	59.95	19	304	104	407	CCTGAACAATATGAACAACAACA	57.62	23	CGAGGCGGCCTAATCTAAGT	60.72	20
GN7W91E01A42LI_rank=0753369_x=350.0_y=2772.0_length=472	1	c	(AAG)5(AAC)5aataacaataacaaaaacaacaacaacaat(AAC)5aagaataacaacaagagtaacaagaacaacaataagaacaacaacaat(AAC)11aataatgagaactcaaacaacaagaagagtaacaacaataactaaaaaagaacaatt(ACA)7	234	142	375	4	CCTGAACAATATGAACAACAACAA	58.97	24	CGAGGCGGCCTAATCTAAGT	60.72	20	304	104	407	CCTGAACAATATGAACAACAACAAG	59.86	25	CGAGGCGGCCTAATCTAAGT	60.72	20	304	104	407	ACCTGAACAATATGAACAACAACAA	59.74	25	CGAGGCGGCCTAATCTAAGT	60.72	20	305	103	407	CCTGAACAATATGAACAACAACAA	58.97	24	CGAGGCGGCCTAATCTAAG	59.95	19	304	104	407	CCTGAACAATATGAACAACAACA	57.62	23	CGAGGCGGCCTAATCTAAGT	60.72	20
GN7W91E01A42LI_rank=0753369_x=350.0_y=2772.0_length=472	1	c	(AAG)5(AAC)5aataacaataacaaaaacaacaacaacaat(AAC)5aagaataacaacaagagtaacaagaacaacaataagaacaacaacaat(AAC)11aataatgagaactcaaacaacaagaagagtaacaacaataactaaaaaagaacaatt(ACA)7	234	142	375	5	CCTGAACAATATGAACAACAACAA	58.97	24	CGAGGCGGCCTAATCTAAGT	60.72	20	304	104	407	CCTGAACAATATGAACAACAACAAG	59.86	25	CGAGGCGGCCTAATCTAAGT	60.72	20	304	104	407	ACCTGAACAATATGAACAACAACAA	59.74	25	CGAGGCGGCCTAATCTAAGT	60.72	20	305	103	407	CCTGAACAATATGAACAACAACAA	58.97	24	CGAGGCGGCCTAATCTAAG	59.95	19	304	104	407	CCTGAACAATATGAACAACAACA	57.62	23	CGAGGCGGCCTAATCTAAGT	60.72	20
GN7W91E01A42LI_rank=0753369_x=350.0_y=2772.0_length=472	1	c	(AAG)5(AAC)5aataacaataacaaaaacaacaacaacaat(AAC)5aagaataacaacaagagtaacaagaacaacaataagaacaacaacaat(AAC)11aataatgagaactcaaacaacaagaagagtaacaacaataactaaaaaagaacaatt(ACA)7	234	142	375	6	CAACAACAACAACAACAACAACA	59.49	23	CGAGGCGGCCTAATCTAAGT	60.72	20	133	275	407	CAACAACAACAACAACAACAACA	59.49	23	CGAGGCGGCCTAATCTAAGT	60.72	20	136	272	407	CAACAACAACAACAACAACAACA	59.49	23	CGAGGCGGCCTAATCTAAGT	60.72	20	139	269	407	CAACAACAACAACAACAACAACA	59.49	23	CGAGGCGGCCTAATCTAAGT	60.72	20	142	266	407	CAACAACAACAACAACAACAACA	59.49	23	CGAGGCGGCCTAATCTAAG	59.95	19
GN7W91E01A42SS_rank=1162959_x=350.5_y=3034.5_length=424	1	p3	(CTT)11	33	122	154	1	CTCTTGATTTCTCCTCCCCC	60.01	20	GGCTCAGAATGCTCAGTTCC	59.96	20	207	29	235	CCTCTTGATTTCTCCTCCCC	60.01	20	GGCTCAGAATGCTCAGTTCC	59.96	20	208	28	235	TCTTGCCATAACCTGTTCCC	59.93	20	CCTGGCTAAGAGCCAACAAG	60.01	20	129	71	199	GGACCCTTCCTTTCCTCTTG	60.04	20	GGCTCAGAATGCTCAGTTCC	59.96	20	221	15	235	CTCTTGATTTCTCCTCCCCC	60.01	20	GGCTCTTCAGGCTCAGAATG	60.1	20
GN7W91E01A438U_rank=0860883_x=351.0_y=812.0_length=528	1	p1	(C)11	11	106	116	1	CTAAATGGGCCCAAATGAAA	59.77	20	TGATTTGAAAGCGAGGAACA	59.4	20	279	73	351	TAAATGGGCCCAAATGAAAC	59.64	20	TGATTTGAAAGCGAGGAACA	59.4	20	278	74	351	CTAAATGGGCCCAAATGAAA	59.77	20	CCCATATGGAATTGAAAGGC	59.23	20	81	73	153	CTAAATGGGCCCAAATGAAA	59.77	20	GCCCATATGGAATTGAAAGG	59.23	20	82	73	154	CTAAATGGGCCCAAATGAAA	59.77	20	GGCCCATATGGAATTGAAAG	59.23	20
GN7W91E01A439F_rank=0820393_x=351.0_y=833.5_length=234	1	c	(GTT)5tagcaaagaggganagacgagagagttaagc(AG)15	76	124	199	2	TTTTATTGGGTTGAGGTGGC	59.8	20	TCTCTCTCTGCTTAACTCTCTCGTC	59.98	25	82	96	177	TTTTATTGGGTTGAGGTGGC	59.8	20	TCTCTCTCTCTGCTTAACTCTCTCG	60.1	25	84	96	179	TTTTATTGGGTTGAGGTGGC	59.8	20	TCTCTCTCTCTCTCTCTCTCTCTGC	59.46	25	96	96	191	TTTTATTGGGTTGAGGTGGC	59.8	20	TCTCTCTCTGCTTAACTCTCTCG	57.42	23	82	96	177	TTTTATTGGGTTGAGGTGGC	59.8	20	CTCTCTCTCTGCTTAACTCTCTCG	58.41	24
GN7W91E01A43VD_rank=0473206_x=351.5_y=327.0_length=409	1	p2	(GT)9	18	294	311	1	CGGCTTGGTTGATAGGACAT	59.96	20	CGGCCAAAATAAGCCATGTA	60.82	20	136	205	340	TAGCGCCGATTCTGATTTCT	59.94	20	CGGCCAAAATAAGCCATGTA	60.82	20	286	55	340	TTCGGCTTGGTTGATAGGAC	60.07	20	CGGCCAAAATAAGCCATGTA	60.82	20	138	203	340	CAATCTTCCTTGCCTTCGTC	59.81	20	CGGCCAAAATAAGCCATGTA	60.82	20	158	183	340	CTTCGGCTTGGTTGATAGGA	60.21	20	CGGCCAAAATAAGCCATGTA	60.82	20
GN7W91E01A442I_rank=0096446_x=351.0_y=1880.0_length=201	1	p3	(GTT)5	15	92	106	1	TTTGACGGTGTTACGTTTTTG	58.64	21	AACAACCAACAACAACAACTAATGT	58.88	25	157	3	159	TTTGACGGTGTTACGTTTTTG	58.64	21	ACAACCAACAACAACAACTAATGT	57.6	24	156	3	158	TTGACGGTGTTACGTTTTTG	57.2	20	AACAACCAACAACAACAACTAATGT	58.88	25	156	4	159	ATTTGACGGTGTTACGTTTTTG	58.97	22	AACAACCAACAACAACAACTAATGT	58.88	25	158	2	159	TTGACGGTGTTACGTTTTTG	57.2	20	ACAACCAACAACAACAACTAATGT	57.6	24
GN7W91E01A445Q_rank=1159727_x=351.0_y=1996.5_length=158	1	c	(TTG)8acgaatgttggtgttgttgtttatttgac(GTT)6	71	9	79	3	TGTTGTTGTTGTTGACGAATG	58.07	21	CAACAACACTAAAACAACGTCAAAT	59.46	25	93	18	110
GN7W91E01A44NT_rank=0818189_x=351.0_y=1351.0_length=416	1	p2	(GA)6	12	186	197	1	ATGGACAATTCTTGAGCGGT	59.56	20	AAGCCTTGATCACCCTCTCC	60.6	20	177	51	227	TGGACAATTCTTGAGCGGTT	60.64	20	AAGCCTTGATCACCCTCTCC	60.6	20	176	52	227	ATGGACAATTCTTGAGCGGT	59.56	20	TTGATCACCCTCTCCAATCA	59.01	20	172	51	222	ATGGACAATTCTTGAGCGGT	59.56	20	CTTGATCACCCTCTCCAATCA	60.06	21	173	51	223	TGGACAATTCTTGAGCGGTT	60.64	20	TTGATCACCCTCTCCAATCA	59.01	20
GN7W91E01A4594_rank=0765617_x=351.0_y=3450.0_length=403	1	p2	(GT)11	22	188	209	1	CCAAAGTGGATGAGGACCTG	60.5	20	CGGTCTATTTGTCAAGGCTTTT	59.67	22	201	162	362	TTCGAAGTCATAGTCGGCAA	59.42	20	CGGTCTATTTGTCAAGGCTTTT	59.67	22	245	118	362	AAGTGGATGAGGACCTGCAA	60.66	20	CGGTCTATTTGTCAAGGCTTTT	59.67	22	198	165	362	CAAAGTGGATGAGGACCTGC	60.66	20	CGGTCTATTTGTCAAGGCTTTT	59.67	22	200	163	362	CTCCTTCTTCTTCGACTCGG	59.16	20	CGGTCTATTTGTCAAGGCTTTT	59.67	22
GN7W91E01A4658_rank=0257492_x=352.5_y=510.0_length=354	1	p2	(TG)19	38	193	230	1	AATGAGATCCGGAGTGGATG	59.89	20	CGTCATTGTCTTTCTTTTTCTTTT	58.14	24	140	156	295	CAATGAGATCCGGAGTGGAT	59.89	20	CGTCATTGTCTTTCTTTTTCTTTT	58.14	24	141	155	295	GTCTGGCTAATTCCCCTGGT	60.33	20	CGTCATTGTCTTTCTTTTTCTTTT	58.14	24	243	53	295	AATGAGATCCGGAGTGGATG	59.89	20	ACGTCATTGTCTTTCTTTTTCTTTT	58.88	25	141	156	296	CAATGAGATCCGGAGTGGAT	59.89	20	ACGTCATTGTCTTTCTTTTTCTTTT	58.88	25
GN7W91E01A467S_rank=0431016_x=352.0_y=566.0_length=427	1	p2	(GA)6	12	198	209	1	TGTTCAAGGCTGTAAAGAGCG	60.56	21	CTTCTTCCTTCCTTGGGTCC	60.04	20	136	97	232	TGTTCAAGGCTGTAAAGAGCG	60.56	21	TTATGCCTAACGGGGAGATG	59.92	20	186	97	282	TGTTCAAGGCTGTAAAGAGCG	60.56	21	ACGGCCGAAGAGGAATAACT	60.1	20	263	97	359	TGTTCAAGGCTGTAAAGAGCG	60.56	21	AGATGTAACCCCCGTAAGCC	60.21	20	171	97	267	GGCTGTAAAGAGCGTTGAAA	58.17	20	CTTCTTCCTTCCTTGGGTCC	60.04	20
GN7W91E01A46MF_rank=0693466_x=351.5_y=3893.5_length=514	1	p3	(AGT)5	15	188	202	1	TGAGCAGGCTCAATCATCTG	60.1	20	GGAGTCATGCTGGAACCATT	59.93	20	209	149	357	TTCCTCCATCTCTTGCCTGT	59.8	20	GGAGTCATGCTGGAACCATT	59.93	20	267	91	357	TGAGCAGGCTCAATCATCTG	60.1	20	TCTCGGAAGGCTGTTACCAC	60.25	20	86	149	234	TTTCCTCCATCTCTTGCCTG	60.33	20	GGAGTCATGCTGGAACCATT	59.93	20	268	90	357	TGAGCAGGCTCAATCATCTG	60.1	20	GGAACCATTGACCGTTGAAG	60.35	20
GN7W91E01A46O5_rank=0734042_x=351.5_y=3991.0_length=336	1	p2	(AC)13	26	203	228	1	TTACAATGGTTGCCGAAACA	59.97	20	GCCTGAATTTGGATTGCTTG	60.59	20	99	154	252	TTACAATGGTTGCCGAAACA	59.97	20	TGCCTGAATTTGGATTGCTT	60.59	20	100	154	253	TTACAATGGTTGCCGAAACA	59.97	20	TTGCCTGAATTTGGATTGCT	60.59	20	101	154	254	TTACAATGGTTGCCGAAACA	59.97	20	CTTGCCTGAATTTGGATTGC	60.59	20	102	154	255	TCATTACAATGGTTGCCGAA	59.93	20	GCCTGAATTTGGATTGCTTG	60.59	20
GN7W91E01A46V6_rank=0814720_x=352.0_y=148.0_length=528	1	p1	(A)11	11	186	196	1	TCACGTCAGTCACAGGGTTT	59.15	20	GGAGCGGAACAATCAACCTA	60.07	20	234	76	309	TTCACGTCAGTCACAGGGTT	59.15	20	GGAGCGGAACAATCAACCTA	60.07	20	235	75	309	TTTCACGTCAGTCACAGGGT	59.15	20	GGAGCGGAACAATCAACCTA	60.07	20	236	74	309	GTTTCACGTCAGTCACAGGG	59.15	20	GGAGCGGAACAATCAACCTA	60.07	20	237	73	309	TCACGTCAGTCACAGGGTTT	59.15	20	ACAGGAGCGGAACAATCAAC	60.12	20
GN7W91E01A47TX_rank=0590634_x=352.0_y=1363.0_length=404	1	c	(TC)11(TG)8	38	222	259	1	GCAACAACCGATTACCACTG	59.05	20	GGGAGAGACAGAGAGAGACAGG	59.61	22	280	16	295	TGCAACAACCGATTACCACT	59.05	20	GGGAGAGACAGAGAGAGACAGG	59.61	22	281	15	295	GCAACAACCGATTACCACTGT	59.91	21	GGGAGAGACAGAGAGAGACAGG	59.61	22	280	16	295	AGCAGCAGTTAGCGGTTACA	58.75	20	GGGAGAGACAGAGAGAGACAGG	59.61	22	240	56	295	GCAGCAGTTAGCGGTTACAC	58.61	20	GGGAGAGACAGAGAGAGACAGG	59.61	22
GN7W91E01A47US_rank=1145645_x=352.0_y=1394.5_length=453	1	p1	(A)10	10	176	185	1	TAGGAAAAACAACGGCATCC	59.94	20	ATCCTCAAAGTGATCCGACG	60.07	20	208	120	327	CCAAAAGGTTCAGGCAAAAA	60.08	20	ATCCTCAAAGTGATCCGACG	60.07	20	181	147	327	GAACCAAAAGGTTCAGGCAA	60.09	20	ATCCTCAAAGTGATCCGACG	60.07	20	184	144	327	CCAAAAGGTTCAGGCAAAAA	60.08	20	ACTTTTCCTGGACTGCCCTT	60.11	20	133	147	279	CCAAAAGGTTCAGGCAAAAA	60.08	20	AACTTTTCCTGGACTGCCCT	60.11	20
GN7W91E01A47W7_rank=0446099_x=352.5_y=1481.5_length=354	1	c	(CAA)5cgtcaaacaaacaatcccaacaacaacgt(CAA)5cagcaacgtcaaata(AAC)6gtcaaatag(ACA)7acgt(CAA)5taacaacaatgt(CAA)5gtcaaataacaacatcaatgtcaaataatacaacaataacaacgtcaacaacaacaacgtcaaata(AAC)8gtcaaata(AAC)6	284	10	293	7	AACGTCAAACAAACAATCCC	57.42	20	TGTTGACGTTGTTATTGTTGTATTATT	58.11	27	205	22	226
GN7W91E01A47XI_rank=0856871_x=352.5_y=1492.0_length=311	1	p2	(AG)15	30	198	227	1	GGAAATTGGGAAGGTGTTTG	59.26	20	AGACGCTCTCTCTCGCATTC	59.86	20	178	93	270	GAGTGATGAATCCAGATGCG	59.2	20	CTCTCGCATTCCAAACACAA	59.84	20	229	33	261	GTGATGAATCCAGATGCGGT	60.9	20	AGACGCTCTCTCTCGCATTC	59.86	20	236	35	270	GTGATGAATCCAGATGCGGT	60.9	20	CTCTCGCATTCCAAACACAA	59.84	20	227	35	261	GAGGCCTTGGTGAATTTTGT	59.03	20	AGACGCTCTCTCTCGCATTC	59.86	20
GN7W91E01A487X_rank=0613676_x=352.0_y=3163.0_length=359	1	c	(AAC)5aatgt(CAA)6cactgtcaaataaacaacaacaacaatgtcaaata(AAC)6gtcaaata(AAC)5atcaaat(AAC)7gtcaaataaccaacaacaacaccaacaataacaacaacaa(AAC)8	206	105	310	3	AACAACTAAAACAACATCAAATAAACA	57.51	27	ACGGCCGTATGTTGTTGT	57.37	18	262	58	319
GN7W91E01A487X_rank=0613676_x=352.0_y=3163.0_length=359	1	c	(AAC)5aatgt(CAA)6cactgtcaaataaacaacaacaacaatgtcaaata(AAC)6gtcaaata(AAC)5atcaaat(AAC)7gtcaaataaccaacaacaacaccaacaataacaacaacaa(AAC)8	206	105	310	6	AACAACTAAAACAACATCAAATAAACA	57.51	27	ACGGCCGTATGTTGTTGT	57.37	18	262	58	319
GN7W91E01A48NO_rank=0768025_x=352.5_y=2434.0_length=413	1	p3	(AAC)6	18	197	214	1	TTTCAGACCATGGAGCATCA	60.2	20	TTGTAGAGCGGCCTTCAATC	60.35	20	263	59	321	TCATTTCAGACCATGGAGCA	60.2	20	TTGTAGAGCGGCCTTCAATC	60.35	20	266	56	321	TTTCAGACCATGGAGCATCA	60.2	20	CAATCCGACGTAAGAGTGGG	60.51	20	248	59	306	TCATTTCAGACCATGGAGCA	60.2	20	CAATCCGACGTAAGAGTGGG	60.51	20	251	56	306	GACCATGGAGCATCATAGCA	59.64	20	TTGTAGAGCGGCCTTCAATC	60.35	20
GN7W91E01A48OW_rank=0250345_x=352.0_y=2478.0_length=413	1	c	(AAC)5gtcaaataaat(AAC)5gtcaaataaataacaacaacaacgtcaaata(AAC)6gtcaaataaacaacaacaacaatgtcaaagt(AAC)6aataaaacaacaacaacgtcaata(AAC)6ggtcaaagtaaa(AAC)5atcaataacaacaaaacgtcaata(AAC)9gtcaataacaacaactacgtcaaata(AAC)5	300	8	307	8	CAACAACAACAACAACGGTCA	60.49	21	TGTGACGTTCGGCCATTAC	60.53	19	199	172	370	CAACAACAACAACAACGGTCA	60.49	21	TTGTGACGTTCGGCCATTAC	61.87	20	200	172	371	CAACAACAACAACGGTCAAAG	59.13	21	TGTGACGTTCGGCCATTAC	60.53	19	196	175	370	CAACAACAACAACGGTCAAA	58.06	20	TGTGACGTTCGGCCATTAC	60.53	19	196	175	370	CAACAACAACAACAACGGTCA	60.49	21	CTTGTGACGTTCGGCCATTA	61.99	20
GN7W91E01A48OW_rank=0250345_x=352.0_y=2478.0_length=413	1	c	(AAC)5gtcaaataaat(AAC)5gtcaaataaataacaacaacaacgtcaaata(AAC)6gtcaaataaacaacaacaacaatgtcaaagt(AAC)6aataaaacaacaacaacgtcaata(AAC)6ggtcaaagtaaa(AAC)5atcaataacaacaaaacgtcaata(AAC)9gtcaataacaacaactacgtcaaata(AAC)5	300	8	307	9	CAACAACAACAACAACGGTCA	60.49	21	TGTGACGTTCGGCCATTAC	60.53	19	199	172	370	CAACAACAACAACAACGGTCA	60.49	21	TTGTGACGTTCGGCCATTAC	61.87	20	200	172	371	CAACAACAACAACGGTCAAAG	59.13	21	TGTGACGTTCGGCCATTAC	60.53	19	196	175	370	CAACAACAACAACGGTCAAA	58.06	20	TGTGACGTTCGGCCATTAC	60.53	19	196	175	370	CAACAACAACAACAACGGTCA	60.49	21	CTTGTGACGTTCGGCCATTA	61.99	20
GN7W91E01A48OZ_rank=0524950_x=352.0_y=2481.0_length=345	2	c	(AAC)7gtcaaata(AAC)7	50	219	268	1	CACCAACACCAACAACAACA	58.86	20	TTGTTTGTTTATTTGACGATTTTG	58.22	24	121	182	302	ACACCAACAACAACAACACCA	59.8	21	TTGTTTGTTTATTTGACGATTTTG	58.22	24	116	187	302	ACACCAACACCAACAACAACA	59.8	21	TTGTTTGTTTATTTGACGATTTTG	58.22	24	122	181	302	CACCAACACCAACAACAACA	58.86	20	GTTGTTTGTTTATTTGACGATTTTG	58.97	25	122	182	303	ACACCAACAACAACAACACCA	59.8	21	GTTGTTTGTTTATTTGACGATTTTG	58.97	25
GN7W91E01A48V6_rank=0737433_x=352.0_y=2740.0_length=314	1	p2	(GT)18	36	129	164	1	CTTCGGCTTGGTTAATTGGA	60.07	20	CAAATAAATTGGACTTTGTCATTCA	59.34	25	224	39	262	TCTTCGGCTTGGTTAATTGG	60.07	20	CAAATAAATTGGACTTTGTCATTCA	59.34	25	225	38	262	CGGCTTGGTTAATTGGATGT	59.82	20	CAAATAAATTGGACTTTGTCATTCA	59.34	25	221	42	262	TTCACAATCTTCCTCGCCTT	59.81	20	CAAATAAATTGGACTTTGTCATTCA	59.34	25	247	16	262	TTTCACAATCTTCCTCGCCT	59.81	20	CAAATAAATTGGACTTTGTCATTCA	59.34	25
GN7W91E01A4974_rank=0523497_x=353.0_y=370.0_length=457	1	p1	(A)10	10	370	379	1	AATATAAACCTGGGGCAGGG	60.03	20	TCACCTACGCTCTTGTGACG	60.05	20	148	272	419	AATATAAACCTGGGGCAGGG	60.03	20	TACGCTCTTGTGACGTTTCG	60.05	20	143	272	414	TTGGACAGACCTTGCTGATG	59.83	20	TCACCTACGCTCTTGTGACG	60.05	20	286	134	419	TTGGACAGACCTTGCTGATG	59.83	20	TACGCTCTTGTGACGTTTCG	60.05	20	281	134	414	ATAAACCTGGGGCAGGGTAG	60.2	20	TCACCTACGCTCTTGTGACG	60.05	20
GN7W91E01A49G7_rank=1146539_x=352.0_y=3497.0_length=411	1	p2	(GT)8	16	117	132	1	ATTGGCAATGAGATCCGAAG	60.04	20	CGAGGCACTATGGTCCATTT	59.96	20	211	77	287	TCTCACAATCTTCCTCGCCT	59.95	20	CGAGGCACTATGGTCCATTT	59.96	20	287	1	287	CGGCTTGGTTAATTGGATGT	59.82	20	CGAGGCACTATGGTCCATTT	59.96	20	260	28	287	TCGTCTTCGGCTTGGTTAAT	59.71	20	CGAGGCACTATGGTCCATTT	59.96	20	267	21	287	TCACAATCTTCCTCGCCTTC	60.34	20	CGAGGCACTATGGTCCATTT	59.96	20
GN7W91E01A49KW_rank=0533029_x=352.0_y=3630.0_length=384	1	p2	(AC)18	36	187	222	1	TGGTTCATTTGATAAAGGGTTG	58.85	22	CGTCCTTGGCTTGGTGATTA	61.02	20	292	43	334	TGGTTCATTTGATAAAGGGTTG	58.85	22	GCAGAATCGTTATTCGACGAG	59.86	21	245	43	287	TGGTTCATTTGATAAAGGGTTGA	60.56	23	CGTCCTTGGCTTGGTGATTA	61.02	20	292	43	334	CAATGGTTCATTTGATAAAGGG	58.36	22	CGTCCTTGGCTTGGTGATTA	61.02	20	295	40	334	TGGTTCATTTGATAAAGGGTTGA	60.56	23	GCAGAATCGTTATTCGACGAG	59.86	21
GN7W91E01A49LG_rank=0905252_x=352.0_y=3650.0_length=457	1	c	(AAC)5gtcaaata(AAC)5gtcaaataaacaataacaacaacgtcaaata(AAC)5atcatcaacaacaacaaaacatcaataaacaacaacaacaataactacaacgccaataacaacaactacgtca(AAC)10	187	205	391	3	AAGATTTTGACGGCGTTGAC	60.12	20	GACGTAGTTGTTGTTATTGGCG	59.58	22	266	94	359	AAGATTTTGACGGCGTTGAC	60.12	20	TTGTTGTTGTTGTTGTTTGACG	59.57	22	284	94	377	GCCACAATCTCTTCAAAGGC	59.82	20	GACGTAGTTGTTGTTATTGGCG	59.58	22	194	166	359	GCCACAATCTCTTCAAAGGC	59.82	20	TTGTTGTTGTTGTTGTTTGACG	59.57	22	212	166	377	GGATTTGGGAACAAGACCAA	59.77	20	GACGTAGTTGTTGTTATTGGCG	59.58	22
GN7W91E01A49LG_rank=0905252_x=352.0_y=3650.0_length=457	1	c	(AAC)5gtcaaata(AAC)5gtcaaataaacaataacaacaacgtcaaata(AAC)5atcatcaacaacaacaaaacatcaataaacaacaacaacaataactacaacgccaataacaacaactacgtca(AAC)10	187	205	391	4	AAGATTTTGACGGCGTTGAC	60.12	20	GACGTAGTTGTTGTTATTGGCG	59.58	22	266	94	359	AAGATTTTGACGGCGTTGAC	60.12	20	TTGTTGTTGTTGTTGTTTGACG	59.57	22	284	94	377	GCCACAATCTCTTCAAAGGC	59.82	20	GACGTAGTTGTTGTTATTGGCG	59.58	22	194	166	359	GCCACAATCTCTTCAAAGGC	59.82	20	TTGTTGTTGTTGTTGTTTGACG	59.57	22	212	166	377	GGATTTGGGAACAAGACCAA	59.77	20	GACGTAGTTGTTGTTATTGGCG	59.58	22
GN7W91E01A49LZ_rank=0740211_x=352.0_y=3669.5_length=425	1	c	(TGT)5ttatttgacgttgttgctgctcttgttgttctttatttgacgttgttgttgtcattgtttttgttgtttatttgacgttgttgttgttatttaattgac(GTT)5gtctatttgacgttgttggtgac(GTT)5tatttgaca(TTG)6tttatttgac(GTT)5gacattgttcttgttgtttgtttgtgttgttgtttatttg(TGT)5tgacatagttggtgttgtttatttgacgttgttgtttatttaac(GTT)8	342	1	342	6	TTGACGTTGTTGGTGACGTT	60.05	20	CGGCCGTCAAAATAAACAA	59.55	19	221	135	355	ATTTGACGTTGTTGGTGACG	59.47	20	CGGCCGTCAAAATAAACAA	59.55	19	223	133	355	TTGACGTTGTTGGTGACGTT	60.05	20	GCGGCCGTCAAAATAAAC	59.12	18	222	135	356	TTGACGTTGTTGGTGACGTT	60.05	20	GCGGCCGTCAAAATAAACA	61.9	19	222	135	356	TATTTGACGTTGTTGGTGACG	59.5	21	CGGCCGTCAAAATAAACAA	59.55	19
GN7W91E01A49LZ_rank=0740211_x=352.0_y=3669.5_length=425	1	c	(TGT)5ttatttgacgttgttgctgctcttgttgttctttatttgacgttgttgttgtcattgtttttgttgtttatttgacgttgttgttgttatttaattgac(GTT)5gtctatttgacgttgttggtgac(GTT)5tatttgaca(TTG)6tttatttgac(GTT)5gacattgttcttgttgtttgtttgtgttgttgtttatttg(TGT)5tgacatagttggtgttgtttatttgacgttgttgtttatttaac(GTT)8	342	1	342	7	TTGACGTTGTTGGTGACGTT	60.05	20	CGGCCGTCAAAATAAACAA	59.55	19	221	135	355	ATTTGACGTTGTTGGTGACG	59.47	20	CGGCCGTCAAAATAAACAA	59.55	19	223	133	355	TTGACGTTGTTGGTGACGTT	60.05	20	GCGGCCGTCAAAATAAAC	59.12	18	222	135	356	TTGACGTTGTTGGTGACGTT	60.05	20	GCGGCCGTCAAAATAAACA	61.9	19	222	135	356	TATTTGACGTTGTTGGTGACG	59.5	21	CGGCCGTCAAAATAAACAA	59.55	19
GN7W91E01A49MZ_rank=0661817_x=352.0_y=3705.5_length=235	1	c	(AAC)5gtcaacaacaacaactacgtcaaataaacaacaacaacgtcaaataaac(ACA)6	82	88	169	2	CAATAACGTCAAAATAAACCACAA	58.12	24	TTGACGTTGCTGTTGTTGAC	58.31	20	184	7	190
GN7W91E01A49RA_rank=0817737_x=352.0_y=3860.5_length=422	1	c	(GTT)5tatttgccgttgttgttgtttatttgacat(TTG)6acgttgttgtttgtagttgtttatttgacgt(TTG)5ttttagttgttgttgtttatttgacgttgttgttgttttttatttgacgtttgttgttgttgaca(GTT)5atttatttgaca(TTG)5	216	2	217	3	TTGTTGTTTATTTGCCGTTGTT	59.45	22	CAACGTCAATAATAACCACTACGTC	58.98	25	240	8	247	TGTTGTTTATTTGCCGTTGTT	58.14	21	CAACGTCAATAATAACCACTACGTC	58.98	25	239	9	247	TTGTTGTTGTTTATTTGCCGTT	59.45	22	CGTCAATAATAACCACTACGTCAAT	58.53	25	240	5	244	TGTTGTTGTTTATTTGCCGTT	58.14	21	CGTCAATAATAACCACTACGTCAAT	58.53	25	239	6	244	GTTGTTGTTGTTTATTTGCCGTT	60.19	23	CGTCAATAATAACCACTACGTCAAT	58.53	25
GN7W91E01A49RA_rank=0817737_x=352.0_y=3860.5_length=422	1	c	(GTT)5tatttgccgttgttgttgtttatttgacat(TTG)6acgttgttgtttgtagttgtttatttgacgt(TTG)5ttttagttgttgttgtttatttgacgttgttgttgttttttatttgacgtttgttgttgttgaca(GTT)5atttatttgaca(TTG)5	216	2	217	4	TTGTTGTTTATTTGCCGTTGTT	59.45	22	CAACGTCAATAATAACCACTACGTC	58.98	25	240	8	247	TGTTGTTTATTTGCCGTTGTT	58.14	21	CAACGTCAATAATAACCACTACGTC	58.98	25	239	9	247	TTGTTGTTGTTTATTTGCCGTT	59.45	22	CGTCAATAATAACCACTACGTCAAT	58.53	25	240	5	244	TGTTGTTGTTTATTTGCCGTT	58.14	21	CGTCAATAATAACCACTACGTCAAT	58.53	25	239	6	244	GTTGTTGTTGTTTATTTGCCGTT	60.19	23	CGTCAATAATAACCACTACGTCAAT	58.53	25
GN7W91E01A4APE_rank=0364456_x=341.0_y=3488.0_length=522	1	p3	(CAA)5	15	249	263	1	TCCCAGGACATCTTCGCTAT	59.65	20	TGTGGAGTTGGAACAGTGGA	60.13	20	293	1	293	TCCAAACCAACAACAACTGC	59.59	20	GCATTGGGATCCTTCCAGTA	59.89	20	212	226	437	CGCTTCTCAAACATCTGTCG	59.59	20	GCATTGGGATCCTTCCAGTA	59.89	20	255	183	437	TCCAAACCAACAACAACTGC	59.59	20	TGTGGAGTTGGAACAGTGGA	60.13	20	68	226	293	CGCTTCTCAAACATCTGTCG	59.59	20	TGTGGAGTTGGAACAGTGGA	60.13	20
GN7W91E01A4CG9_rank=0321752_x=342.0_y=1691.0_length=427	1	p2	(GT)11	22	335	356	1	CTTCTTCTTCGGCTTGGTTG	59.99	20	CTCACCTACGCTCTGTGACG	59.64	20	154	237	390	CGGCTTGGTTGATAGGACAT	59.96	20	CTCACCTACGCTCTGTGACG	59.64	20	145	246	390	TTCGGCTTGGTTGATAGGAC	60.07	20	CTCACCTACGCTCTGTGACG	59.64	20	147	244	390	TAGCGTCGATCCTGATTTCC	60.18	20	CTCACCTACGCTCTGTGACG	59.64	20	294	97	390	TCTTCTTCGGCTTGGTTGAT	59.81	20	CTCACCTACGCTCTGTGACG	59.64	20
GN7W91E01A4CKI_rank=0793303_x=342.0_y=1808.0_length=497	1	p2	(CA)9	18	230	247	1	TGGGGTACAACACTTGCTCA	60.15	20	TGTTAGCACCCTTTTCATTCG	60.12	21	243	75	317	GAGAGGGAAAATTTTGGGGT	59.26	20	TGTTAGCACCCTTTTCATTCG	60.12	21	257	61	317	TTTGGGGTACAACACTTGCTC	60.02	21	TGTTAGCACCCTTTTCATTCG	60.12	21	245	73	317	GAGGGAAAATTTTGGGGTACA	60.04	21	TGTTAGCACCCTTTTCATTCG	60.12	21	255	63	317	GCCTTACATTGGCTTTTCAA	57.9	20	AGAGTCACCGCCGACTTTTA	59.88	20
GN7W91E01A4CNU_rank=0423126_x=342.0_y=1928.5_length=336	1	p2	(GA)19	38	173	210	1	AGCCATCATCATTTTCCAGC	60.04	20	CAGCCTCGCTTTAGTCCAAC	60.02	20	160	101	260	AGCCATCATCATTTTCCAGC	60.04	20	ACAGCCTCGCTTTAGTCCAA	60.02	20	161	101	261	CCATCATCATTTTCCAGCCT	59.89	20	CAGCCTCGCTTTAGTCCAAC	60.02	20	158	103	260	CCATCATCATTTTCCAGCCT	59.89	20	ACAGCCTCGCTTTAGTCCAA	60.02	20	159	103	261	GCAGCATGGCAAATCAAATA	59.67	20	CAGCCTCGCTTTAGTCCAAC	60.02	20
GN7W91E01A4CZH_rank=0386364_x=342.0_y=2347.5_length=414	2	c	(AAC)5aatgtcaaaaaaacacaacaacaacaccgtcaacaacaacgtcaaataaacaacaacaacgacgtcaaata(AAC)5aatgtcaaata(AAC)5	127	216	342	1	CGACAACAACAACGAACGTC	60.2	20	TGTGACGTTCGGCCATTTAC	61.87	20	200	167	366	AACGACAACAACAACGAACG	59.66	20	TGTGACGTTCGGCCATTTAC	61.87	20	202	165	366	CGACAACAACAACGAACGTC	60.2	20	GTGACGTTCGGCCATTTAC	58.99	19	199	167	365	AAGCAACAACAACCACAACAA	59.13	21	CTACGCTCTTGTGACGTTCG	59.66	20	245	131	375	AACGACAACAACAACGAACG	59.66	20	GTGACGTTCGGCCATTTAC	58.99	19
GN7W91E01A4CZH_rank=0386364_x=342.0_y=2347.5_length=414	2	c	(AAC)5aatgtcaaaaaaacacaacaacaacaccgtcaacaacaacgtcaaataaacaacaacaacgacgtcaaata(AAC)5aatgtcaaata(AAC)5	127	216	342	2	CGACAACAACAACGAACGTC	60.2	20	TGTGACGTTCGGCCATTTAC	61.87	20	200	167	366	AACGACAACAACAACGAACG	59.66	20	TGTGACGTTCGGCCATTTAC	61.87	20	202	165	366	CGACAACAACAACGAACGTC	60.2	20	GTGACGTTCGGCCATTTAC	58.99	19	199	167	365	AAGCAACAACAACCACAACAA	59.13	21	CTACGCTCTTGTGACGTTCG	59.66	20	245	131	375	CGACAACAACAACGAACGTC	60.2	20	GCCATTTACGGCCTGTTG	60.07	18
GN7W91E01A4D8K_rank=0227647_x=342.5_y=3970.0_length=244	1	c	(AAC)6gtcaaata(AAC)5gtcaaata(AAC)7gtcaacaacaacaactacgtcaaata(AAC)5gtcaaata(AAC)7	140	30	169	1	TCAAATAAACAACAACAATAACAACG	59.35	26	TCACCTACGCTCTTGTGACG	60.05	20	205	1	205	TCAAATAAACAACAACAATAACAACG	59.35	26	TGCTCACCTACGCTCTTGTG	60.2	20	208	1	208	TCAAATAAACAACAACAATAACAACG	59.35	26	CTACGCTCTTGTGACGTTCG	59.66	20	201	1	201	GTCAAATAAACAACAACAATAACAACG	60.03	27	TCACCTACGCTCTTGTGACG	60.05	20	206	0	205	GTCAAATAAACAACAACAATAACAACG	60.03	27	TGCTCACCTACGCTCTTGTG	60.2	20
GN7W91E01A4D8K_rank=0227647_x=342.5_y=3970.0_length=244	1	c	(AAC)6gtcaaata(AAC)5gtcaaata(AAC)7gtcaacaacaacaactacgtcaaata(AAC)5gtcaaata(AAC)7	140	30	169	4	CAACAACAACAACAACGTCAAA	59.57	22	TGCTCACCTACGCTCTTGTG	60.2	20	178	31	208	TGAACAACAACAACAACAACG	58.13	21	TCACCTACGCTCTTGTGACG	60.05	20	179	27	205	CGTGAACAACAACAACAACAA	58.13	21	TCACCTACGCTCTTGTGACG	60.05	20	181	25	205	CAACGTGAACAACAACAACAA	58.13	21	TCACCTACGCTCTTGTGACG	60.05	20	184	22	205	GTGAACAACAACAACAACAACG	59.05	22	TCACCTACGCTCTTGTGACG	60.05	20
GN7W91E01A4D9E_rank=0776441_x=342.5_y=4000.0_length=470	1	p3	(AGA)5	15	301	315	1	TCAACCGAGACATCCATCAA	60.05	20	CCAACAGAAGAACCAGCCTC	59.84	20	203	188	390	AACCGAGACATCCATCAAGG	59.93	20	CCAACAGAAGAACCAGCCTC	59.84	20	201	190	390	GAAGGCTCTGCTCCTGAAGA	59.83	20	CCAACAGAAGAACCAGCCTC	59.84	20	114	277	390	TCAACCGAGACATCCATCAA	60.05	20	CCCTCTTGCCAACAGAAGAA	60.37	20	211	188	398	AACCGAGACATCCATCAAGG	59.93	20	CCCTCTTGCCAACAGAAGAA	60.37	20
GN7W91E01A4DCG_rank=0122515_x=342.5_y=2814.0_length=415	1	p2	(AC)12	24	295	318	1	CCCATTGCACGAAGGAGTAT	59.96	20	GCCGACTAGATGGACGACTT	59.31	20	186	160	345	TGCGAATCTTCTCGAACTCA	59.67	20	GCCGACTAGATGGACGACTT	59.31	20	154	192	345	GACTTTCCCATTGCACGAAG	60.64	20	GCCGACTAGATGGACGACTT	59.31	20	192	154	345	ATGTAGGCACAAGATGCGAA	59.3	20	GCCGACTAGATGGACGACTT	59.31	20	168	178	345	CCATTGCACGAAGGAGTATG	59.15	20	GCCGACTAGATGGACGACTT	59.31	20
GN7W91E01A4DIL_rank=0226431_x=342.5_y=3035.0_length=199	1	c	(AAC)5gtcaaata(AAC)5	38	94	131	1	CAACAACAAGAACAACGTCAAAT	59.1	23	TTTTTGTTGTCGGTTGATCG	59.56	20	135	25	159	ACAACAACAAGAACAACGTCAAAT	59.88	24	TTTTTGTTGTCGGTTGATCG	59.56	20	136	24	159	AACAACAACAAGAACAACGTCAAAT	61.04	25	TTTTTGTTGTCGGTTGATCG	59.56	20	137	23	159	CAACAACAAGAACAACGTCAAAT	59.1	23	TTTTGTTGTCGGTTGATCG	58.08	19	134	25	158	ACAACAACAAGAACAACGTCAAAT	59.88	24	TTTTGTTGTCGGTTGATCG	58.08	19
GN7W91E01A4DYA_rank=0229744_x=342.0_y=3600.0_length=343	1	p2	(GA)15	30	168	197	1	TGCCTCTGAAACGATGTGAA	60.39	20	CTCTCTCTCACGGAACGCTT	59.75	20	198	48	245	ATGCCTCTGAAACGATGTGA	59.25	20	CCCTTCACTCTCTCTCACGG	59.98	20	206	47	252	ATGCCTCTGAAACGATGTGA	59.25	20	CTCTCTCTCACGGAACGCTT	59.75	20	199	47	245	CGAACTTATGCCTCTGAAACG	59.89	21	CCCTTCACTCTCTCTCACGG	59.98	20	213	40	252	GCCTCTGAAACGATGTGAAA	58.85	20	CCCTTCACTCTCTCTCACGG	59.98	20
GN7W91E01A4E3X_rank=0264196_x=343.0_y=1003.0_length=457	1	p3	(TTG)8	24	172	195	1	GGCTTATGCCAACGTTGATT	59.97	20	CAACGAAGACAAAACTCGCA	60.03	20	215	135	349	GGCTTATGCCAACGTTGATT	59.97	20	CAGGATGCAACATCAAATGC	60.08	20	265	135	399	GGCTTATGCCAACGTTGATT	59.97	20	GATGCAACATCAAATGCGAC	60.09	20	262	135	396	GGCTTATGCCAACGTTGATT	59.97	20	TGCAACATCAAATGCGACTT	60.27	20	260	135	394	GGCTTATGCCAACGTTGATT	59.97	20	CACATGCATATGGGACCAAC	59.65	20
GN7W91E01A4EHW_rank=0481326_x=343.0_y=210.0_length=397	1	p2	(CA)8	16	119	134	1	TTTGCATTCAAATTTTACGCTC	59.28	22	CGGCACCCAAGTTTATCACT	59.99	20	283	55	337	TTTGCATTCAAATTTTACGCTC	59.28	22	TTCAAAGTCATGGATGGCAA	60.05	20	147	55	201	TTTGCATTCAAATTTTACGCTC	59.28	22	TTTCAAAGTCATGGATGGCA	60.05	20	148	55	202	TTTGCATTCAAATTTTACGCTC	59.28	22	CGAGTTCCCCAGGTATTTCA	59.93	20	208	55	262	TTTGCATTCAAATTTTACGCTC	59.28	22	CCTTCGTTTTCGGCTTCATA	60.2	20
GN7W91E01A4FAJ_rank=0522602_x=343.0_y=1241.0_length=459	1	p2	(AC)13	26	40	65	1	GACAAGGCATCTTCTTCCAAA	59.3	21	AGAGTCGCCACCGACTTTTA	59.88	20	270	3	272	GACAAGGCATCTTCTTCCAAA	59.3	21	TTTTGCGTTTGTATTCGCAC	59.75	20	305	3	307	GACAAGGCATCTTCTTCCAAA	59.3	21	TCGCCACCGACTTTTATTTT	59.59	20	266	3	268	CAAGGCATCTTCTTCCAAAA	57.94	20	AGAGTCGCCACCGACTTTTA	59.88	20	268	5	272	AGACAAGGCATCTTCTTCCAA	58.92	21	AGAGTCGCCACCGACTTTTA	59.88	20
GN7W91E01A4FHT_rank=1014805_x=343.0_y=1503.0_length=314	1	p2	(GT)6	12	119	130	1	AAGAACCGCCAATTTTGATG	59.94	20	GCTCTTTCCAACCAGACTCG	59.99	20	123	40	162	CAAGAACCGCCAATTTTGAT	59.94	20	GCTCTTTCCAACCAGACTCG	59.99	20	124	39	162	AAGAACCGCCAATTTTGATG	59.94	20	ATCGTGTGCTCTTTCCAACC	60.12	20	130	40	169	CAAGAACCGCCAATTTTGAT	59.94	20	ATCGTGTGCTCTTTCCAACC	60.12	20	131	39	169	ACCGCTTTCGAAAAGAATCA	59.82	20	GCTCTTTCCAACCAGACTCG	59.99	20
GN7W91E01A4FI5_rank=0423613_x=343.0_y=1551.0_length=478	1	p2	(GT)6	12	340	351	1	TCAACTGACTCTTTGTGCGG	60.02	20	TCTTTTGTCATTCTAAATCTTTGTTG	58.1	26	281	154	434	AACTGACTCTTTGTGCGGCT	60.06	20	TCTTTTGTCATTCTAAATCTTTGTTG	58.1	26	279	156	434	TCAACTGACTCTTTGTGCGG	60.02	20	TTGTATCATTGTATTTCTTTCTTTCG	58.01	26	258	154	411	AACTGACTCTTTGTGCGGCT	60.06	20	TTGTATCATTGTATTTCTTTCTTTCG	58.01	26	256	156	411	CGGCTTGGTTAATTGGACAT	59.82	20	TCTTTTGTCATTCTAAATCTTTGTTG	58.1	26
GN7W91E01A4FMO_rank=0857214_x=343.0_y=1678.5_length=159	1	c	(CAA)6aaacgtcaaataaacaacaagaactatgt(CAA)6catcaaaata(AAC)6	93	46	138	2	GATCGCTCAGTCAGCCCC	61.96	18	TTGACGTTGTTGTTGTTGTTG	58.13	21	143	0	142	GATCGCTCAGTCAGCCCC	61.96	18	TTGTTGACGTTGTTGTTGTTG	58.13	21	146	0	145	GATCGCTCAGTCAGCCCC	61.96	18	TTGTTGTTGACGTTGTTGTTG	58.13	21	149	0	148	GATCGCTCAGTCAGCCCC	61.96	18	TGACGTTGTTGTTGTTGTTGTT	59.05	22	142	0	141	GATCGCTCAGTCAGCCCC	61.96	18	TTGACGTTGTTGTTGTTGTTGT	59.05	22
GN7W91E01A4FXV_rank=0450463_x=343.0_y=2081.0_length=366	1	p2	(GT)13	26	199	224	1	CAATCTTCTTCGCCTTCGTC	59.96	20	TCATTCAATTTTGTGCTCATTG	58.68	22	207	90	296	TCTGGCTAGTTCCTCGGGTA	59.83	20	TCATTCAATTTTGTGCTCATTG	58.68	22	232	65	296	CAATCTTCTTCGCCTTCGTC	59.96	20	CATTCAATTTTGTGCTCATTGTC	59.51	23	206	90	295	CAATCTTCTTCGCCTTCGTC	59.96	20	TCATTCAATTTTGTGCTCATTGT	59.51	23	207	90	296	CAATCTTCTTCGCCTTCGTC	59.96	20	GTCATTCAATTTTGTGCTCATTG	59.51	23
GN7W91E01A4G3X_rank=0753193_x=343.5_y=3595.0_length=179	1	c	(ACA)6acgtcaaataacaaaaacaatgtcaaataaacaacaataacaacgtcaaata(AAC)5gtcaataaacaat(AAC)5gtacaaataaat(AAC)5	140	38	177	2	GATCGCTCAGTCAGCCCC	61.96	18	TGTTTATTGACGTTGTTGTTGTTG	59.87	24	133	0	132	GATCGCTCAGTCAGCCCC	61.96	18	ATTGACGTTGTTGTTGTTGTTT	57.12	22	128	0	127	GATCGCTCAGTCAGCCCC	61.96	18	TTGTTGTTGTTTATTTGACGTTGTT	59.78	25	118	0	117	GATCGCTCAGTCAGCCCC	61.96	18	TTGTTGTTGTTGTTTATTTGACGTT	59.78	25	121	0	120	GATCGCTCAGTCAGCCCC	61.96	18	TTGACGTTGTTGTTGTTGTTTATTT	59.78	25
GN7W91E01A4GFO_rank=0539882_x=343.0_y=2722.0_length=474	1	c	(AC)6gcacacgca(CACACG)5	51	309	359	1	GTCGGAGGGGCTAAAAATGT	60.32	20	CTCAGTCAGCCCCGTCAG	60.57	18	195	237	431	GAAGATCCTCGTTGACCCTG	59.65	20	CTCAGTCAGCCCCGTCAG	60.57	18	214	218	431	CTGTCGGAGGGGCTAAAAAT	60.44	20	CTCAGTCAGCCCCGTCAG	60.57	18	197	235	431	AGATCCTCGTTGACCCTGTC	59.1	20	CTCAGTCAGCCCCGTCAG	60.57	18	212	220	431	CTGTCGGAGGGGCTAAAAA	60.19	19	CTCAGTCAGCCCCGTCAG	60.57	18
GN7W91E01A4GGQ_rank=0648569_x=343.0_y=2760.5_length=479	1	p3	(GAT)5	15	262	276	1	ACTCTGGTTGGGTCAGTTGC	60.16	20	TCCCTATCTCTCTCATCCTTGC	59.81	22	241	168	408	ACTCTGGTTGGGTCAGTTGC	60.16	20	TCCTTGCTAACCTGTTTTCTCC	59.76	22	226	168	393	ACTCTGGTTGGGTCAGTTGC	60.16	20	TGAAAGACTCCCTTCGTACTCC	59.75	22	260	168	427	ACTCTGGTTGGGTCAGTTGC	60.16	20	AAAGACTCCCTTCGTACTCCC	58.73	21	258	168	425	GCTTTTTGACTCTGGTTGGG	59.71	20	TCCCTATCTCTCTCATCCTTGC	59.81	22
GN7W91E01A4GGT_rank=1059524_x=343.0_y=2763.5_length=316	1	p3	(AAC)8	24	212	235	1	GCAAAAATAAAGGCATCCCA	59.91	20	CTCAGTCAGCCCCGTCAG	60.57	18	116	157	272	TGACTGGCCTAGGCAAAAAT	59.71	20	CTCAGTCAGCCCCGTCAG	60.57	18	128	145	272	TCTCCGTATCCGGTGAACAT	60.34	20	CTCAGTCAGCCCCGTCAG	60.57	18	192	81	272	AAGGGTTCGGGCAAAAATTA	60.65	20	CTCAGTCAGCCCCGTCAG	60.57	18	87	186	272	CGACGCATAACAAAGACCTG	59.34	20	CTCAGTCAGCCCCGTCAG	60.57	18
GN7W91E01A4GWY_rank=0858920_x=343.5_y=3344.0_length=469	1	p3	(TCT)7	21	357	377	1	TGTATCTATCCTCGGCAGGG	60.05	20	TCAGCAAGATCTGAAGACCC	57.94	20	236	173	408	TGTATCTATCCTCGGCAGGG	60.05	20	CAAGATCTGAAGACCCTGATCC	60.07	22	232	173	404	GGAGACCACATGGCTAGGAA	60.07	20	TCAGCAAGATCTGAAGACCC	57.94	20	181	228	408	GGAGACCACATGGCTAGGAA	60.07	20	CAAGATCTGAAGACCCTGATCC	60.07	22	177	228	404	TGTATCTATCCTCGGCAGGG	60.05	20	GTCAGCAAGATCTGAAGACCC	58.88	21
GN7W91E01A4H6K_rank=0472254_x=344.0_y=890.0_length=156	1	p3	(TGT)6	18	48	65	1	TTTGACGCTGTTGTTGTTATTT	57.45	22	CTCAGTCAGCCCCGTCAG	60.57	18	109	4	112	TTTATTTGACGCTGTTGTTGTT	57.45	22	CTCAGTCAGCCCCGTCAG	60.57	18	113	0	112	ATTTGACGCTGTTGTTGTTATTT	57.83	23	CTCAGTCAGCCCCGTCAG	60.57	18	110	3	112	TGACGCTGTTGTTGTTATTTATTTG	60.32	25	CTCAGTCAGCCCCGTCAG	60.57	18	107	6	112	TTTGACGCTGTTGTTGTTATTTA	57.55	23	CTCAGTCAGCCCCGTCAG	60.57	18
GN7W91E01A4H8A_rank=0518129_x=344.0_y=952.5_length=425	1	c	(TGT)5tattgttattgttgagatcaatggtttaaagatttaa(TGT)9	79	29	107	3	TTGTTATTGTTGAGATCAATGGTTT	58.89	25	TGCAAATTCTTGAATGGTCG	59.66	20	199	45	243	TTGTTATTGTTGAGATCAATGGTTT	58.89	25	TACCCACACCAATTGCAAAG	59.44	20	292	45	336	TGTTATTGTTGAGATCAATGGTTT	57.63	24	TGCAAATTCTTGAATGGTCG	59.66	20	198	46	243	TTGTTATTGTTGAGATCAATGGTT	57.63	24	TGCAAATTCTTGAATGGTCG	59.66	20	199	45	243	TGTTATTGTTGAGATCAATGGTTT	57.63	24	TACCCACACCAATTGCAAAG	59.44	20
GN7W91E01A4H9N_rank=0917783_x=344.0_y=1001.0_length=336	1	c	(AAC)5gtcaaataaacaataacaacaacaacgtcaataaaaacaacaacaacaataacatcaacaacacaaaaatgtcaaata(AAC)6gtcaacaacaacaactaacgtcaaat(AAC)5gtcaaataaacaat(AAC)5gtcaacaacaacaacgtctaataaaggaacaacaacgtcaaataacaacgtcaaataaacaacaacaacgt(CAA)10	282	15	296	3	CATCAACAACACAAAAATGTCAAA	59.82	24	CGTTGTTGTTCCTTTATTAGACG	57.96	23	151	81	231	CATCAACAACACAAAAATGTCAAA	59.82	24	ACGTTGTTGTTCCTTTATTAGACG	58.74	24	152	81	232	CATCAACAACACAAAAATGTCAAA	59.82	24	GACGTTGTTGTTCCTTTATTAGACG	60.32	25	153	81	233	CATCAACAACACAAAAATGTCAA	58.5	23	CGTTGTTGTTCCTTTATTAGACG	57.96	23	151	81	231	ACATCAACAACACAAAAATGTCAA	59.33	24	CGTTGTTGTTCCTTTATTAGACG	57.96	23
GN7W91E01A4H9N_rank=0917783_x=344.0_y=1001.0_length=336	1	c	(AAC)5gtcaaataaacaataacaacaacaacgtcaataaaaacaacaacaacaataacatcaacaacacaaaaatgtcaaata(AAC)6gtcaacaacaacaactaacgtcaaat(AAC)5gtcaaataaacaat(AAC)5gtcaacaacaacaacgtctaataaaggaacaacaacgtcaaataacaacgtcaaataaacaacaacaacgt(CAA)10	282	15	296	5	CATCAACAACACAAAAATGTCAAA	59.82	24	CGTTGTTGTTCCTTTATTAGACG	57.96	23	151	81	231	CATCAACAACACAAAAATGTCAAA	59.82	24	ACGTTGTTGTTCCTTTATTAGACG	58.74	24	152	81	232	CATCAACAACACAAAAATGTCAAA	59.82	24	GACGTTGTTGTTCCTTTATTAGACG	60.32	25	153	81	233	CATCAACAACACAAAAATGTCAA	58.5	23	CGTTGTTGTTCCTTTATTAGACG	57.96	23	151	81	231	ACATCAACAACACAAAAATGTCAA	59.33	24	CGTTGTTGTTCCTTTATTAGACG	57.96	23
GN7W91E01A4HLP_rank=0373613_x=344.0_y=139.0_length=392	1	p2	(GA)19	38	236	273	1	TCCAAGAAAACCACGGAAAA	60.45	20	TGATCTTCCTCAACCTTCCG	60.19	20	100	203	302	GCGCCTCCCTAAGTCTCACT	60.92	20	TTCCTCAACCTTCCGTTGTC	60.09	20	281	17	297	AGCGCCTCCCTAAGTCTCAC	60.92	20	TTCCTCAACCTTCCGTTGTC	60.09	20	282	16	297	TGTTTCCAAGAAAACCACGG	60.89	20	TGATCTTCCTCAACCTTCCG	60.19	20	104	199	302	GCGCCTCCCTAAGTCTCACT	60.92	20	TGATCTTCCTCAACCTTCCG	60.19	20
GN7W91E01A4I32_rank=0261310_x=344.0_y=2096.0_length=543	1	p2	(AG)6	12	126	137	1	GATCGAGAGGGATTAGAGGGA	59.62	21	GGGTTGGGCTGATGAAATAA	59.76	20	296	2	297	TCGAGAGGGATTAGAGGGAG	58.42	20	GGGTTGGGCTGATGAAATAA	59.76	20	294	4	297	TCGAGAGGGATTAGAGGGAGT	59.29	21	GGGTTGGGCTGATGAAATAA	59.76	20	294	4	297	GATCGAGAGGGATTAGAGGGA	59.62	21	GCTGATGAAATAAGCCCGTT	59.19	20	289	2	290	AAGCGGAGAGATGTAGAGATCG	60	22	GGGTTGGGCTGATGAAATAA	59.76	20
GN7W91E01A4IAW_rank=0352610_x=344.0_y=1046.0_length=397	1	c	(AAC)5aaaaatataaacaacaacaatgtcaacaacaacgtcaaataaaaacaacaacaacgtcaaataaacaacaaaactaaacaacatgaaata(AAC)7gtcaaata(AAC)5gtcaacaacaacaacagccacaatgtcaaat(AAC)5gtcaaataaacaaccacaacaacaacaatagtcaaatt(AAC)5	248	87	334	1	CGTCAATAACAACAACTACGTCAA	59.16	24	CTTGTGACGTTCGGCCTATT	60.13	20	301	59	359	ACGTCAATAACAACAACTACGTCAA	59.91	25	CTTGTGACGTTCGGCCTATT	60.13	20	302	58	359	AACGTCAATAACAACAACTACGTCA	59.91	25	CTTGTGACGTTCGGCCTATT	60.13	20	303	57	359	CAACGTCAATAACAACAACTACGTC	59.91	25	CTTGTGACGTTCGGCCTATT	60.13	20	304	56	359	CGTCAATAACAACAACTACGTCA	57.84	23	CTTGTGACGTTCGGCCTATT	60.13	20
GN7W91E01A4IAW_rank=0352610_x=344.0_y=1046.0_length=397	1	c	(AAC)5aaaaatataaacaacaacaatgtcaacaacaacgtcaaataaaaacaacaacaacgtcaaataaacaacaaaactaaacaacatgaaata(AAC)7gtcaaata(AAC)5gtcaacaacaacaacagccacaatgtcaaat(AAC)5gtcaaataaacaaccacaacaacaacaatagtcaaatt(AAC)5	248	87	334	2	CGTCAATAACAACAACTACGTCAA	59.16	24	CTTGTGACGTTCGGCCTATT	60.13	20	301	59	359	ACGTCAATAACAACAACTACGTCAA	59.91	25	CTTGTGACGTTCGGCCTATT	60.13	20	302	58	359	AACGTCAATAACAACAACTACGTCA	59.91	25	CTTGTGACGTTCGGCCTATT	60.13	20	303	57	359	CAACGTCAATAACAACAACTACGTC	59.91	25	CTTGTGACGTTCGGCCTATT	60.13	20	304	56	359	CGTCAATAACAACAACTACGTCA	57.84	23	CTTGTGACGTTCGGCCTATT	60.13	20
GN7W91E01A4IAW_rank=0352610_x=344.0_y=1046.0_length=397	1	c	(AAC)5aaaaatataaacaacaacaatgtcaacaacaacgtcaaataaaaacaacaacaacgtcaaataaacaacaaaactaaacaacatgaaata(AAC)7gtcaaata(AAC)5gtcaacaacaacaacagccacaatgtcaaat(AAC)5gtcaaataaacaaccacaacaacaacaatagtcaaatt(AAC)5	248	87	334	4	CAATGTCAACAACAACGTCAAA	59.53	22	CTTGTGACGTTCGGCCTATT	60.13	20	242	118	359	CAACAACAACAACAACGTCAAA	59.57	22	GTGACGTTCGGCCTATTACG	60.52	20	161	196	356	CAATGTCAACAACAACGTCAAA	59.53	22	GTGACGTTCGGCCTATTACG	60.52	20	239	118	356	CAACAACAACAACAACGTCAA	58.13	21	CTTGTGACGTTCGGCCTATT	60.13	20	164	196	359	CAATGTCAACAACAACGTCAA	58.07	21	CTTGTGACGTTCGGCCTATT	60.13	20
GN7W91E01A4IAW_rank=0352610_x=344.0_y=1046.0_length=397	1	c	(AAC)5aaaaatataaacaacaacaatgtcaacaacaacgtcaaataaaaacaacaacaacgtcaaataaacaacaaaactaaacaacatgaaata(AAC)7gtcaaata(AAC)5gtcaacaacaacaacagccacaatgtcaaat(AAC)5gtcaaataaacaaccacaacaacaacaatagtcaaatt(AAC)5	248	87	334	5	CGTCAACAACAACAACAGCC	60.2	20	CTTGTGACGTTCGGCCTATT	60.13	20	126	234	359	CGTCAACAACAACAACAGCC	60.2	20	GTGACGTTCGGCCTATTACG	60.52	20	123	234	356	CGTCAACAACAACAACAGCC	60.2	20	TCTTGTGACGTTCGGCCTAT	60.66	20	127	234	360	CAACAACAACAACAGCCACA	59.19	20	CTTGTGACGTTCGGCCTATT	60.13	20	123	237	359	CGTCAACAACAACAACAGCC	60.2	20	TTGTGACGTTCGGCCTATTA	59.18	20
GN7W91E01A4IAW_rank=0352610_x=344.0_y=1046.0_length=397	1	c	(AAC)5aaaaatataaacaacaacaatgtcaacaacaacgtcaaataaaaacaacaacaacgtcaaataaacaacaaaactaaacaacatgaaata(AAC)7gtcaaata(AAC)5gtcaacaacaacaacagccacaatgtcaaat(AAC)5gtcaaataaacaaccacaacaacaacaatagtcaaatt(AAC)5	248	87	334	6	CGTCAACAACAACAACAGCC	60.2	20	CTTGTGACGTTCGGCCTATT	60.13	20	126	234	359	CGTCAACAACAACAACAGCC	60.2	20	TCTTGTGACGTTCGGCCTAT	60.66	20	127	234	360	CAACAACAACAACAGCCACA	59.19	20	CTTGTGACGTTCGGCCTATT	60.13	20	123	237	359	CGTCAACAACAACAACAGCC	60.2	20	TTGTGACGTTCGGCCTATTA	59.18	20	125	234	358	CGTCAACAACAACAACAGCC	60.2	20	TTGTGACGTTCGGCCTATTAC	60.01	21
GN7W91E01A4INY_rank=0537353_x=344.0_y=1516.0_length=236	1	c	(GTT)5tatttgacgtagttgttgttattgac(GTT)7tatttgacatttttgtgttgttga(TGT)7ttattgac(GTT)5	130	55	184	2	GACTTTGTTGCTATTGTTGACG	57.51	22	ACAACACAAAAATGTCAAATAAACA	57.69	25	121	16	136
GN7W91E01A4IU2_rank=0210124_x=344.0_y=1772.0_length=329	1	p3	(AAC)7	21	51	71	1	CGTCAAATAGACAATAACAACAACG	59.88	25	TCACCTACGCTCTTGTGACG	60.05	20	270	18	287	CGTCAAATAGACAATAACAACAACG	59.88	25	CTACGCTCTTGTGACGTTCG	59.66	20	266	18	283	CAACGTCAAATAGACAATAACAACAA	59.45	26	TCACCTACGCTCTTGTGACG	60.05	20	273	15	287	CAACAACGTCAAATAGACAATAACAA	59.45	26	TCACCTACGCTCTTGTGACG	60.05	20	276	12	287	ACGTCAAATAGACAATAACAACAACG	60.57	26	TCACCTACGCTCTTGTGACG	60.05	20
GN7W91E01A4IU2_rank=0210124_x=344.0_y=1772.0_length=329	2	c	(AAC)5aaaaacgtgaaata(AAC)9	56	196	251	1	CAACAACAACAACAACAAAAACG	60.37	23	TCACCTACGCTCTTGTGACG	60.05	20	233	55	287	CAACAACAACAAAAACGTCAAA	58.68	22	GCTCACCTACGCTCTTGTGA	59.19	20	229	61	289	CAACAACAACAACAACAACAAAAA	59.89	24	TCACCTACGCTCTTGTGACG	60.05	20	236	52	287	CAACAACAACAACAACAAAAACG	60.37	23	GCTCACCTACGCTCTTGTGA	59.19	20	235	55	289	CAACACCAACAATAACAACAACAA	59.74	24	TCACCTACGCTCTTGTGACG	60.05	20
GN7W91E01A4J4X_rank=0466920_x=344.5_y=3423.5_length=452	1	p1	(A)10	10	343	352	1	GTCTCCCATCTCCCTCCTTC	60.01	20	ATTACGGCCACAGTTTCGTC	60	20	181	207	387	GTCTCCCATCTCCCTCCTTC	60.01	20	TCACCTACGCTCTTGTGACG	60.05	20	208	207	414	CAACCATCATCTCCGTCCTT	59.93	20	ATTACGGCCACAGTTTCGTC	60	20	231	157	387	CAACCATCATCTCCGTCCTT	59.93	20	TCACCTACGCTCTTGTGACG	60.05	20	258	157	414	GTCTCCCATCTCCCTCCTTC	60.01	20	GGCCACAGTTTCGTCTCATT	60.12	20
GN7W91E01A4JF5_rank=0912856_x=344.5_y=2531.0_length=413	1	p3	(GAA)5	15	168	182	1	GCTTGGCTTAGGGTCAACAG	59.88	20	TCACCTACGCTCTTGTGACG	60.05	20	249	127	375	AGCTTGGCTTAGGGTCAACA	59.88	20	TCACCTACGCTCTTGTGACG	60.05	20	250	126	375	AGTTGGTCATGAGCTTGGCT	59.87	20	TCACCTACGCTCTTGTGACG	60.05	20	261	115	375	GCTTGGCTTAGGGTCAACAG	59.88	20	CGGGACTAGGAACCCTTCTC	60.07	20	174	127	300	AGCTTGGCTTAGGGTCAACA	59.88	20	CGGGACTAGGAACCCTTCTC	60.07	20
GN7W91E01A4JH9_rank=0499991_x=344.0_y=2607.0_length=324	1	c	(AAC)9g(ACA)8	52	190	241	1	TATTTTTGGCTTTCCAACGG	59.94	20	TCGTTGTCGTTGTCGTTGTT	60.2	20	256	31	286	TATTTTTGGCTTTCCAACGG	59.94	20	TTCGTTGTCGTTGTCGTTGT	60.2	20	257	31	287	TATTTTTGGCTTTCCAACGG	59.94	20	TGTTGTCGTTGTCGTTGTCA	59.75	20	237	31	267	TCAAACAAACACCCGAGTCA	60.13	20	TCGTTGTCGTTGTCGTTGTT	60.2	20	223	64	286	TCAAACAAACACCCGAGTCA	60.13	20	TTCGTTGTCGTTGTCGTTGT	60.2	20
GN7W91E01A4JTK_rank=0346739_x=344.0_y=3014.0_length=223	1	p2	(AG)15	30	90	119	1	CAAATTTTTCATGCTAAAAACAGA	57.68	24	TTCCAACTTCTTCTTTCTTCCAA	59.4	23	126	44	169	AACAAATTTTTCATGCTAAAAACAGA	59.55	26	TTCCAACTTCTTCTTTCTTCCAA	59.4	23	128	42	169	ACAAATTTTTCATGCTAAAAACAGA	58.43	25	TTCCAACTTCTTCTTTCTTCCAA	59.4	23	127	43	169	CAAATTTTTCATGCTAAAAACAGA	57.68	24	TCCAACTTCTTCTTTCTTCCAA	58.1	22	125	44	168	CAAATTTTTCATGCTAAAAACAGA	57.68	24	TTCCAACTTCTTCTTTCTTCCA	58.1	22
GN7W91E01A4KVV_rank=0628849_x=345.0_y=297.0_length=120	1	p3	(AAC)5	15	67	81	1	CTCAGTCAGCCCGTCAGG	60.57	18	CGTTGTTGATTGTTGTTGTACG	59.06	22	113	5	117	GCTCAGTCAGCCCGTCAG	60.74	18	CGTTGTTGATTGTTGTTGTACG	59.06	22	114	4	117	CTCAGTCAGCCCGTCAGG	60.57	18	ACGTTGTTGATTGTTGTTGTACG	59.88	23	114	5	118	GCTCAGTCAGCCCGTCAG	60.74	18	ACGTTGTTGATTGTTGTTGTACG	59.88	23	115	4	118	ATCGCTCAGTCAGCCCGT	62	18	CGTTGTTGATTGTTGTTGTACG	59.06	22
GN7W91E01A4LEF_rank=0255049_x=345.0_y=965.5_length=177	1	c	(AAC)7cgcaacaacaacgccaaata(AAC)8atcaacaaccacaaaatcgtacaaataaaca(AAC)7	117	26	142	3	AACAACAACAACAACCGCAA	60.05	20	TGTTTGTTTATTTGTACGATTTTGTG	59.35	26	94	31	124	ACAACAACAACAACCGCAAC	59.51	20	TGTTTGTTTATTTGTACGATTTTGTG	59.35	26	93	32	124	ACAACAACAACAACAACCGC	59.51	20	TGTTTGTTTATTTGTACGATTTTGTG	59.35	26	96	29	124	AACAACAACAACAACCGCAA	60.05	20	TTGTTTGTTTATTTGTACGATTTTGTG	60.42	27	95	31	125	AACAACAACAACAACCGCAA	60.05	20	TGTTGTTTGTTTATTTGTACGATTTTG	60.42	27
GN7W91E01A4LPN_rank=0419693_x=345.0_y=1369.5_length=407	1	c	(CA)8tgcacactcacgcatacgaacaaacacaaatacaaaaataacatgtgcacaaacacgtatatatacacatattctcactctctccctct(CA)8	121	53	173	1	TTGGAGAAGGGGATCACAAA	60.43	20	ACCACTTTGCCCTTGGTAGA	59.59	20	255	9	263	TTGGAGAAGGGGATCACAAA	60.43	20	GACCACTTTGCCCTTGGTAG	59.59	20	256	9	264	TTGGAGAAGGGGATCACAAA	60.43	20	GCTAGGGTGAATGGGAGTTG	59.55	20	227	9	235	TTGGAGAAGGGGATCACAAA	60.43	20	TGCTAGGGTGAATGGGAGTT	59.55	20	228	9	236	TGGAGAAGGGGATCACAAAT	59.34	20	ACCACTTTGCCCTTGGTAGA	59.59	20
GN7W91E01A4LPN_rank=0419693_x=345.0_y=1369.5_length=407	1	c	(CA)8tgcacactcacgcatacgaacaaacacaaatacaaaaataacatgtgcacaaacacgtatatatacacatattctcactctctccctct(CA)8	121	53	173	2	TTGGAGAAGGGGATCACAAA	60.43	20	ACCACTTTGCCCTTGGTAGA	59.59	20	255	9	263	TTGGAGAAGGGGATCACAAA	60.43	20	GACCACTTTGCCCTTGGTAG	59.59	20	256	9	264	TTGGAGAAGGGGATCACAAA	60.43	20	GCTAGGGTGAATGGGAGTTG	59.55	20	227	9	235	TTGGAGAAGGGGATCACAAA	60.43	20	TGCTAGGGTGAATGGGAGTT	59.55	20	228	9	236	TGGAGAAGGGGATCACAAAT	59.34	20	ACCACTTTGCCCTTGGTAGA	59.59	20
GN7W91E01A4LPN_rank=0419693_x=345.0_y=1369.5_length=407	1	c	(CA)8tgcacactcacgcatacgaacaaacacaaatacaaaaataacatgtgcacaaacacgtatatatacacatattctcactctctccctct(CA)8	121	53	173	3	ACACGCACACACACACACAC	60.18	20	AAAAGGCTCTGCTTCCATGA	59.96	20	288	47	334	ACACACGCACACACACACAC	60.18	20	AAAAGGCTCTGCTTCCATGA	59.96	20	290	45	334	ACACACACGCACACACACAC	60.18	20	AAAAGGCTCTGCTTCCATGA	59.96	20	292	43	334	ACACACACACGCACACACAC	60.18	20	AAAAGGCTCTGCTTCCATGA	59.96	20	294	41	334	AACACTCACACACACACGCA	59.82	20	AAAAGGCTCTGCTTCCATGA	59.96	20
GN7W91E01A4LS1_rank=0631348_x=345.0_y=1491.0_length=424	1	p2	(CA)11	22	122	143	1	GCTCACCTTGCTACGTCTCAG	60.21	21	ACTTGGCATGACTCCAAACC	59.97	20	166	45	210	GCTCACCTTGCTACGTCTCAG	60.21	21	TCCTATCGATTGGCGAGTTC	60.18	20	223	45	267	GCTCACCTTGCTACGTCTCAG	60.21	21	TCCTGATTCACTTGGCATGA	60.2	20	175	45	219	GCTCACCTTGCTACGTCTCAG	60.21	21	GGCATGACTCCAAACCATTT	59.8	20	162	45	206	GCTCACCTTGCTACGTCTCAG	60.21	21	TCACTTGGCATGACTCCAAA	60.24	20
GN7W91E01A4LSM_rank=0682059_x=345.0_y=1476.0_length=530	1	c	(AAC)6atcaaataaacaacgaaaacaacaaa(AAC)5gtacaacaacattaaacaacgtacaaata(AAC)6aataacaacaacgtacaataaacaat(AAC)5gtacaaataataacaacaacaacgtacaaataacaaacaacgaacaacaacgtacaaata(AAC)5	222	265	486	2	AAACTCTATTTTGCTCGGCG	59.5	20	CGTTGTTGTTCGTTGTTTGTT	58.64	21	292	171	462	AAACTCTATTTTGCTCGGCG	59.5	20	ACGTTGTTGTTCGTTGTTTGTT	59.49	22	293	171	463	GCATCGATCAATCAGCTTCA	59.91	20	TGTTGTTTTTGTTGTTTTCGTTG	59.97	23	283	32	314	GCATCGATCAATCAGCTTCA	59.91	20	TGTTGTTGTTTTTGTTGTTTTCG	59.97	23	286	32	317	AGCAGAATTGGAACCCAGTG	60.11	20	TGTTGTTTTTGTTGTTTTCGTTG	59.97	23
GN7W91E01A4LSM_rank=0682059_x=345.0_y=1476.0_length=530	1	c	(AAC)6atcaaataaacaacgaaaacaacaaa(AAC)5gtacaacaacattaaacaacgtacaaata(AAC)6aataacaacaacgtacaataaacaat(AAC)5gtacaaataataacaacaacaacgtacaaataacaaacaacgaacaacaacgtacaaata(AAC)5	222	265	486	3	AAACTCTATTTTGCTCGGCG	59.5	20	CGTTGTTGTTCGTTGTTTGTT	58.64	21	292	171	462	AAACTCTATTTTGCTCGGCG	59.5	20	ACGTTGTTGTTCGTTGTTTGTT	59.49	22	293	171	463	AAACTCTATTTTGCTCGGCG	59.5	20	CGTTGTTGTTCGTTGTTTGT	57.15	20	292	171	462	AAACTCTATTTTGCTCGGCG	59.5	20	ACGTTGTTGTTCGTTGTTTG	57.15	20	293	171	463	AAACTCTATTTTGCTCGGCG	59.5	20	ACGTTGTTGTTCGTTGTTTGT	58.11	21
GN7W91E01A4LSM_rank=0682059_x=345.0_y=1476.0_length=530	1	c	(AAC)6atcaaataaacaacgaaaacaacaaa(AAC)5gtacaacaacattaaacaacgtacaaata(AAC)6aataacaacaacgtacaataaacaat(AAC)5gtacaaataataacaacaacaacgtacaaataacaaacaacgaacaacaacgtacaaata(AAC)5	222	265	486	4	AAACTCTATTTTGCTCGGCG	59.5	20	CGTTGTTGTTCGTTGTTTGTT	58.64	21	292	171	462	AAACTCTATTTTGCTCGGCG	59.5	20	ACGTTGTTGTTCGTTGTTTGTT	59.49	22	293	171	463	AAACTCTATTTTGCTCGGCG	59.5	20	CGTTGTTGTTCGTTGTTTGT	57.15	20	292	171	462	AAACTCTATTTTGCTCGGCG	59.5	20	ACGTTGTTGTTCGTTGTTTG	57.15	20	293	171	463	AAACTCTATTTTGCTCGGCG	59.5	20	ACGTTGTTGTTCGTTGTTTGT	58.11	21
GN7W91E01A4LSM_rank=0682059_x=345.0_y=1476.0_length=530	1	c	(AAC)6atcaaataaacaacgaaaacaacaaa(AAC)5gtacaacaacattaaacaacgtacaaata(AAC)6aataacaacaacgtacaataaacaat(AAC)5gtacaaataataacaacaacaacgtacaaataacaaacaacgaacaacaacgtacaaata(AAC)5	222	265	486	5	AAACTCTATTTTGCTCGGCG	59.5	20	CGTTGTTGTTCGTTGTTTGTT	58.64	21	292	171	462	AAACTCTATTTTGCTCGGCG	59.5	20	ACGTTGTTGTTCGTTGTTTGTT	59.49	22	293	171	463	AAACTCTATTTTGCTCGGCG	59.5	20	CGTTGTTGTTCGTTGTTTGT	57.15	20	292	171	462	AAACTCTATTTTGCTCGGCG	59.5	20	ACGTTGTTGTTCGTTGTTTG	57.15	20	293	171	463	AAACTCTATTTTGCTCGGCG	59.5	20	ACGTTGTTGTTCGTTGTTTGT	58.11	21
GN7W91E01A4LWU_rank=0276466_x=345.5_y=1628.0_length=387	1	c	(AAG)6atctctggtgttccgaatctaggaagaaggttcagggggccgttaaagcaaccagttgatatgacctcctcgtccaaagaaggggagaatca(AG)9	128	160	287	1	AATCTCCAGGCACAAAATGC	60.08	20	TTCAGGGCTAGGGTCCTTCT	60.2	20	245	69	313	AATCTCCAGGCACAAAATGC	60.08	20	CTTCAGGGCTAGGGTCCTTC	60.2	20	246	69	314	TAACTTTGGCAAAAGGGCAT	59.59	20	TTCAGGGCTAGGGTCCTTCT	60.2	20	205	109	313	TAACTTTGGCAAAAGGGCAT	59.59	20	CTTCAGGGCTAGGGTCCTTC	60.2	20	206	109	314	ATAACTTTGGCAAAAGGGCA	59.59	20	TTCAGGGCTAGGGTCCTTCT	60.2	20
GN7W91E01A4LWU_rank=0276466_x=345.5_y=1628.0_length=387	1	c	(AAG)6atctctggtgttccgaatctaggaagaaggttcagggggccgttaaagcaaccagttgatatgacctcctcgtccaaagaaggggagaatca(AG)9	128	160	287	2	AATCTCCAGGCACAAAATGC	60.08	20	TTCAGGGCTAGGGTCCTTCT	60.2	20	245	69	313	AATCTCCAGGCACAAAATGC	60.08	20	CTTCAGGGCTAGGGTCCTTC	60.2	20	246	69	314	AATCTCCAGGCACAAAATGC	60.08	20	TCTTTGGACGAGGAGGTCAT	59.65	20	188	69	256	AATCTCCAGGCACAAAATGC	60.08	20	TGATTCTCCCCTTCTTTGGA	59.6	20	200	69	268	AATCTCCAGGCACAAAATGC	60.08	20	CCCCCTGAACCTTCTTCCTA	60.43	20
GN7W91E01A4LWU_rank=0276466_x=345.5_y=1628.0_length=387	1	c	(AAG)6atctctggtgttccgaatctaggaagaaggttcagggggccgttaaagcaaccagttgatatgacctcctcgtccaaagaaggggagaatca(AG)9	128	160	287	3	AATCTCCAGGCACAAAATGC	60.08	20	TTCAGGGCTAGGGTCCTTCT	60.2	20	245	69	313	AATCTCCAGGCACAAAATGC	60.08	20	CTTCAGGGCTAGGGTCCTTC	60.2	20	246	69	314	ATGACCTCCTCGTCCAAAGA	59.65	20	TTCAGGGCTAGGGTCCTTCT	60.2	20	77	237	313	ATGACCTCCTCGTCCAAAGA	59.65	20	CTTCAGGGCTAGGGTCCTTC	60.2	20	78	237	314	TAACTTTGGCAAAAGGGCAT	59.59	20	TTCAGGGCTAGGGTCCTTCT	60.2	20
GN7W91E01A4M3H_rank=0621061_x=345.5_y=3163.0_length=345	1	p2	(AG)20	40	214	253	1	GCATGCACCAAAAAGTGAGA	59.85	20	TCTATTGGCTGGCCTCAACT	59.84	20	115	162	276	AATATACACGCCTGGGATCG	59.81	20	TCTATTGGCTGGCCTCAACT	59.84	20	254	23	276	GCATGCACCAAAAAGTGAGA	59.85	20	TTCTATTGGCTGGCCTCAAC	60.21	20	116	162	277	GCATGCACCAAAAAGTGAGA	59.85	20	GTTTCTATTGGCTGGCCTCA	60.21	20	118	162	279	GCATGCACCAAAAAGTGAGA	59.85	20	TGTTTCTATTGGCTGGCCTC	60.21	20
GN7W91E01A4M3O_rank=1109776_x=345.0_y=3170.5_length=380	1	p3	(TCT)5	15	157	171	1	CGGGACTAGGAACCCTTCTC	60.07	20	TGAACAAGCTATCAAGGCCC	60.21	20	242	39	280	CGGGACTAGGAACCCTTCTC	60.07	20	TGGTTATGAGCCTAGCCCAG	60.23	20	192	39	230	TTTCCCTACAGACGAGGTGG	60.1	20	TGAACAAGCTATCAAGGCCC	60.21	20	208	73	280	TTTCCCTACAGACGAGGTGG	60.1	20	TGGTTATGAGCCTAGCCCAG	60.23	20	158	73	230	CTGTCTCGTTTTCGGAGACC	59.84	20	TGAACAAGCTATCAAGGCCC	60.21	20
GN7W91E01A4M9O_rank=1126367_x=345.0_y=3386.0_length=438	1	p2	(CA)9	18	287	304	1	CCATTGGACCTCTTTGCATT	59.93	20	GGCTTGGTGAATTGGATGTT	59.8	20	195	196	390	GGCACTTTGGTCCATTTGTT	59.84	20	GGCTTGGTGAATTGGATGTT	59.8	20	262	129	390	CCATTGGACCTCTTTGCATT	59.93	20	GTCTTCGGCTTGGTGAATTG	60.64	20	201	196	396	ACCATTGGACCTCTTTGCAT	59.41	20	GGCTTGGTGAATTGGATGTT	59.8	20	196	195	390	GGCACTTTGGTCCATTTGTT	59.84	20	GTCTTCGGCTTGGTGAATTG	60.64	20
GN7W91E01A4MZA_rank=1150837_x=345.0_y=3012.0_length=330	1	c	(AGA)8ccgttggtgtccttaatcttggcagaagattcaagggtttgttgagcaaccggttgatctgacctcctcatccaaagaagggagaata(AG)13	138	158	295	2	GCCCAATTTCAGCAAATGTT	59.94	20	CCCTTGAATCTTCTGCCAAG	59.81	20	131	87	217	ACAAAATGCCCAATTTCAGC	59.94	20	CCCTTGAATCTTCTGCCAAG	59.81	20	138	80	217	GCCCAATTTCAGCAAATGTT	59.94	20	ACCCTTGAATCTTCTGCCAA	59.67	20	132	87	218	GCCCAATTTCAGCAAATGTT	59.94	20	AACCCTTGAATCTTCTGCCA	59.67	20	133	87	219	ACAAAATGCCCAATTTCAGC	59.94	20	ACCCTTGAATCTTCTGCCAA	59.67	20
GN7W91E01A4N82_rank=0411125_x=346.0_y=564.0_length=451	1	p2	(CA)9	18	102	119	1	TGCGCTCCTTGTCTTTCTTT	60.13	20	TGGTTCTTCGTGTGGTTGAA	60.13	20	257	41	297	TTGCGCTCCTTGTCTTTCTT	60.13	20	TGGTTCTTCGTGTGGTTGAA	60.13	20	258	40	297	TTTGCGCTCCTTGTCTTTCT	60.13	20	TGGTTCTTCGTGTGGTTGAA	60.13	20	259	39	297	TGCGCTCCTTGTCTTTCTTT	60.13	20	CTGGTTCTTCGTGTGGTTGA	59.72	20	258	41	298	TGCGCTCCTTGTCTTTCTTT	60.13	20	TCAACTGGTTCTTCGTGTGG	59.72	20
GN7W91E01A4NKV_rank=0742551_x=345.5_y=3789.5_length=518	1	p3	(TTC)7	21	286	306	1	TTGCTCTTTTGAGTAGGTGGC	59.51	21	CGGCCCTTAAAAGATTAGCC	60.06	20	262	188	449	TTGCTCTTTTGAGTAGGTGGC	59.51	21	GGCGGCCCTTAAAAGATTAG	60.06	20	264	188	451	TTGCTCTTTTGAGTAGGTGGC	59.51	21	AGGCGGCCCTTAAAAGATTA	60.06	20	265	188	452	TTGCTCTTTTGAGTAGGTGGC	59.51	21	GCGGCCCTTAAAAGATTAGC	60.19	20	263	188	450	GCTCTTTTGAGTAGGTGGCTG	59.14	21	CGGCCCTTAAAAGATTAGCC	60.06	20
GN7W91E01A4NOQ_rank=0451677_x=345.0_y=3928.0_length=451	1	c	(AC)14aagcacacacacgcgcacacat(AC)7	64	326	389	1	TTTGAGCCATTGACTGAGCA	60.54	20	GTTCGGTCCGACTTACGGT	59.98	19	247	167	413	TTGAGCCATTGACTGAGCAT	59.4	20	GTTCGGTCCGACTTACGGT	59.98	19	246	168	413	TTTGAGCCATTGACTGAGCA	60.54	20	GTTCGGTCCGACTTACGGTC	61.84	20	247	167	413	TTGAGCCATTGACTGAGCAT	59.4	20	GTTCGGTCCGACTTACGGTC	61.84	20	246	168	413	TGTGAATGAGAGGAAGCGTT	58.44	20	GTTCGGTCCGACTTACGGT	59.98	19
GN7W91E01A4NQJ_rank=0650460_x=345.0_y=3993.0_length=436	1	p2	(GT)12	24	209	232	1	CCATCCAGAATTACAACATCTCC	59.72	23	TTGTGTTTCCTCTTTTGGTAGGA	60.02	23	237	89	325	CCCATCCAGAATTACAACATCTC	59.72	23	TTGTGTTTCCTCTTTTGGTAGGA	60.02	23	238	88	325	CCATCCAGAATTACAACATCTCC	59.72	23	TGTGTTTCCTCTTTTGGTAGGA	58.74	22	236	89	324	CCCATCCAGAATTACAACATCTC	59.72	23	TGTGTTTCCTCTTTTGGTAGGA	58.74	22	237	88	324	CCATCCAGAATTACAACATCTCC	59.72	23	TTGTGTTTCCTCTTTTGGTAGG	58.29	22
GN7W91E01A4O38_rank=0914194_x=346.0_y=1686.5_length=395	1	p3	(ATC)5	15	268	282	1	TGCTTGTAGTTGACATCGGC	59.87	20	TCACCTACGCTCTTGTGACG	60.05	20	134	224	357	GTTTTTGACAGGAAACCCCA	59.81	20	TCACCTACGCTCTTGTGACG	60.05	20	280	78	357	TTTTGACAGGAAACCCCATC	59.77	20	TCACCTACGCTCTTGTGACG	60.05	20	278	80	357	TGAATTTGTGGGGAATGACA	59.75	20	TCACCTACGCTCTTGTGACG	60.05	20	235	123	357	CTAAACTGGGGACGACTTGG	59.59	20	TCACCTACGCTCTTGTGACG	60.05	20
GN7W91E01A4O45_rank=0457541_x=346.5_y=1719.5_length=431	1	p3	(TTG)7	21	90	110	1	TTGCCAATAAAACAACAGTAGAGAA	59.3	25	TGCGACACAACATGAACGTA	59.75	20	238	35	272	TTGCCAATAAAACAACAGTAGAGAA	59.3	25	CAGGCCAACTTAACGAGCAT	60.27	20	283	35	317	TTGCCAATAAAACAACAGTAGAGAA	59.3	25	TTCAGGCCAACTTAACGAGC	60.39	20	285	35	319	TTGCCAATAAAACAACAGTAGAGAA	59.3	25	TTTCCAATTCAGGCCAACTT	59.55	20	292	35	326	TTGCCAATAAAACAACAGTAGAGAA	59.3	25	TTTTCCAATTCAGGCCAACT	59.55	20
GN7W91E01A4O45_rank=0457541_x=346.5_y=1719.5_length=431	2	p3	(TTG)5	15	238	252	1	GCTTGTGGCCAAAGTTGAAT	60.12	20	TCACCTACGCTCTTGTGACG	60.05	20	251	143	393	GCTTGTGGCCAAAGTTGAAT	60.12	20	CAGGCCAACTTAACGAGCAT	60.27	20	175	143	317	GCTTGTGGCCAAAGTTGAAT	60.12	20	CTACGCTCTTGTGACGTTCG	59.66	20	247	143	389	GCTTGTGGCCAAAGTTGAAT	60.12	20	TTCAGGCCAACTTAACGAGC	60.39	20	177	143	319	GCTTGTGGCCAAAGTTGAAT	60.12	20	TTTCCAATTCAGGCCAACTT	59.55	20
GN7W91E01A4OSV_rank=1026908_x=346.0_y=1277.0_length=253	1	c	(AAC)7gtacaaataaacaaaacaccaacaacaataacaacaacaat(AAC)5	77	57	133	1	AACCACAACAACAACAACGTC	58.44	21	TGTTGTTCGTTTTTATTTGTACG	57.01	23	175	30	204
GN7W91E01A4OSV_rank=1026908_x=346.0_y=1277.0_length=253	1	c	(AAC)7gtacaaataaacaaaacaccaacaacaataacaacaacaat(AAC)5	77	57	133	2	AACCACAACAACAACAACGTC	58.44	21	TGTTGTTCGTTTTTATTTGTACG	57.01	23	175	30	204
GN7W91E01A4OSV_rank=1026908_x=346.0_y=1277.0_length=253	1	c	(AAC)7gtacaaataaacaaaacaccaacaacaataacaacaacaat(AAC)5	77	57	133	3	AACCACAACAACAACAACGTC	58.44	21	TGTTGTTCGTTTTTATTTGTACG	57.01	23	175	30	204
GN7W91E01A4OW8_rank=0244614_x=346.0_y=1434.0_length=322	1	c	(GTT)5tatttgacgttgttgtttttgttgttatttatttgacgttgttgtc(GTT)6gac(GTT)7tatttgac(GTT)6tatttgaca(TTG)5gcattgttgttgttgttatttatttgacgttgttcttgttgttgac(GTT)8	223	13	235	6	TGACGTTGTTGTCGTTGTTG	59.19	20	TCACCTACGCTCTTGTGACG	60.05	20	225	60	284	TGACGTTGTTGTCGTTGTTGT	60.1	21	TCACCTACGCTCTTGTGACG	60.05	20	225	60	284	TGACGTTGTTGTCGTTGTTG	59.19	20	CTACGCTCTTGTGACGTTCG	59.66	20	221	60	280	CGTTGTTGTCGTTGTTGTTG	58.65	20	TCACCTACGCTCTTGTGACG	60.05	20	222	63	284	TGACGTTGTTGTCGTTGTTGT	60.1	21	CTACGCTCTTGTGACGTTCG	59.66	20
GN7W91E01A4OW8_rank=0244614_x=346.0_y=1434.0_length=322	1	c	(GTT)5tatttgacgttgttgtttttgttgttatttatttgacgttgttgtc(GTT)6gac(GTT)7tatttgac(GTT)6tatttgaca(TTG)5gcattgttgttgttgttatttatttgacgttgttcttgttgttgac(GTT)8	223	13	235	7	TGACGTTGTTGTCGTTGTTG	59.19	20	TCACCTACGCTCTTGTGACG	60.05	20	225	60	284	TGTTGGCATTGTTGTTGTTG	59.02	20	TCACCTACGCTCTTGTGACG	60.05	20	125	160	284	TGTTGTTGGCATTGTTGTTG	59.02	20	TCACCTACGCTCTTGTGACG	60.05	20	128	157	284	TGTTGTTGTTGGCATTGTTG	59.02	20	TCACCTACGCTCTTGTGACG	60.05	20	131	154	284	TGTTGTTGTTGTTGGCATTG	59.02	20	TCACCTACGCTCTTGTGACG	60.05	20
GN7W91E01A4P1A_rank=0467384_x=346.0_y=2876.5_length=241	1	p3	(CAA)8	24	83	106	1	TGACTCCATCCGAAACAACA	60.09	20	GGCCAATTCGAAACATCAAA	60.82	20	120	52	171	TGTGACTCCATCCGAAACAA	60.09	20	GGCCAATTCGAAACATCAAA	60.82	20	122	50	171	CTCCATCCGAAACAACAACC	60.35	20	GGCCAATTCGAAACATCAAA	60.82	20	117	55	171	CAATGTGACTCCATCCGAAA	59.5	20	GGCCAATTCGAAACATCAAA	60.82	20	125	47	171	GACAATGTGACTCCATCCGA	59.48	20	GGCCAATTCGAAACATCAAA	60.82	20
GN7W91E01A4PFV_rank=0751832_x=346.5_y=2105.0_length=480	1	p1	(T)10	10	169	178	1	TGAAAGAGGGGAACACTCGT	59.7	20	AAGCAACGCCAACATATCAG	58.8	20	214	105	318	GAGGGGAACACTCGTTTGTC	59.55	20	AAGCAACGCCAACATATCAG	58.8	20	209	110	318	TGAAAGAGGGGAACACTCGT	59.7	20	AAGCAACGCCAACATATCAGT	59.65	21	214	105	318	GAGGGGAACACTCGTTTGTC	59.55	20	AAGCAACGCCAACATATCAGT	59.65	21	209	110	318	AAGAGGGGAACACTCGTTTG	59.18	20	AAGCAACGCCAACATATCAG	58.8	20
GN7W91E01A4PL3_rank=0512825_x=346.0_y=2329.0_length=462	1	p3	(GTT)15	45	286	330	1	CCATGTAGCCGATTCCACTT	59.96	20	TTCGGCAACGTAGGAAAAAT	59.59	20	166	249	414	CCATGTAGCCGATTCCACTT	59.96	20	ATTCGGCAACGTAGGAAAAA	59.59	20	167	249	415	CCATGTAGCCGATTCCACTT	59.96	20	CAGTCCCGCAAATACATTCA	59.54	20	141	249	389	CCATGTAGCCGATTCCACTT	59.96	20	ACATTCGGCAACGTAGGAAA	60.5	20	169	249	417	ATCCATGTAGCCGATTCCAC	59.78	20	TTCGGCAACGTAGGAAAAAT	59.59	20
GN7W91E01A4PXV_rank=1097943_x=346.0_y=2753.0_length=351	1	c	(A)11ttcaaaa(AC)13	44	228	271	1	TGGTTTCCTAGACAAGGCGT	59.73	20	TGCCTTTGATTTTCAATTGCT	59.71	21	102	200	301	ATGGTTTCCTAGACAAGGCG	59.19	20	TGCCTTTGATTTTCAATTGCT	59.71	21	103	199	301	ATGGTTTCCTAGACAAGGCGT	60.01	21	TGCCTTTGATTTTCAATTGCT	59.71	21	103	199	301	GGTTTCCTAGACAAGGCGTC	58.79	20	TGCCTTTGATTTTCAATTGCT	59.71	21	101	201	301	AATGGTTTCCTAGACAAGGCG	60.49	21	TGCCTTTGATTTTCAATTGCT	59.71	21
GN7W91E01A4PZI_rank=0479443_x=346.0_y=2812.5_length=402	1	p3	(GCA)5	15	227	241	1	ATGGTGAGCCACCTGAACTC	60.12	20	ATCCTTCAGGGAAGCCATCT	60.04	20	157	135	291	GGCAGTGACCTCTACCTTGC	59.87	20	ATCCTTCAGGGAAGCCATCT	60.04	20	239	53	291	GCTGAAGTACCCCGTCAGAG	59.87	20	ATCCTTCAGGGAAGCCATCT	60.04	20	212	80	291	AGCTGAAGTACCCCGTCAGA	59.87	20	ATCCTTCAGGGAAGCCATCT	60.04	20	213	79	291	TGGGTCGACCTTGGATACAT	60.2	20	ATCCTTCAGGGAAGCCATCT	60.04	20
GN7W91E01A4Q6E_rank=0593793_x=347.0_y=260.0_length=410	1	p2	(GT)9	18	279	296	1	GAGTCGCCACCGACTTTTTA	60.25	20	TCGCCTAAGACAAGGCATCT	59.98	20	265	76	340	GAGTCGCCACCGACTTTTTA	60.25	20	GTCGCCTAAGACAAGGCATC	59.84	20	266	76	341	TCGCCACCGACTTTTTATTT	59.59	20	TCGCCTAAGACAAGGCATCT	59.98	20	262	79	340	TCGCCACCGACTTTTTATTT	59.59	20	GTCGCCTAAGACAAGGCATC	59.84	20	263	79	341	GAGATATTTCGTGGGTTCGG	59.39	20	TCGCCTAAGACAAGGCATCT	59.98	20
GN7W91E01A4QI2_rank=0522374_x=346.5_y=3516.0_length=362	1	p2	(AC)19	38	258	295	1	CCATTGGACCTTTTGCTTTC	59.55	20	GATCTGGAGTGGAGTGAAGATT	57.31	22	156	167	322	CATTGGACCTTTTGCTTTCAA	60.1	21	GATCTGGAGTGGAGTGAAGATT	57.31	22	155	168	322	TTTTAAGCCATGTGCCTTGC	61.13	20	GATCTGGAGTGGAGTGAAGATT	57.31	22	246	77	322	AACCATTGGACCTTTTGCTTT	59.86	21	GATCTGGAGTGGAGTGAAGATT	57.31	22	158	165	322	AAACCATTGGACCTTTTGCTT	59.86	21	GATCTGGAGTGGAGTGAAGATT	57.31	22
GN7W91E01A4QT2_rank=0912408_x=346.5_y=3912.5_length=478	1	c	(ACA)5acgtcaaat(AAC)6gt(CAA)5tgtaaaata(AAC)5atcaaata(AAC)7	112	247	358	1	CACACACATGTCACATCCCA	59.83	20	CTTGTGACGTTCGGCCTATT	60.13	20	218	216	433	CACATGTCACATCCCAAGGA	60.38	20	CTTGTGACGTTCGGCCTATT	60.13	20	214	220	433	CACACACATGTCACATCCCA	59.83	20	CTACGCTCTTGTGACGTTCG	59.66	20	225	216	440	CACACACATGTCACATCCCA	59.83	20	GTGACGTTCGGCCTATTACG	60.52	20	215	216	430	CACATGTCACATCCCAAGGA	60.38	20	CTACGCTCTTGTGACGTTCG	59.66	20
GN7W91E01A4RDM_rank=0783910_x=347.5_y=520.5_length=446	1	p3	(AAC)8	24	330	353	1	TGTCTATGGCCAGAAGGTCC	60.07	20	TAATCCCACGTGAACTGCCT	60.52	20	161	245	405	TGTCTATGGCCAGAAGGTCC	60.07	20	CTAATCCCACGTGAACTGCC	60.52	20	162	245	406	TATGGCCAGAAGGTCCGTAG	60.09	20	TAATCCCACGTGAACTGCCT	60.52	20	157	249	405	TATGGCCAGAAGGTCCGTAG	60.09	20	CTAATCCCACGTGAACTGCC	60.52	20	158	249	406	CTATGGCCAGAAGGTCCGTA	60.09	20	TAATCCCACGTGAACTGCCT	60.52	20
GN7W91E01A4RH4_rank=0439536_x=347.0_y=682.0_length=442	1	p3	(AGA)7	21	173	193	1	TGAACCTGCAATTGAGCAAG	59.99	20	GCCCAGTGTTGAACAGGATT	59.97	20	161	56	216	TGAACCTGCAATTGAGCAAG	59.99	20	AGCCTGTTTCCAAACCTGTG	60.15	20	180	56	235	TGAACCTGCAATTGAGCAAG	59.99	20	AGCCCTCCTTTCTTCCTGAC	59.82	20	244	56	299	TGAACCTGCAATTGAGCAAG	59.99	20	TAGGAGCCCTCCTTTCTTCC	59.78	20	248	56	303	AATTGAGCAAGCCATCAAGG	60.21	20	GCCCAGTGTTGAACAGGATT	59.97	20
GN7W91E01A4RYP_rank=1025623_x=347.0_y=1279.0_length=282	1	c	(GT)7n(TG)8	31	141	171	1	GGCTTGGTTGACTGGATGTT	59.97	20	GTTGCTCATTGTCTTTTCCTTT	57.55	22	179	55	233	GGCTTGGTTGACTGGATGTT	59.97	20	AGTTGCTCATTGTCTTTTCCTTT	58.51	23	180	55	234	AGTCGTTGGCAATGAGATCC	60.08	20	GTTGCTCATTGTCTTTTCCTTT	57.55	22	135	99	233	CAATGAGATCCGGAGTGGAT	59.89	20	GTTGCTCATTGTCTTTTCCTTT	57.55	22	126	108	233	AGTCGTTGGCAATGAGATCC	60.08	20	AGTTGCTCATTGTCTTTTCCTTT	58.51	23
GN7W91E01A4S0X_rank=0641853_x=347.0_y=2655.0_length=451	1	p2	(CA)10	20	71	90	1	CAAATTTTTAGCTCTTTGCCTTTC	59.82	24	CGAGTTCCCCAGGTATTTCA	59.93	20	215	4	218	TCAAATTTTTAGCTCTTTGCCTTT	59.82	24	CGAGTTCCCCAGGTATTTCA	59.93	20	216	3	218	TTCAAATTTTTAGCTCTTTGCCTT	59.82	24	CGAGTTCCCCAGGTATTTCA	59.93	20	217	2	218	TTCAAATTTTTAGCTCTTTGCC	57.79	22	CGAGTTCCCCAGGTATTTCA	59.93	20	217	2	218	TCAAATTTTTAGCTCTTTGCCTT	58.69	23	CGAGTTCCCCAGGTATTTCA	59.93	20
GN7W91E01A4S3P_rank=0149579_x=347.0_y=2755.0_length=393	1	c	(TG)8tttgtttgtgtgttttgtaaacaatgtaaagagatctcttgcaccgtgcatga(GT)15(GA)36	171	183	353	2	TCCTGCAACATTTTCATGTCA	60.1	21	CACACACACACACTCATGCAC	59.67	21	188	76	263	TCCTGCAACATTTTCATGTCA	60.1	21	CACACACACACACACTCATGC	59.67	21	190	76	265	TCCTGCAACATTTTCATGTCA	60.1	21	ACACACACACTCATGCACGG	61.76	20	185	76	260	TCCTGCAACATTTTCATGTCA	60.1	21	CACACACACTCATGCACGG	60.84	19	184	76	259	AAAGGGATTCCTTGAACTGC	58.24	20	CACACACACACACTCATGCAC	59.67	21
GN7W91E01A4S3P_rank=0149579_x=347.0_y=2755.0_length=393	1	c	(TG)8tttgtttgtgtgttttgtaaacaatgtaaagagatctcttgcaccgtgcatga(GT)15(GA)36	171	183	353	4	TGCATGTGTGTGTGTGTGTG	59.62	20	TCTCTCTCTCTCTCTCTCTCTCTCTC	57.75	26	175	178	352	TGCATGTGTGTGTGTGTGTG	59.62	20	CTCTCTCTCTCTCTCTCTCTCTCTCTC	58.7	27	176	178	353	AAGGGATTCCTTGAACTGCAT	59.95	21	TCTCTCTCTCTCTCTCTCTCTCTCTC	57.75	26	191	162	352	AAGGGATTCCTTGAACTGCAT	59.95	21	CTCTCTCTCTCTCTCTCTCTCTCTCTC	58.7	27	192	162	353	TCCTGCAACATTTTCATGTCA	60.1	21	TCTCTCTCTCTCTCTCTCTCTCTCTC	57.75	26
GN7W91E01A4S9L_rank=0919290_x=347.0_y=2967.0_length=377	1	p2	(TG)10	20	138	157	1	TTCACAATCTTCCTCGCCTT	59.81	20	CGGGCATAGTGGTCCATTTA	60.71	20	241	24	264	TTTCACAATCTTCCTCGCCT	59.81	20	CGGGCATAGTGGTCCATTTA	60.71	20	242	23	264	CAATCTTCCTCGCCTTCATC	59.77	20	CGGGCATAGTGGTCCATTTA	60.71	20	237	28	264	TCACAATCTTCCTCGCCTTC	60.34	20	CGGGCATAGTGGTCCATTTA	60.71	20	240	25	264	TCTTCCTCGCCTTCATCTTC	59.51	20	CGGGCATAGTGGTCCATTTA	60.71	20
GN7W91E01A4SGW_rank=0325905_x=347.5_y=1934.0_length=224	1	c	(GTT)6tttatttgactctgttgttgttgacattattgttgaca(TTG)6tttattgacgttggattattgttttg(TGT)8tatttgac(GTT)7	153	17	169	3	ATTTGACTCTGTTGTTGTTGACATT	59.04	25	ACAACACAAAACAATAATCCAACG	60.08	24	85	37	121	ATTTGACTCTGTTGTTGTTGACAT	57.72	24	ACAACACAAAACAATAATCCAACG	60.08	24	85	37	121	TTTGACTCTGTTGTTGTTGACAT	57.31	23	CACAAAACAATAATCCAACGTC	57.11	22	80	38	117	TTTGACTCTGTTGTTGTTGACAT	57.31	23	ACACAAAACAATAATCCAACGTC	57.98	23	81	38	118	TTTGACTCTGTTGTTGTTGACATT	58.72	24	CAACAACACAAAACAATAATCCA	57.56	23
GN7W91E01A4TCI_rank=0366399_x=347.5_y=3072.5_length=288	1	c	(CAA)6cgtcaaaataaacaacaacaataacaatgt(CAA)5cgtaaaata(AAC)6gtcgaataaacaacaacaacaccggtcaaata(AAC)6gtcaaata(AAC)5gtcaaata(AAC)6gtcaaata(AAC)7	218	8	225	4	AAACAACAACAATAACAATGTCAAC	57.21	25	TGTTGTTTATTTGACCGGTGT	57.92	21	102	34	135
GN7W91E01A4TEO_rank=0297845_x=347.0_y=3150.0_length=331	1	c	(AAC)6gtcaaataagcaacaacgacaacaacaacgtcaacaacaacgtcaaata(AAC)5gtcaaata(AAC)7gtcaacaacaacaacgtcaaataaataacgaacaacaacaataacaacgtcaaataaaccacaacaacaataatgtcaaata(AAC)6gtcaaataaacaacaacc(ACA)5	244	5	248	4	CAACAACGTCAACAACAACG	58.65	20	TCTTGTGACGTTCGGCATTA	60.26	20	240	44	283	CAACAACGACAACAACAACG	58.65	20	TCTTGTGACGTTCGGCATTA	60.26	20	252	32	283	CGACAACAACAACGTCAACA	59.19	20	CTTGTGACGTTCGGCATTAC	59.2	20	245	38	282	CAACGACAACAACAACGTCA	59.19	20	CTTGTGACGTTCGGCATTAC	59.2	20	248	35	282	CGACAACAACAACGTCAACA	59.19	20	GCTCACCTACGCTCTTGTGA	59.19	20
GN7W91E01A4UDG_rank=0313730_x=348.0_y=306.0_length=289	1	c	(AAC)5gtcaacaacaacaactatgtcaaata(AAC)6gtcaaata(AAC)6gtcaaataaacaacaacaat(AAC)5gtcaaata(AAC)7gtcaaataaacaacaacatcaacaacatcaacaacaacaaaaacgtcaaata(AAC)5	216	1	216	6	CAACAACGTCAACAACAACAAC	59.05	22	TCACCTACGCTCTTGTGACG	60.05	20	244	8	251	CAACAACGTCAACAACAACAACT	60.02	23	TCACCTACGCTCTTGTGACG	60.05	20	244	8	251	ACAACAACGTCAACAACAACAAC	59.89	23	TCACCTACGCTCTTGTGACG	60.05	20	245	7	251	CAACAACAACAACAACGTCAAA	59.57	22	GCTCACCTACGCTCTTGTGA	59.19	20	185	69	253	CAACAACAACAACAACGTCAAA	59.57	22	GCTCACCTACGCTCTTGTGA	59.19	20
GN7W91E01A4UDG_rank=0313730_x=348.0_y=306.0_length=289	1	c	(AAC)5gtcaacaacaacaactatgtcaaata(AAC)6gtcaaata(AAC)6gtcaaataaacaacaacaat(AAC)5gtcaaata(AAC)7gtcaaataaacaacaacatcaacaacatcaacaacaacaaaaacgtcaaata(AAC)5	216	1	216	7	CAACAACGTCAACAACAACAAC	59.05	22	TCACCTACGCTCTTGTGACG	60.05	20	244	8	251	CAACAACGTCAACAACAACAACT	60.02	23	TCACCTACGCTCTTGTGACG	60.05	20	244	8	251	AAACAACAACAACAACAACAACG	59.89	23	TCACCTACGCTCTTGTGACG	60.05	20	125	127	251	ACAACAACGTCAACAACAACAAC	59.89	23	TCACCTACGCTCTTGTGACG	60.05	20	245	7	251	CAACAACAACAACAACGTCAAA	59.57	22	GCTCACCTACGCTCTTGTGA	59.19	20
GN7W91E01A4UJS_rank=0566549_x=348.5_y=534.0_length=390	1	c	(CA)9ctcacacc(CA)6	38	272	309	1	CACACATTCACACACCCACA	59.88	20	CTCAGTCAGCCCCGTCAG	60.57	18	136	211	346	CGCATCAATCTTTGTGGAGA	59.8	20	CTCAGTCAGCCCCGTCAG	60.57	18	240	107	346	TCGCATCAATCTTTGTGGAG	59.8	20	CTCAGTCAGCCCCGTCAG	60.57	18	241	106	346	TTTTCAACGCACCCTCTCAT	60.64	20	CTCAGTCAGCCCCGTCAG	60.57	18	174	173	346	CACATTCACACACCCACACC	60.77	20	CTCAGTCAGCCCCGTCAG	60.57	18
GN7W91E01A4UQR_rank=0795022_x=348.0_y=785.0_length=333	1	c	(AAC)7aataacaacaacaaa(AAC)6gtcaaataaataacaaaaacaagaacaacaacgtcaacaacattaacatcgtcaaata(AAC)5gacttcaaataaacaat(AAC)5gtcaaataaataacaacaacaacgtcaaata(AAC)7gtcaaata(AAC)6gtcaaataaac(CAA)5tgtacaata(AAC)5	287	1	287	5	CGTCAACAACATTAACATCGTCA	60.83	23	TTGTTGTTGTTTATTGTACATTGTTG	58.11	26	198	85	282	CGTCAACAACATTAACATCGTC	58.08	22	TTGTTGTTGTTTATTGTACATTGTTG	58.11	26	198	85	282	ACGTCAACAACATTAACATCGTC	58.94	23	TTGTTGTTGTTTATTGTACATTGTTG	58.11	26	199	84	282	CGTCAACAACATTAACATCGTCA	60.83	23	GTTGTTGTTGTTTATTGTACATTGTTG	58.85	27	199	85	283	CGTCAACAACATTAACATCGTC	58.08	22	TTGTTGTTGTTTATTGTACATTGTTGT	58.85	27
GN7W91E01A4USH_rank=0161649_x=348.0_y=847.0_length=293	1	c	(GTT)6attgttgcttatttgacgtttgttgttgatgttgac(GTT)6tatttgac(GTT)5ctagtttgatgttgtttagttgttgttgttaattgacgttgttgttgttttattgacgttgttgttgttgacattggtgttgttgttgttatttaac(GTT)5	207	51	257	4	TTGTTATTGTTGCTTATTTGACG	57.09	23	CAACAACACCAATGTCAACAAC	58.85	22	167	63	229	TTGTTATTGTTGCTTATTTGACG	57.09	23	ACAACAACACCAATGTCAACAA	58.85	22	168	63	230	TTGTTATTGTTGCTTATTTGACG	57.09	23	AACAACAACACCAATGTCAACAA	60.22	23	169	63	231	TTGTTATTGTTGCTTATTTGACG	57.09	23	ACAACAACACCAATGTCAACAAC	59.72	23	168	63	230	GTTGTTATTGTTGCTTATTTGACG	57.91	24	ACAACAACACCAATGTCAACAA	58.85	22
GN7W91E01A4WDX_rank=0084785_x=348.0_y=2915.0_length=252	1	c	(ACA)5acgtcaacaacaacaataacaacgtcaaata(AAC)5gtcaaataaacaataacaacaacaccaacaatgtcaaataaacaacaacaaaacgtacaaata(AAC)7	145	1	145	3	CAACAACGTCAACAACAACAA	58.13	21	TGCTCACCTACGCTCTTGTG	60.2	20	181	10	190	CAACAACAACGTCAACAACAA	58.13	21	TGCTCACCTACGCTCTTGTG	60.2	20	184	7	190	CAACAACAACAACGTCAACAA	58.13	21	TGCTCACCTACGCTCTTGTG	60.2	20	187	4	190	CAACAACAACAACAACGTCAA	58.13	21	TGCTCACCTACGCTCTTGTG	60.2	20	190	1	190	CAACAACGTCAACAACAACAA	58.13	21	TCTTGTGACGTTCGGCATTA	60.26	20
GN7W91E01A4WDX_rank=0084785_x=348.0_y=2915.0_length=252	1	c	(ACA)5acgtcaacaacaacaataacaacgtcaaata(AAC)5gtcaaataaacaataacaacaacaccaacaatgtcaaataaacaacaacaaaacgtacaaata(AAC)7	145	1	145	4	CAACAACACCAACAATGTCAAA	59.39	22	TCACCTACGCTCTTGTGACG	60.05	20	111	77	187	CAACAACACCAACAATGTCAAA	59.39	22	TGCTCACCTACGCTCTTGTG	60.2	20	114	77	190	CAACAACGTCAACAACAACAA	58.13	21	TGCTCACCTACGCTCTTGTG	60.2	20	181	10	190	CAACAACAACGTCAACAACAA	58.13	21	TGCTCACCTACGCTCTTGTG	60.2	20	184	7	190	CAACAACAACAACGTCAACAA	58.13	21	TGCTCACCTACGCTCTTGTG	60.2	20
GN7W91E01A4WNM_rank=0591288_x=348.0_y=3264.0_length=457	1	c	(TTG)5ac(GTT)7tatttgaca(TTG)6tac(GTT)7	89	274	362	1	GCATATCTGCAAGTCAGAGCA	59.19	21	CGGCCATTACGGACCTACTA	59.97	20	281	117	397	GCATATCTGCAAGTCAGAGCA	59.19	21	TCACCTACGCTCTTGTGACG	60.05	20	303	117	419	GCATATCTGCAAGTCAGAGCA	59.19	21	CTACGCTCTTGTGACGTTCG	59.66	20	299	117	415	AGCATATCTGCAAGTCAGAGCA	60.18	22	CGGCCATTACGGACCTACTA	59.97	20	282	116	397	CAGCATATCTGCAAGTCAGAGC	60.18	22	CGGCCATTACGGACCTACTA	59.97	20
GN7W91E01A4WUT_rank=0196941_x=348.0_y=3523.5_length=240	1	c	(AAC)5gtcaaata(AAC)8gtcaaataaa(AAC)5at(CAA)5	89	42	130	1	GCAACAATAACAACAACATCAAA	57.7	23	TCACCTACGCTCTTGTGACG	60.05	20	189	1	189	AGCAACAATAACAACAACATCAAA	58.66	24	TCACCTACGCTCTTGTGACG	60.05	20	190	0	189	GCAACAATAACAACAACATCAAA	57.7	23	TGCTCACCTACGCTCTTGTG	60.2	20	192	1	192	AGCAACAATAACAACAACATCAAA	58.66	24	TGCTCACCTACGCTCTTGTG	60.2	20	193	0	192	GCAACAATAACAACAACATCAAA	57.7	23	CGACTCAGTGCTCACCTACG	59.64	20
GN7W91E01A4X4F_rank=0610134_x=349.0_y=1069.5_length=405	1	c	(GT)6a(TG)7	27	204	230	1	CTTCGTCTCCGGCTTGATAG	59.97	20	TCATTCAAATTTTGTCGCTCC	60.07	21	210	104	313	ATTAACCTTCGTCTCCGGCT	60.1	20	TCATTCAAATTTTGTCGCTCC	60.07	21	216	98	313	CTCCGGCTTGATAGATTGGA	60.17	20	TCATTCAAATTTTGTCGCTCC	60.07	21	204	110	313	TCTCCGGCTTGATAGATTGG	60.17	20	TCATTCAAATTTTGTCGCTCC	60.07	21	205	109	313	TCGTCTCCGGCTTGATAGAT	59.8	20	TCATTCAAATTTTGTCGCTCC	60.07	21
GN7W91E01A4XMV_rank=0029474_x=349.5_y=437.0_length=416	1	p3	(TGT)6	18	186	203	1	TGTGGAGTTGGAACAGTGGT	58.99	20	AGTCTAAAGAGGGAAGCGCC	59.98	20	130	156	285	CTCCAGCATTGGGATCCTT	60.02	19	AGTCTAAAGAGGGAAGCGCC	59.98	20	280	6	285	CTCCAGCATTGGGATCCTT	60.02	19	TCCAAACCAACAACAACTGC	59.59	20	221	6	226	TCTTTGGAGTAGTTGGTGGGA	59.58	21	AGTCTAAAGAGGGAAGCGCC	59.98	20	239	47	285	TGTGGAGTTGGAACAGTGGTT	60.45	21	AGTCTAAAGAGGGAAGCGCC	59.98	20
GN7W91E01A4Y22_rank=0504513_x=349.5_y=2316.5_length=424	1	p2	(CA)13	26	294	319	1	GGGGCACTATGGTTCATTTG	60.19	20	GAGTCGTTGGCGAATGAGAT	60.23	20	237	142	378	CCATTGGACCTTTTTGCATT	59.8	20	GAGTCGTTGGCGAATGAGAT	60.23	20	169	210	378	ACCATTGGACCTTTTTGCAT	59.29	20	GAGTCGTTGGCGAATGAGAT	60.23	20	170	209	378	CCATTGGACCTTTTTGCATT	59.8	20	AGAGTCGTTGGCGAATGAGA	60.94	20	170	210	379	CCATTGGACCTTTTTGCATT	59.8	20	GAGTCGTTGGCGAATGAGA	59.93	19
GN7W91E01A4YET_rank=0178960_x=349.0_y=1443.0_length=444	1	c	(CA)7cgcgcgcgcgcacacacacgcgcgcg(CA)10	60	20	79	3	ACACGCACACACACACACAC	60.18	20	CGACTCGATCACATCCTTGA	59.79	20	155	14	168	ACACACGCACACACACACAC	60.18	20	CGACTCGATCACATCCTTGA	59.79	20	157	12	168	TACACACGCACACACACACA	59.18	20	CGACTCGATCACATCCTTGA	59.79	20	158	11	168	ACACGCACACACACACACAC	60.18	20	CACATCCTTGATTTGGATGC	58.93	20	146	14	159	ACACACGCACACACACACAC	60.18	20	CACATCCTTGATTTGGATGC	58.93	20
GN7W91E01A4YRD_rank=0800061_x=349.0_y=1895.5_length=420	1	p2	(AC)8	16	269	284	1	TTCAAATTTTGCGCTCATTG	59.82	20	CCTTCGTCTTCGGCTTCATA	60.34	20	178	198	375	TTTTGCATTCAAATTTTGCG	59.69	20	CCTTCGTCTTCGGCTTCATA	60.34	20	185	191	375	GGGCACATTGGTCCATTATT	59.51	20	CCTTCGTCTTCGGCTTCATA	60.34	20	264	112	375	CAAATTTTGCGCTCATTGTC	59.31	20	CCTTCGTCTTCGGCTTCATA	60.34	20	176	200	375	TCAAATTTTGCGCTCATTGT	59.31	20	CCTTCGTCTTCGGCTTCATA	60.34	20
GN7W91E01A4YX8_rank=0336843_x=349.5_y=2142.0_length=469	1	p3	(AAG)5	15	173	187	1	CGGCTCTTCAAGCTCAGAAT	59.72	20	ATTGTCAGAAACCACAGGGC	59.97	20	242	80	321	CGGCTCTTCAAGCTCAGAAT	59.72	20	GGACCCTTCCTTTCCTCTTG	60.04	20	220	80	299	CGGCTCTTCAAGCTCAGAAT	59.72	20	CAGAAACCACAGGGCTAGGA	60.25	20	237	80	316	CGGCTCTTCAAGCTCAGAAT	59.72	20	TCAGAAACCACAGGGCTAGG	60.25	20	238	80	317	CGGCTCTTCAAGCTCAGAAT	59.72	20	CCTCTTGATTCTCTCCCCCT	59.63	20
GN7W91E01A4Z99_rank=0568214_x=349.0_y=3871.0_length=271	1	c	(TTG)8cttatttgacgttgttgttattgttgtctatttatttgacgtttgt(TTG)6tttgtttgac(GTT)5tatttgacgt(TTG)5tttatttgac(GTT)6	166	62	227	2	CGCTGTTGTTGTTGTTTTTG	57.88	20	CAACAAACAAACGTCAAATAAATAGA	58.7	26	102	35	136	CGCTGTTGTTGTTGTTTTTGT	58.79	21	CAACAAACAAACGTCAAATAAATAGA	58.7	26	102	35	136	ACGCTGTTGTTGTTGTTTTTG	58.79	21	CAACAAACAAACGTCAAATAAATAGA	58.7	26	103	34	136	ACGCTGTTGTTGTTGTTTTTGT	59.62	22	CAACAAACAAACGTCAAATAAATAGA	58.7	26	103	34	136	TTGACGCTGTTGTTGTTGTT	57.8	20	CAAACAAACGTCAAATAAATAGACA	57.51	25
GN7W91E01A4Z9I_rank=0565094_x=349.0_y=3844.0_length=341	1	c	(GT)11atgtgtgtgta(TG)6ta(TG)7	61	188	248	1	TTCGGCTTGGTTAATTGGAC	59.94	20	GTTCATTGGCTTCCTTCAAA	57.79	20	205	97	301	CTTCGGCTTGGTTAATTGGA	60.07	20	GTTCATTGGCTTCCTTCAAA	57.79	20	206	96	301	TCTTCGGCTTGGTTAATTGG	60.07	20	GTTCATTGGCTTCCTTCAAA	57.79	20	207	95	301	AACTGACTTTTCATGCGGCT	59.88	20	GTTCATTGGCTTCCTTCAAA	57.79	20	297	5	301	TCTTTGTCTTCGGCTTGGTT	59.85	20	GTTCATTGGCTTCCTTCAAA	57.79	20
GN7W91E01A4ZG0_rank=0095536_x=349.0_y=2818.0_length=316	2	p3	(AAC)5	15	210	224	1	ACAACAACGACTTCAAATGAATAA	57.82	24	GCGGCCTTGTTGTTGTTTA	59.72	19	193	56	248	AACAACAACGTCAAATAAGCAA	57.45	22	AGGCGGCCTTGTTGTTGT	61.67	18	88	163	250	AACAACAACGTCAAATAAGCAA	57.45	22	AGGCGGCCTTGTTGTTGT	61.67	18	138	113	250	ACAACAACGACTTCAAATGAATAA	57.82	24	GCGGCCTTGTTGTTGTTT	59.7	18	193	56	248	TAACAACAACGTCAAATAAGCAA	57.55	23	AGGCGGCCTTGTTGTTGT	61.67	18
GN7W91E01A4ZLG_rank=0900942_x=349.5_y=2978.0_length=379	2	p3	(GTT)9	27	281	307	1	CCACGAGTTGGGATATGGAT	59.63	20	TGTCAACGACATTAACAACGTACA	60.37	24	134	201	334	ACCTTCCACGAGTTGGGATA	59.41	20	TGTCAACGACATTAACAACGTACA	60.37	24	139	196	334	TACCTTCCACGAGTTGGGAT	59.41	20	TGTCAACGACATTAACAACGTACA	60.37	24	140	195	334	ATACCTTCCACGAGTTGGGA	59.41	20	TGTCAACGACATTAACAACGTACA	60.37	24	141	194	334	GATACCTTCCACGAGTTGGG	59.41	20	TGTCAACGACATTAACAACGTACA	60.37	24
GN7W91E01A4ZN4_rank=0310608_x=349.0_y=3074.0_length=465	1	c	(AC)6atacacacacacat(AC)6ag(AC)9at(AC)10	80	207	286	1	TGTTCATTTTCACGTGCCAT	59.97	20	GGCTTGGTTGATTGGATGTT	59.8	20	283	88	370	TGTTCATTTTCACGTGCCAT	59.97	20	CTTTACCTTCGGCTTGGTTG	59.74	20	293	88	380	TGTTCATTTTCACGTGCCAT	59.97	20	TTCGGAGTGGATGAGGATCT	59.61	20	222	88	309	TGTTCATTTTCACGTGCCAT	59.97	20	AGATTCGGAGTGGATGAGGA	59.61	20	225	88	312	TGTTCATTTTCACGTGCCAT	59.97	20	GAGATTCGGAGTGGATGAGG	59.61	20
GN7W91E01A4ZQW_rank=0366213_x=349.0_y=3174.0_length=485	1	p3	(GAA)5	15	241	255	1	GTCTGACGAAGGGGTTGGTA	59.97	20	GAACTTGGGAGGAATGACGA	60.05	20	232	176	407	GGTAAGGGAAAGGGAGTTGC	59.94	20	GAACTTGGGAGGAATGACGA	60.05	20	216	192	407	GTCTGACGAAGGGGTTGGTA	59.97	20	CCACTTTGAACTTGGGAGGA	60.08	20	239	176	414	GTCTGACGAAGGGGTTGGTA	59.97	20	TACTTATCGTCTGCAGGGGG	60.09	20	126	176	301	GTCTGACGAAGGGGTTGGTA	59.97	20	TCCAATCCAGGAACCTTTTG	59.9	20
GN7W91E01A4ZSG_rank=1059990_x=349.0_y=3230.0_length=348	1	p3	(TCT)5	15	84	98	1	CCCGAGCTGAACAGAACAGT	60.44	20	CTCAAGGCCAAGAAGAGCTG	60.27	20	82	58	139	CCAACAGAAGAACCAGCCTC	59.84	20	CAAGGCCAAGAAGAGCTGAA	60.65	20	131	7	137	TCTTGCCAACAGAAGAACCA	59.41	20	CTCAAGGCCAAGAAGAGCTG	60.27	20	138	2	139	CCAACAGAAGAACCAGCCTC	59.84	20	AATCAAGGGTTTGGCTCAAG	59.17	20	147	7	153	CCCGAGCTGAACAGAACAGT	60.44	20	CAAGGCCAAGAAGAGCTGAA	60.65	20
GN7W91E01A4ZYG_rank=0241857_x=349.0_y=3446.5_length=426	1	p3	(TCT)5	15	104	118	1	ATCTGCGTCCGGTATTGAAC	59.96	20	CCAATTCTCGAACCCTTGAA	60.04	20	282	73	354	CCATATCTGCGTCCGGTATT	59.81	20	CCAATTCTCGAACCCTTGAA	60.04	20	286	69	354	ATCTGCGTCCGGTATTGAAC	59.96	20	TGAACAAGCTATCAAGGCCC	60.21	20	146	73	218	TTCTGCAGTGCATTCCCATA	60.22	20	CCAATTCTCGAACCCTTGAA	60.04	20	301	54	354	CCATATCTGCGTCCGGTATT	59.81	20	TGAACAAGCTATCAAGGCCC	60.21	20
GN7W91E01A50II_rank=0189596_x=361.0_y=1672.0_length=388	1	p2	(TG)12	24	272	295	1	GCGGATAGCAAGAGTCTCCA	60.5	20	AGGCGGCCAATTCAAAATA	60.41	19	235	88	322	TGCGGATAGCAAGAGTCTCC	60.5	20	AGGCGGCCAATTCAAAATA	60.41	19	236	87	322	CAAATGTTGCGGATAGCAAG	59.33	20	AGGCGGCCAATTCAAAATA	60.41	19	243	80	322	TGTTGCGGATAGCAAGAGTC	59.03	20	AGGCGGCCAATTCAAAATA	60.41	19	239	84	322	ATCGCAAATGTTGCGGATAG	60.99	20	AGGCGGCCAATTCAAAATA	60.41	19
GN7W91E01A50L8_rank=0216107_x=361.0_y=1806.5_length=388	1	p2	(CA)10	20	95	114	1	CATTGGACTCTTTTGCTTTCAA	59.38	22	GGATCCAGAGTGGATGAGGA	60.01	20	143	1	143	CATTGGACTCTTTTGCTTTCAA	59.38	22	ATCTTCGGCTTGGTTGATTG	60.07	20	207	1	207	CATTGGACTCTTTTGCTTTCAA	59.38	22	CATCTTCGGCTTGGTTGATT	60.07	20	208	1	208	CATTGGACTCTTTTGCTTTCAA	59.38	22	AACTGGCTCTTTGTGCGATT	59.88	20	296	1	296	CATTGGACTCTTTTGCTTTCAA	59.38	22	GGCTTGGTTGATTGGACATT	59.8	20
GN7W91E01A50O3_rank=0484980_x=361.0_y=1909.0_length=483	1	p2	(AC)8	16	153	168	1	AAGAATTGTTACAAGGGTTGCC	59.42	22	GTTTTCGCAAATGTTTCGGT	59.98	20	298	95	392	AAGAATTGTTACAAGGGTTGCC	59.42	22	TGGGCTCTTGGTTACTTGCT	59.88	20	133	95	227	AAGAATTGTTACAAGGGTTGCC	59.42	22	GAGTCGCCACCGACTTTTTA	60.25	20	271	95	365	GAATTGTTACAAGGGTTGCCT	58.11	21	GTTTTCGCAAATGTTTCGGT	59.98	20	296	97	392	AGAATTGTTACAAGGGTTGCC	58.11	21	GTTTTCGCAAATGTTTCGGT	59.98	20
GN7W91E01A50UA_rank=0558301_x=361.0_y=2096.0_length=409	1	c	(GTT)5tatttgacattgttgttgctgttgacgg(TGT)7ttatttgacattgttgttgttgtttatttgac(GTT)6tacttgac(GTT)5	137	10	146	3	ATTGTTGTTGCTGTTGACGG	59.62	20	GCTGCTGAAGAAAGGTCAGG	60.13	20	158	32	189	ATTGTTGTTGCTGTTGACGG	59.62	20	TACAAGAGATGTCGGCTCCC	60.22	20	273	32	304	ATTGTTGTTGCTGTTGACGG	59.62	20	TGACTGAATTACATTGCCCG	59.54	20	220	32	251	ATTGTTGTTGCTGTTGACGG	59.62	20	GCCATACAAGAGATGTCGGC	60.63	20	277	32	308	ATTGTTGTTGCTGTTGACGG	59.62	20	TCGCACCTAACTGCTACCTG	59.1	20
GN7W91E01A50ZB_rank=0299844_x=361.0_y=2277.0_length=496	1	p3	(ACA)5	15	385	399	1	GAATGGAGTGCCTCTCAAGC	59.96	20	GGAGTCGGACACTGGTTGTT	60.01	20	115	309	423	GAATGGAGTGCCTCTCAAGC	59.96	20	GTTGGAGTCGGACACTGGTT	60.01	20	118	309	426	GCCTCGAAGTCGAAAGAATG	59.96	20	GGAGTCGGACACTGGTTGTT	60.01	20	130	294	423	GCCTCGAAGTCGAAAGAATG	59.96	20	GTTGGAGTCGGACACTGGTT	60.01	20	133	294	426	TCCCAGGACACCTTCGATAC	59.93	20	GGAGTCGGACACTGGTTGTT	60.01	20
GN7W91E01A5136_rank=0733323_x=361.0_y=3748.0_length=444	1	p3	(TCT)6	18	315	332	1	ATAATCCGTCTCGTTGTCGG	59.96	20	TCACCTACGCTCTTGTGACG	60.05	20	236	171	406	CGGGACTAGGAACCCTTCTC	60.07	20	TCACCTACGCTCTTGTGACG	60.05	20	210	197	406	ATAATCCGTCTCGTTGTCGG	59.96	20	TAGCCAAGGGTCAACAGGAG	60.25	20	200	171	370	ATAATCCGTCTCGTTGTCGG	59.96	20	CTAGCCAAGGGTCAACAGGA	60.25	20	201	171	371	CGGGACTAGGAACCCTTCTC	60.07	20	TAGCCAAGGGTCAACAGGAG	60.25	20
GN7W91E01A51ES_rank=0259944_x=361.5_y=2834.0_length=448	1	p1	(A)10	10	201	210	1	CCATGCATCAGATAAAAATGGA	59.79	22	GAGGCGGCCACTAACTTTAC	58.86	20	276	108	383	CCATGCATCAGATAAAAATGGA	59.79	22	GGCGGCCACTAACTTTACTTT	59.68	21	274	108	381	CCATGCATCAGATAAAAATGGA	59.79	22	GGCGGCCACTAACTTTACTT	58.4	20	274	108	381	CCATGCATCAGATAAAAATGGA	59.79	22	AGGCGGCCACTAACTTTACTT	59.34	21	275	108	382	CCATGCATCAGATAAAAATGG	57.98	21	GAGGCGGCCACTAACTTTAC	58.86	20
GN7W91E01A51PO_rank=0936157_x=361.0_y=3226.0_length=462	1	p2	(GT)6	12	131	142	1	TTCCTCACCTTCGTCTTTGG	60.22	20	TGGTCCATTTGTCAAGGGTT	60.21	20	268	25	292	CTCACCTTCGTCTTTGGCTT	59.47	20	TGGTCCATTTGTCAAGGGTT	60.21	20	265	28	292	TTCCTCACCTTCGTCTTTGG	60.22	20	CTTTTAAGCCATGTGCCTGC	60.77	20	299	25	323	TTCCTCACCTTCGTCTTTGG	60.22	20	ATGGTCCATTTGTCAAGGGT	59.12	20	269	25	293	TTGGCTTGGTTAATTGGACA	59.01	20	TGGTCCATTTGTCAAGGGTT	60.21	20
GN7W91E01A51Z7_rank=0652155_x=361.0_y=3605.5_length=512	1	p2	(GT)10	20	202	221	1	ATTTCATAATCTTCCCCGCC	60.12	20	CTTCGGTCCATTTGTCAAGAG	59.72	21	291	85	375	ATTTCATAATCTTCCCCGCC	60.12	20	TTCGGTCCATTTGTCAAGAG	58.69	20	290	85	374	ATTTCATAATCTTCCCCGCC	60.12	20	CTTCGGTCCATTTGTCAAGA	58.69	20	291	85	375	TCCATAGTTGACGAGGACCTG	60.12	21	CTACGCTCTTGTGACGTTCG	59.66	20	300	175	474	ATTTCATAATCTTCCCCGCC	60.12	20	TCGGTCCATTTGTCAAGAGTT	59.58	21
GN7W91E01A523V_rank=0601398_x=362.0_y=937.0_length=510	1	c	(CTA)5caactacaatgacaacaacaatgacaatgacaattacaatgacaacaataacaacaacgacaataacaacaatgacaatgacaacgacaatg(ACA)7atgat(AAC)7aatgacaataacaattagaacaacaacaacgatgat(AAC)5	205	231	435	2	CGCTAAACCTTCAATCTCAACA	59.4	22	TGTCATTGTCGTTGTCATTGTC	59.47	22	189	151	339	CGCTAAACCTTCAATCTCAACA	59.4	22	TTGTCGTTGTCATTGTCATTGT	58.95	22	184	151	334	CGCTAAACCTTCAATCTCAACA	59.4	22	TCATTGTCGTTGTCATTGTCAT	58.9	22	187	151	337	ACGCTAAACCTTCAATCTCAACA	60.18	23	TGTCATTGTCGTTGTCATTGTC	59.47	22	190	150	339	CGCTAAACCTTCAATCTCAACA	59.4	22	GTCATTGTCGTTGTCATTGTCAT	59.78	23
[truncated: 27,690 more rows]
[truncated: 3 more columns]

## Sheet: 150 primers selected
Locus	Tm (bp)	Size (bp)		Repeat motif	Forward Primer1 (5'-3')	Reverse Primer1 (5'-3')			Polymorphism
CAAS1	55	212		(AAAGGG)7	AGTCAGGGGGTCGATTTTTC	TCTTGCGCAGTTTTGACATC			Polymorphic
CAAS2	56	202		(GAA)9	TACAAAAGCTCTGGGGCCTA	CCAATTCCTCTGGGCAACT			Polymorphic
CAAS3	53	132		(AG)7	CTGGTGCGTAAGGTTGATGA	CAAACCACCACCAATCACAG			Polymorphic
CAAS4	57	160		(CA)11	ATTGCAAGTCCTGAGGCAAG	ATAATGGCGCCACAAAGTGT			Polymorphic
[truncated: 146 more rows]
